# Supplementary material for: Recognition and reprogramming of E3 ubiquitin ligase surfaces by α-helical peptides
Source: Nat Commun. 2023 Nov 1;14:6992. doi: 10.1038/s41467-023-42395-z (PMC10620186; doi:10.1038/s41467-023-42395-z)
Supplement: Supplementary file 5 — Supplementary Data 1 [file 41467_2023_42395_MOESM5_ESM.xlsx]

## Sheet: WWP1_C71
		Target
Sequence	10 nM	30 nM	100 nM	300 nM	1000 nM	1000 nM	BLANK	BLANK	Blank = media only.
DPAQQTCSQAAWVCSIL	0	55.09	443.34	363.32	397.22	477.42	0	0
DPASMRCHRAAHICSVL	0.47	20.56	287.88	217.99	244.44	280.84	0	0
DPAIQRCSTAAQVCRYL	0	5.76	201.52	236.16	305.55	196.59	0.45	0
DPAMYHCEQAANVCRVL	32.15	85.52	259.09	381.49	305.55	337.01	0	0.93
DPAATLCNQAANVCALL	0	0	132.43	145.33	152.78	196.59	0	0
DPARLDCTAAAYVCSVL	0	0	109.39	90.83	152.78	140.42	0	0
DPAIMSCMYAAEVCRVL	0	0.82	146.82	109	183.33	252.75	0	0
DPALQTCMDAAQVCRLL	0.47	0	106.52	163.49	152.78	196.59	0	0
DPAVRDCSDAAIVCELV	4.73	4.93	146.82	90.83	305.55	196.59	0.45	0
DPALASCQQAAWVCEVL	0	42.76	172.73	290.66	305.55	308.92	0	0
DPAMRRCHQAAWVCEVL	0.47	0.82	97.88	181.66	183.33	140.42	0	0
DPAHTACNQAARVCHTL	0.95	4.11	103.64	199.83	152.78	252.75	0	0
DPADRRCIQAARVCAVL	30.26	29.6	95	72.66	152.78	224.67	0	0
DPAIFDCEFAAHVCSVL	0.47	26.31	221.67	435.99	275	617.84	0	3.24
DPARWACTEAAHVCDTL	0	2.47	112.27	181.66	183.33	280.84	0	0

## Sheet: WWP2_C72
		Target
Sequence	10 nM	30 nM	100 nM	300 nM	1000 nM	1000 nM	BLANK	BLANK	Blank = media only.
DPARVDCLVAADMCHMF	164.87	532.35	521.89	554.7	466.24	572.57	0	0
DPATIMCRAAADTCTFF	37.74	83.42	91.96	106.41	86.21	79.11	0	0
DPAYHHCLAAADLCSFF	58.8	96.87	106.91	147.4	100.78	140.8	0	0
DPATYYCEAAAETCRFF	36.95	56.96	70.12	94.19	77.71	123.36	0	0
DPALWECMTAADWCMFM	0.79	23.77	17.24	18.32	27.93	32.18	0	0
DPADQWCLAAADVCHFF	112.03	222	322.44	348.87	343.61	391.55	0	0
DPARVNCHAAADTCFFF	6.36	82.52	76.44	102.92	111.7	123.36	0	0
DPALWHCLAAAETCAMF	4.37	37.67	23.57	48.84	47.35	76.43	0	0
DPAIHSCYAAAETCQFF	42.51	86.56	89.09	138.68	127.49	194.43	0	0
DPAANYCEAAADTCQFF	0	178.94	254.05	297.41	282.9	378.14	0	0
DPALLHCMAAAQTCSFF	0.4	46.64	26.44	36.63	59.49	123.36	0	0
DPAQDTCRAAADTCAFF	7.55	158.76	267.27	240.72	231.91	372.77	0	0
DPAQNMCQAAADVCMFF	1.59	67.27	50.58	124.72	120.2	127.39	0	0
DPALIHCRAAADTCAFW	86.6	317.52	383.94	607.91	418.89	564.52	0	0
DPAIQNCRSAADVCMFF	0.4	64.58	95.99	109.02	116.56	127.39	0	0

## Sheet: WWP2_C73
		Target							Blank = media only.
Sequence	10 nM	30 nM	100 nM	300 nM	1000 nM	1000 nM	BLANK	BLANK
DPANWECRYAAFNCFIQ	0	40.36	41.38	40.12	54.64	85.82	0	0
DPAVWECRWAAFQCWLD	0.4	0	87.94	86.35	97.13	107.27	0	0
DPAAWDCLYAAWDCYIN	1.19	17.49	382.22	566.91	427.39	516.25	0	0
DPATWDCNVAAHRCWFL	0.79	0	12.07	60.18	40.07	75.09	0	0
DPAVWDCRYAAWDCYTN	0.4	0	0	27.91	32.78	14.75	0	0
DPATWDCRNAAWLCLLN	0	0.9	4.02	7.85	12.14	12.07	0	0.46
DPALWECRNAAWQCWMH	0	0	0	23.55	35.21	26.82	0	0
DPAMWDCRYAALDCYMT	0	0	5.75	22.68	61.92	24.14	0	0
DPANWDCQQAAWLCIIQ	0	0	0	7.85	7.29	26.82	0	0
DPAMWSCRYAAWECWVL	0	0.45	0	7.85	7.29	28.16	0	0
DPAIWDCLYAATNCYIN	0	0	0	7.85	12.14	20.11	0	0
DPATWDCQQAAHHCWVL	0	0	2.3	22.68	35.21	65.7	1.36	0
DPATWDCIWAAERCWRY	0	0	0.57	4.36	8.5	13.41	0	0
DPATWACINAAHNCWRN	0	0	0	6.11	23.07	14.75	0	0
DPAAWDCRYAALACYIH	0.4	0	1.72	11.34	65.57	33.52	0	0

## Sheet: WWP1_C74
		Target
Sequence	10 nM	30 nM	100 nM	300 nM	1000 nM	1000 nM	BLANK	BLANK	Blank = media only.
DPALQACTHAANLCHHF	0	10.69	40.3	217.99	244.44	168.5	0	0
DPATHVCTTAAVMCHQT	0.47	0	5.76	326.99	275	365.09	2.27	0
DPATMNCTLAANICHSH	0	0	2.88	363.32	458.33	196.59	0	0
DPAFLTCTLAASLCHQD	0	0	0	145.33	152.78	252.75	0	0
DPATETCAQAAVLCHSD	0.95	11.51	2.88	199.83	519.44	449.34	0	0
DPAWMACAWAANLCHSS	0.47	18.09	14.39	90.83	244.44	252.75	0	0
DPAIIRCTSAAMMCHNT	0	4.11	0	54.5	183.33	168.5	0	0
DPAHQTCAFAAVLCHQN	0	0	31.67	18.17	152.78	308.92	0	0
DPAMIACSHAAQMCHWS	0	8.22	2.88	454.15	275	280.84	0	0.93
DPAFIQCTHAANMCHSS	0	3.29	43.18	381.49	336.11	561.68	0	0
DPAWVSCVRAANLCHVS	33.1	0.82	0	0	183.33	140.42	0	0
DPALMQCAHAAVLCHQF	0.47	1.64	0	399.65	549.99	280.84	8.18	0
DPATQRCSMAAYMCHTT	0.95	46.87	155.46	508.65	672.21	1067.18	39.98	0.46
DPAQLSCTVAAHVCHST	0	25.49	0	254.33	275	140.42	9.09	0
DPAFHYCTMAANMCHQD	0	0	2.88	72.66	152.78	168.5	0	4.17

## Sheet: VHL_C75
	Target
Sequence	30 nM	100 nM	300 nM	1000 nM	1000 nM	BLANK	BLANK	Blank = media only.
DPAWWHCVAAATQCDQR	0.4	19.58	55.94	79.02	23.85	0	0
DPAWYACVDAAYFCDYQ	0.4	4.66	33.57	34.89	31.38	0	0
DPAWWHCVDAALQCDYY	0.4	9.95	58.57	39.51	103.55	0	0
DPAWWDCFNAARRCDDI	0	1.24	19.09	42.87	5.65	0	0
DPAWWQCFDAAAYCDVH	0	0.62	24.35	7.15	76.56	0	0
DPAWWYCMDAATMCDQQ	0	0.62	39.49	18.91	51.46	0	0
DPAWWYCLDAAYDCDHT	1.98	2.49	44.75	96.67	23.22	0	0
DPAWWNCIDAAILCDDY	0	0.62	14.48	17.65	16.32	0	0
DPAWYACYDAARLCDNF	0	2.8	43.44	78.18	45.81	0	0
DPAWWNCFSAAQQCDAM	7.51	15.85	23.69	26.9	65.27	0	0
DPAWYACMDAARVCDRT	7.9	1.55	29.62	157.62	22.59	0	0
DPAWHQCFRAAYMCDNH	0.4	1.55	9.21	56.74	6.9	0	0
DPAWHACFQAAYICDQA	0	2.8	10.53	30.68	18.2	0	0
DPAWWSCFAAAHHCDAL	0.4	0.31	20.4	72.72	35.14	0	0
DPAWWDCFNAAMRCDIS	0.4	0	9.87	59.27	11.92	0	0

## Sheet: CUL5_C76
	Target
Sequence	30 nM	100 nM	300 nM	1000 nM	1000 nM	BLANK	BLANK	Blank = media only
DPAWRECAHAAWQCYIQ	0	50.25	47.01	20.69	93.47	0	0
DPAWYDCADAAWICTFQ	7.05	193.13	188.04	230.82	389.16	0	0
DPAWAICAEAAWDCFMI	0	14.13	13.43	58.1	10.79	0	0
DPAYYVCAEAAWNCLFE	4.31	45.53	104.1	100.29	76.39	0	0
DPAIQQCAEAAWSCYVE	0	13.35	30.22	39.8	14.38	0	0
DPAWHMCAEAAWQCAFW	5.09	61.24	105.78	118.59	151.89	0	0
DPAWFTCAQAAWDCVFH	0	65.16	112.49	95.51	223.79	0	0
DPAWFDCAEAAWQCVFI	1.57	34.54	90.66	169.53	30.56	0	0
DPAWRACAQAAWDCIIA	1.17	167.22	266.96	385.23	367.59	0	0
DPAWQWCAEAAWQCITH	13.71	58.88	283.75	284.15	265.14	0	0
DPATFACANAAWECYAR	0	5.5	25.18	11.14	35.05	0	0
DPAWMRCATAAWECVMT	16.06	21.98	151.11	104.27	221.99	0	0
DPAWWECAEAAWQCQVL	0	5.5	43.65	19.9	59.32	0	0
DPAWMTCATAAWECYLA	5.87	6.28	62.12	47.76	54.82	0	0
DPAWYECASAAWVCYSM	0	12.56	94.02	60.49	170.77	0	0

## Sheet: CUL4B_C77
	Target
Sequence		30 nM	100 nM	300 nM	1000 nM	1000 nM	BLANK	BLANK	Blank = media only.
DPADRWCELAAWTCDTF		0.88	25.1	190.52	321.34	233.76	0	0.54
DPATTECILAAWICDRF		0	0	14.8	30.95	17.72	0	0
DPASRLCELAAWVCDSF		3.52	15.44	139	318.84	251.26	0	0
DPASRMCEMAAWFCENY		0.44	2.9	10.57	12.5	77.92	0	0
DPAMNHCVLAAWVCDTF		0	0	5.55	37.2	8.75	0	0
DPAQRACQFAAWICERF		0.88	0	12.95	55.95	73.01	0	0
DPADRQCIFAAWMCEAF		0	0	2.91	9.07	33.73	0.33	0
DPADRYCDMAAWVCERF		1.32	0.97	15.06	247.57	339.64	0	0
DPAERHCQLAAWVCHQF		0	0.48	0	98.78	29.25	0	0
DPADRLCELAAWVCQSF		0	0	0.26	48.14	9.18	0	0
DPADRWCELAAWICDEF		0	0	0	5.94	17.29	0	0
DPATRHCIFAAWACDRF		0.44	0	46.51	20.32	12.17	0	0
DPATRMCELAAWTCEVW		0	0	0.53	31.26	8.97	0	0
DPADRQCLFAAWYCEHT		0	9.65	0	6.25	11.31	1.64	0.27

## Sheet: CUL1_C78
	Target
Sequence	10 nM	30 nM	100 nM	300 nM	1000 nM	1000 nM	BLANK	BLANK	Blank = media only.
DPAYDWCDVAALFCLVE	0	0.36	56.97	35.83	57.16	150.97	0	0
DPAYFACDIAALMCTVH	0	1.82	131.26	134.67	402.94	120.44	0	0
DPAMLQCDMAALWCMVS	0.64	3.28	77.08	64.25	142.89	125.53	0	0
DPAQILCDLAALYCVVE	0	7.29	61.44	72.9	111.45	118.74	0	0
DPAQNDCEVAAFFCWLD	0.64	0.73	233.47	427.5	585.84	468.17	0	0
DPAEQECDHAALWCIVA	13.82	19.32	340.15	936.54	1137.39	742.97	0	0
DPAEFVCDWAALACLVD	3.54	31.71	182.64	247.11	517.25	300.24	0	0
DPAEMQCDYAAILCIVR	0.32	0	32.4	95.14	114.31	71.24	0	0
DPAIIQCDQAALWCVVT	0.32	0.36	27.93	82.78	80.02	61.07	0	0
DPAEAACDIAALMCIID	14.78	12.76	65.35	211.28	202.9	195.07	0	0
DPAVMECDWAATICDIF	0.32	2.19	153.6	401.55	477.24	418.98	0	0
DPAEVHCDMAALYCIIR	2.57	6.93	64.79	242.17	365.79	118.74	0	0
DPAEQMCDIAAVWCLAH	0.32	0	35.19	134.67	151.46	88.21	0	0

## Sheet: FBXW7_C79
		Target
Sequence	10 nM	30 nM	100 nM	300 nM	1000 nM	1000 nM	BLANK	BLANK	Blank = media only.
DPADLTCEDAAELCEFW	2.35	79.69	352.34	535.06	1005.24	510.21	0	0
DPAFWYCDEAAEMCEFW	0	0	19.76	28.28	90.9	17.29	0	0
DPANIACDDAALLCAFW	0	0	2.2	6.53	5.01	7.8	0	0
DPANIACDDAALLCELW	0	0.98	1.1	6.53	8.09	6.44	0	0
DPANIACDDAALLCEFW	3.69	130.53	203.06	945.61	1140.05	1463.86	0	0
DPADMYCRDAAELCEFW	0.67	22.98	186.6	302.33	505.32	553.95	0	0
DPAAFFCDDAAERCEFW	4.03	38.62	35.12	162.59	244.96	448.51	0	0
DPATYFCYDAAELCDWW	0	0	1.1	5.44	5.39	82.38	0	0
DPAITTCLDAAELCDFW	1.01	25.91	61.47	33.71	214.91	131.54	0	0
DPAAWICEEAAEICEFW	0	0	5.49	4.35	15.02	35.6	0	0
DPAYFSCEDAAELCEWY	0	0	1.1	3.26	13.1	38.31	0	0
DPADMMCENAALLCEFW	0.67	3.42	68.05	20.12	281.55	228.49	0	0
DPAMTWCLNAAELCEFW	0	0	0	3.26	16.56	83.06	0	0
DPAIRMCRDAAELCEFW	0	0	1.1	4.35	66.25	93.91	0	0
DPANWVCMDAAELCDFY	0	0	5.49	2.18	99.37	15.26	0	0

## Sheet: CHIP_C80
	Target
Sequence	10 nM	30 nM	100 nM	300 nM	1000 nM	1000 nM	BLANK	BLANK	Blank = media only.
PCWDAWMLCTD	19.44	142.47	541.71	631.61	700.87	580.97	0.05	0.03
ICYNARLECE	0.99	2.2	12.79	15.52	21.07	20.37	0	0
ICYTAWLECE	0.42	1.29	5.22	8.76	6.8	12.4	0	0
ICYSAWLECE	0.95	3.29	13.38	24.68	22.09	27.9	0	0
PCYSAWITCES	0.11	134.28	285.7	457.29	562.87	538.46	0	0.03
ICYNAWLECA	0.25	1.29	5.22	6.77	10.88	8.86	0	0
ICYNAWFECE	0.46	1.96	8.5	11.14	18.35	14.17	0	0
PCWNAWMVCSV	1.94	44.11	334.42	474.4	689.65	691.22	0.05	0
ICYNAWVECE	0.81	2.08	9.76	21.09	19.37	23.03	0	0
PCFEAWVMCEI	3.63	83.27	120.89	285.36	375.25	297.12	0.03	0.03
PCYSAWIVCSD	4.16	80.96	122.91	444.16	548.59	468.05	0.08	0.03
PCWNAWLYCSN	0	0.35	11.44	104.67	154.99	58.45	0	0
ICWAAWVSCS	0	0	0	24.68	42.15	16.83	0	0
PCWSAWLACEL	0.04	81	72.18	129.74	219.57	205.91	0.03	0.03
PMCSDAWLFCE	0	0	0.08	73.63	142.76	56.68	0	0
PCWEAWLWCSM	0	0.16	3.7	124.17	194.08	144.8	0	0

[truncated: 14 more sheets: MDM2_C81, MDM2_C82, CHIP_C83, CHIP_C84, MDM2_C85, CHIP-PPIA_trimerizer_C86, CHIP-TEAD4_trimerizer_C87, CHIP-PPIA_trimerizer_C88, CHIP-PPIA_trimerizer_C89, CHIP-TEAD4_trimerizer_C90, MDM2-beta-cat_trimerizer_C91, MDM2-beta-cat_trimerizer_C92, MDM2-beta-cat_trimerizer_C93, CHIP-PPIA_trimerizer_C94]
