# Supplementary material for: Recognition and reprogramming of E3 ubiquitin ligase surfaces by α-helical peptides
Source: Nat Commun. 2023 Nov 1;14:6992. doi: 10.1038/s41467-023-42395-z (PMC10620186; doi:10.1038/s41467-023-42395-z)
Supplement: Supplementary file 6 — Supplementary Data 2 [file 41467_2023_42395_MOESM6_ESM.xlsx]

## Sheet: E3 STRUCTURES
PDB code:	8EI9	8EIA	8EIB	8EIC	8EHZ	8EI0	8EI1	8EI2	8EI3	8EI4	8EI5	8EI6	8EI7	8EI8
Structure Name	β-catenin_MDM2_Helicon332	β-catenin_MDM2_Helicon333	β-catenin_MDM2_Helicon329	β-catenin_MDM2_Helicon330	CHIP_Helicon317	CHIP_Helicon318	CUL4B_Helicon316	CUL5_Helicon314	VHL_Helicon313	WWP1_Helicon302	WWP2_Helicon301	WWP2_Helicon305	WWP2_Helicon304	WWP2_Helicon308
Full Name	Crystal structure of beta-catenin and the MDM2 p53-binding domain in complex with H332, a Helicon Polypeptide	Crystal structure of beta-catenin and the MDM2 p53-binding domain in complex with H333, a Helicon Polypeptide	Crystal structure of beta-catenin and the MDM2 p53-binding domain in complex with H329, a Helicon Polypeptide	Crystal structure of beta-catenin and the MDM2 p53-binding domain in complex with H330, a Helicon Polypeptide	Crystal structure of the STUB1 TPR domain in complex with H317, a Helicon Polypeptide	Crystal structure of the STUB1 TPR domain in complex with H318, a Helicon Polypeptide	Crystal structure of the N-terminal domain of CUL4B in complex with H316, a Helicon Polypeptide	Crystal structure of the N-terminal domain of CUL5 in complex with H314, a Helicon Polypeptide	Crystal structure of VHL in complex with H313, a Helicon Polypeptide	Crystal structure of the WWP1 HECT domain in complex with H302, a Helicon Polypeptide	Crystal structure of the WWP2 HECT domain in complex with H301, a Helicon Polypeptide	Crystal structure of the WWP2 HECT domain in complex with H305, a Helicon Polypeptide	Crystal structure of the WWP2 HECT domain in complex with H304, a Helicon Polypeptide	Crystal structure of the WWP2 HECT domain in complex with H308, a Helicon Polypeptide
Wavelength (Å)	0.920105	0.920105	0.9201	0.97915	1	1.03319	0.97625	1	1	1.18057	1.03319	1	1.03319	1
Resolution range (Å)	48.01-3.90 (4.36-3.90)	48.03-3.60 (3.94-3.60)	20.17-3.76 (4.20-3.76)	46.36-2.62 (2.74-2.62)	43.08-2.06 (2.12-2.06)	43.11-1.47 (1.50-1.47)	52.36-2.89 (3.00-2.89)	47.88-2.80 (2.95-2.80)	47.08-3.49 (3.82-3.49)	45.18-2.43 (2.52-2.43)	45.40-2.60 (2.68-2.60)	49.07-3.60 (3.94-3.60)	44.69-2.22 (2.29-2.22)	43.77-2.90 (3.08-2.90)
Space group	P 21 21 21	P 1 21 1	P 21 21 21	P 21 21 21	P 32	C 2	P 43 21 2	P 6	P 41	P 1	P 21	P 21 21 21	P 21	C 2 2 21
Unit cell
a,b,c (Å)	87.04 95.32 166.72	49.81 96.07 76.79	55.62 69.83 165.47	56.11 71.54 164.56	63.21 63.21 69.82	82.56 46.96 53.62	99.65 99.65 366.49	173.03 173.03 57.48	47.08 47.08 359.58	45.42 51.21 58.64	120.66 63.10 122.26	67.62 71.32 211.57	62.16 64.30 103.69	111.38 117.81 65.39
α, β, γ (°)	90 90 90	90 106.62 90	90 90 90	90 90 90	90 90 120	90 126.48 90	90 90 90	90 90 120	90 90 90	112.09 99.61 102.51	90 96.78 90	90 90 90	90 90 90	90 90 90
Total reflections	76659(19433)	41220(9723)	84610(22310)	267056(31979)	202213(15637)	139635(6682)	1134593(121904)	318680(48322)	89660(21010)	43024(3472)	289797(23732)	163370(39244)	206480(18955)	129994(21614)
Unique reflections	13180(3642)	7517(1803)	6955(1935)	20670(2482)	19293(1471)	27179(1284)	42685(4410)	24154(3518)	9977(2380)	16258(1472)	56697(4596)	12498(2921)	40576(3697)	9862(1564)
Multiplicity	5.8(5.3)	5.5(5.4)	12.2(11.5)	12.9(12.9)	10.5(10.6)	5.1(5.2)	26.6(27.6)	13.2(13.7)	9.0(8.8)	2.6(2.4)	5.1(5.2)	13.1(13.4)	5.1(5.1)	13.2(13.8)
Completeness (%)	99.8(99.4)	92.8(94.2)	99.3(99.9)	99.9(99.8)	100.0(100.0)	96.7(94.5)	100.0(100.0)	98.2(99.3)	100.0(100.0)	94.0(80.3)	99.9(99.9)	99.9(99.9)	99.8(99.8)	100.0(100.0)
Mean I/sigma(I)	3.2(1.1)	5.3(1.7)	5.1(2.7)	14.4(2.4)	15.2(2.6)	18.3(2.2)	23.9(2.4)	5.0(1.8)	6.5(2.6)	11.3(2.1)	7.6(2.2)	10.2(2.7)	13.1(2.3)	8.0(2.4)
Wilson B-factor (Å2)	63.57	56.79	56.12	47.13	41.14	19.02	72.97	47.98	53.11	35.41	29.51	99.13	35.97	46.92
R-merge	0.545(1.54)	0.241(0.912)	0.698(1.27)	0.139(1.30)	0.078(0.796)	0.036(0.650)	0.110(1.84)	0.322(1.12)	0.287(0.726)	0.054(0.310)	0.139(0.616)	0.190(1.056)	0.075(0.709)	0.248(1.08)
R-meas	0.661(1.89)	0.295(1.11)	0.758(1.39)	0.150(1.41)	0.087(0.884)	0.045(0.815)	0.114(1.90)	0.346(1.20)	0.326(0.829)	0.077(0.438)	0.175(0.773)	0.205(1.139)	0.093(0.882)	0.268(1.16)
R-pim	0.369(1.09)	0.167(0.625)	0.294(0.560)	0.057(0.538)	0.038(0.382)	0.027(0.487)	0.030(0.498)	0.125(0.430)	0.152(0.389)	0.054(0.310)	0.103(0.460)	0.077(0.425)	0.054(0.517)	0.101(0.430)
CC1/2	0.923(0.428)	0.978(0.491)	0.972(0.794)	0.999(0.685)	0.998(0.938)	0.999(0.758)	1.000(0.882)	0.988(0.888)	0.987(0.897)	0.997(0.872)	0.995(0.827)	0.998(0.979)	0.998(0.720)	0.992(0.814)
Reflections used in refinement	13130 (1261)	7500 (759)	6915 (666)	20615 (2023)	19236 (1897)	26777 (2611)	42538 (4147)	16542 (442)	9896 (1033)	15431 (1326)	56014 (5551)	9414 (101)	40032 (3950)	9858 (968)
Reflections used for R-free	582 (70)	750 (75)	691 (67)	992 (107)	1935 (185)	1362 (121)	2101 (225)	845 (31)	476 (53)	785 (64)	2658 (246)	957 (12)	2013 (180)	486 (63)
R-work	0.266 (0.324)	0.319 (0.349)	0.245 (0.262)	0.224 (0.303)	0.241 (0.344)	0.194 (0.322)	0.212 (0.360)	0.339 (0.407)	0.216 (0.305)	0.220 (0.328)	0.214 (0.270)	0.259 (0.328)	0.200 (0.271)	0.236 (0.312)
R-free	0.313 (0.404)	0.351 (0.329)	0.260 (0.258)	0.262 (0.346)	0.267 (0.342)	0.210 (0.338)	0.255 (0.419)	0.358 (0.574)	0.282 (0.405)	0.280 (0.477)	0.261 (0.306)	0.279 (0.275)	0.263 (0.352)	0.303 (0.457)
Number of non-hydrogen atoms	4817	4553	4757	4800	2279	1350	11809	3067	5748	3210	13513	6492	6764	3355
macromolecules	4803	4539	4743	4775	2227	1189	11745	3053	5734	3145	13036	6464	6481	3306
ligands	14	14	14	14	34	31	64	14	14	30	158	28	89	49
solvent				11	18	130				35	319		194
Protein residues	621	586	614	619	278	144	1427	373	709	381	1542	766	763	391
RMS (bonds) (Å)	0.005	0.006	0.009	0.01	0.006	0.008	0.005	0.009	0.003	0.009	0.006	0.004	0.011	0.006
RMS (angles) (°)	0.72	1.04	1.37	1.05	0.79	1.07	0.85	1	0.58	1.06	0.97	0.85	1.27	0.9
Ramachandran favored (%)	89.27	85.81	82.31	95.59	94.03	97.84	96.24	90.19	91.9	95.44	97.38	91.78	97.35	92.76
Ramachandran allowed (%)	9.27	10.73	12.07	3.92	5.97	2.16	2.91	8.45	6.22	2.95	2.36	7.96	2.12	6.46
Ramachandran outliers (%)	1.46	3.46	5.62	0.49	0	0	0.85	1.36	1.88	1.61	0.26	0.27	0.53	0.78
Rotamer outliers (%)	0.95	2.03	2.51	1.73	0	1.64	2.8	0.6	0.62	0.59	4.45	0.43	2.84	1.12
Clashscore	7.36	22.81	19.55	10.7	3.81	5.02	7.41	13.14	7.15	8.29	5.93	9.37	8.46	10.57
Average B-factor (Å2)	84.49	84.34	80.46	71.4	60.79	26.37	90.35	20.32	68.24	45.6	39.63	78.69	47.92	61.15
macromolecules	84.43	84.24	80.37	71.4	60.71	25.27	90.15	20.22	68.19	45.51	39.61	78.63	48.04	61.05
ligands	105.47	114.94	111.61	86.83	71.8	37.04	126.15	41.2	87.57	56.1	51.4	92.73	49.64	68.02
solvent				52.39	49.92	33.9				44.83	34.75		43.11
Crystallization conditions	0.1M MES Sodium Salt pH6.5, 10% v/v 2-Propanol, 25% v/v PEG 400	0.1 M Potassium chloride, 0.1 M HEPES pH 7, 15% w/v PEG 5000 MME	0.2 M Calcium acetate pH 7.5, 20% w/v PEG 3350	4 M Na Form	0.1M Sodium acetate, 0.1M MES pH 6.0, 15% w/v PEG4000	0.2 M Ammonium sulfate, 30% w/v PEG 8000.	0.2 M Lithium sulfate, 0.1 M Tris pH 8.5, 30% w/v PEG 4000	30% w/v PEG 8000, 0.1M MES Sodium Salt pH6.5, 0.2M Ammonium Sulfate, 4% v/v 1,3-Propanediol	0.1M Tris pH7.0, 20% w/v PEG 1000	0.2 M Sodium acetate, 0.1 M Sodium citrate pH 5.5, 5% w/v PEG 4000	0.1M Sodium acetate, 0.1M sodium citrate pH6.0, 10%PEG4000	18% v/v 2-Propanol, 0.1 M Sodium citrate pH 5.5, 20% w/v PEG 4,000	0.2M magnesium chloride, 0.1M Bis-tris pH7.5, 30% PEG3350	0.2M Magnesium Chloride, 0.1M Bis-Tris pH 6.5, 20% PEG3350
Beamline Acknowledgements	17-ID-1 of NSLS-II, a US DOE Office of Science User Facility operated under Contract No. DE-SC0012704. CBMS is primarily supported by the NIH, NIGMS through a Center Core P30 Grant (P30GM133893), and by the DOE Office of Biological and Environmental Research (KP1607011).	17-ID-1 of NSLS-II, a US DOE Office of Science User Facility operated under Contract No. DE-SC0012704. CBMS is primarily supported by the NIH, NIGMS through a Center Core P30 Grant (P30GM133893), and by the DOE Office of Biological and Environmental Research (KP1607011).	17-ID-1 of NSLS-II, a US DOE Office of Science User Facility operated under Contract No. DE-SC0012704. CBMS is primarily supported by the NIH, NIGMS through a Center Core P30 Grant (P30GM133893), and by the DOE Office of Biological and Environmental Research (KP1607011).	This work was carried out with the support of Shanghai Synchrotron Radiation Facility, Beamline BL18U1	RIKEN Structural Biology beamline I BL45XU Spring-8 in Japan.	GM/CA@APS has been funded by the National Cancer Institute (ACB-12002) and the National Institute of General Medical Sciences (AGM-12006, P30GM138396). This research used resources of the Advanced Photon Source, a U.S. Department of Energy (DOE) Office of Science User Facility operated for the DOE Office of Science by Argonne National Laboratory under Contract No. DE-AC02-06CH11357.	Diamond Light Source for beamtime, and the staff of beamlines I03 for assistance with crystal testing and data collection.	RIKEN Structural Biology beamline I BL45XU Spring-8 in Japan.	RIKEN Structural Biology beamline I BL45XU Spring-8 in Japan.	Part or all of the research described in this paper was performed using beamline CMCF-BM at the Canadian Light Source, a national research facility of the University of Saskatchewan, which is supported by the Canada Foundation for Innovation (CFI), the Natural Sciences and Engineering Research Council (NSERC), the National Research Council (NRC), the Canadian Institutes of Health Research (CIHR),…	GM/CA@APS has been funded by the National Cancer Institute (ACB-12002) and the National Institute of General Medical Sciences (AGM-12006, P30GM138396). This research used resources of the Advanced Photon Source, a U.S. Department of Energy (DOE) Office of Science User Facility operated for the DOE Office of Science by Argonne National Laboratory under Contract No. DE-AC02-06CH11357.	RIKEN Structural Biology beamline I BL45XU Spring-8 in Japan.	GM/CA@APS has been funded by the National Cancer Institute (ACB-12002) and the National Institute of General Medical Sciences (AGM-12006, P30GM138396). This research used resources of the Advanced Photon Source, a U.S. Department of Energy (DOE) Office of Science User Facility operated for the DOE Office of Science by Argonne National Laboratory under Contract No. DE-AC02-06CH11357.	RIKEN Structural Biology beamline I BL45XU Spring-8 in Japan.
