# Supplementary material for: Recognition and reprogramming of E3 ubiquitin ligase surfaces by α-helical peptides
Source: Nat Commun. 2023 Nov 1;14:6992. doi: 10.1038/s41467-023-42395-z (PMC10620186; doi:10.1038/s41467-023-42395-z)
Supplement: Supplementary file 7 — Source Data [file 41467_2023_42395_MOESM7_ESM.zip]

Archive with 2 entries (2 files):
- SOURCE DATA.xls
- __MACOSX/._SOURCE DATA.xls
