# Supplementary material for: Recognition and reprogramming of E3 ubiquitin ligase surfaces by α-helical peptides
Source: Nat Commun. 2023 Nov 1;14:6992. doi: 10.1038/s41467-023-42395-z (PMC10620186; doi:10.1038/s41467-023-42395-z)
Supplement: Supplementary file 7 — Source Data [file 41467_2023_42395_MOESM7_ESM.zip › SOURCE DATA.xls]

## Sheet: Figure 4a (1) and Supp Fig 8b
[Helicon] (M)	Helicon H322	Helicon H322	Helicon H321	Helicon H321	Chimeric control P325	Chimeric control P325
3e-10	3724.85	3736.33	3582.09	3865.29	4087.73	4046.56
1e-09	3682.18	3728.76	3792.01	3785.99	4046.42	4096.17
3e-09	3888.36	3918.09	3797.79	4010.02	4179.01	4029.15
9.1e-09	3723.38	3893.68	4025.07	4159.56	4153.81	4151.03
2.74e-08	4426.7	4238.86	4926.36	4858.17	4158.32	4324.19
8.2e-08	6053.6	6248.29	7657.19	7189.82	4382.6	4276.29
2.47e-07	10787.9	11081.9	14929	14718	4827.96	4810.63
7.41e-07	20532.6	19290.8	26020.7	25125.6	5040.99	4893.85
2.22e-06	30838.4	29067.3	33053.1	33393.7	4793.23	4661.82
6.67e-06	36383.4	35894.4	38101.7	36993.8	4047.71	4044.11
2e-05	38041.3	37358.3	38177.8	38031.1	3967.55	3813.5

## Sheet: Figure 4a (2)
[Helicon H326] (M)	Helicon H326 (DMSO)	Helicon H326 (DMSO)	+2uM CsA	+2uM CsA	+2uM Helicon H318	+2uM Helicon H318
1e-05	17742	16956.2	3964.27	4074.49	11620.5	11983.7
3.33e-06	16668.1	16645	4394.07	4477.99	8218.84	8390.35
1.11e-06	15757.9	15431.1	4271.37	4224.61	6183.24	5691.67
3.7e-07	12788.6	11677.2	4393.34	4451.29	5161.34	5056.04
1.23e-07	8943.57	9321.21	4264.88	4229.99	4933.24	4993.53
4.12e-08	7148.01	6808.72	4161.48	4224.39	4822.93	5006.88
1.37e-08	5883.58	5696.35	4268.51	4526.18	4995.75	4817.15
4.57e-09	5404.34	5436.73	4176.2	4358.47	4797.44	4838.85
1.52e-09	5337.26	5385.03	4206.72	4347.59	4673.38	4937.66
5.08e-10	5284.39	5582.4	4799.15	4252.28	4929.41	4793.89
1.69e-10	5174.92	5674.57	4388.41	4225.08	4932.4	5004.99

## Sheet: Figure 4a (3)
[Helicon] (M)	Helicon H327	Helicon H327	Helicon H328	Helicon H328
2e-05	5280.36	5422.33	7527.21	7618.47
6.67e-06	4556.84	4579.94	7010.71	7015.42
2.22e-06	4178.6	3982.73	6181.27	5966.62
7.41e-07	3814.63	3825.89	5084.3	5071.21
2.47e-07	3791.08	3592.12	4238.67	4283.46
8.23e-08	3662.2	3597.42	3940.81	3913.39
2.74e-08	3618.18	3605.5	3803.25	3774.91
9.14e-09	3472.97	3713.2	3507.64	3974.69
3.05e-09	3706.06	3787.11	3630.2	4000.7
1.02e-09	3551.83	3812.89	3477.24	3934.01
3.39e-10	3495.65	3755.93	3423.79	3893.65

## Sheet: Figure 4b (1)
Time (sec)	Helicon H322 only	Helicon H322 + TEAD4	TEAD4 only	Helicon H321 + TEAD4
-37.75	-0.578125	-0.578125	-0.0292969	0.214844
-37.725	-0.578125	-0.578125	-0.0429688	0.21875
-37.7	-0.578125	-0.582031	-0.0371094	0.21875
-37.675	-0.578125	-0.568359	-0.0332031	0.21875
-37.65	-0.578125	-0.568359	-0.0332031	0.212891
-37.625	-0.578125	-0.568359	-0.0332031	0.208984
-37.6	-0.587891	-0.568359	-0.0332031	0.214844
-37.575	-0.587891	-0.568359	-0.0332031	0.208984
-37.55	-0.587891	-0.5625	-0.0273438	0.208984
-37.525	-0.587891	-0.558594	-0.0234375	0.208984
-37.5	-0.582031	-0.578125	-0.0332031	0.208984
-37.475	-0.578125	-0.578125	-0.0332031	0.214844
-37.45	-0.578125	-0.578125	-0.0332031	0.212891
-37.425	-0.578125	-0.578125	-0.0390625	0.208984
-37.4	-0.578125	-0.572266	-0.0371094	0.208984
-37.375	-0.572266	-0.568359	-0.0332031	0.199219
-37.35	-0.578125	-0.568359	-0.0332031	0.199219
-37.325	-0.583984	-0.568359	-0.0332031	0.205078
-37.3	-0.587891	-0.568359	-0.0332031	0.203125
-37.275	-0.578125	-0.5625	-0.0273438	0.199219
-37.25	-0.572266	-0.568359	-0.0332031	0.208984
-37.225	-0.568359	-0.568359	-0.0390625	0.208984
-37.2	-0.568359	-0.568359	-0.0429688	0.214844
-37.175	-0.568359	-0.568359	-0.0429688	0.21875
-37.15	-0.568359	-0.5625	-0.0273438	0.21875
-37.125	-0.574219	-0.564453	-0.0234375	0.203125
-37.1	-0.570313	-0.568359	-0.0234375	0.199219
-37.075	-0.570313	-0.568359	-0.0234375	0.199219
-37.05	-0.570313	-0.568359	-0.0234375	0.206238
-37.025	-0.570313	-0.574219	-0.0292969	0.210938
-37	-0.570313	-0.570313	-0.0253906	0.210938
-36.975	-0.570313	-0.570313	-0.0253906	0.210938
-36.95	-0.570313	-0.570313	-0.0253906	0.210938
-36.925	-0.580078	-0.570313	-0.0253906	0.195313
-36.9	-0.580078	-0.570313	-0.0253906	0.197266
-36.875	-0.574219	-0.564453	-0.0195313	0.201172
-36.85	-0.570313	-0.560547	-0.015625	0.201172
-36.825	-0.570313	-0.570313	-0.0324097	0.201172
-36.8	-0.560547	-0.570313	-0.0371094	0.201172
-36.775	-0.560547	-0.564453	-0.03125	0.201172
-36.75	-0.560547	-0.560547	-0.0273438	0.21875
-36.725	-0.553528	-0.560547	-0.0273438	0.216797
-36.7	-0.558594	-0.560547	-0.0273438	0.203125
-36.675	-0.558594	-0.560547	-0.0273438	0.203125
-36.65	-0.564453	-0.560547	-0.0273438	0.203125
-36.625	-0.568359	-0.553528	-0.0261841	0.203125
-36.6	-0.5625	-0.558594	-0.0351563	0.208984
-36.575	-0.558594	-0.558594	-0.0351563	0.212891
-36.55	-0.558594	-0.558594	-0.0351563	0.212891
-36.525	-0.558594	-0.558594	-0.0351563	0.205872
-36.5	-0.558594	-0.552734	-0.0292969	0.201172
-36.475	-0.558594	-0.548828	-0.0253906	0.207031
-36.45	-0.5625	-0.548828	-0.0253906	0.201172
-36.425	-0.558594	-0.548828	-0.0253906	0.201172
-36.4	-0.558594	-0.548828	-0.0253906	0.201172
-36.375	-0.558594	-0.548828	-0.0253906	0.201172
-36.35	-0.552734	-0.552734	-0.0351563	0.207031
-36.325	-0.548828	-0.555847	-0.0351563	0.210938
-36.3	-0.554688	-0.560547	-0.0253906	0.210938
-36.275	-0.558594	-0.560547	-0.0253906	0.210938
-36.25	-0.568359	-0.554688	-0.0195313	0.205078
-36.225	-0.5625	-0.550781	-0.015625	0.205078
-36.2	-0.558594	-0.550781	-0.015625	0.208984
-36.175	-0.558594	-0.550781	-0.015625	0.208984
-36.15	-0.548828	-0.560547	-0.0253906	0.208984
-36.125	-0.548828	-0.554688	-0.0195313	0.208984
-36.1	-0.542969	-0.550781	-0.015625	0.208984
-36.075	-0.539063	-0.550781	-0.0214844	0.214844
-36.05	-0.548828	-0.550781	-0.0253906	0.21875
-36.025	-0.548828	-0.550781	-0.0253906	0.208984
-36	-0.548828	-0.544922	-0.0195313	0.203125
-35.975	-0.542969	-0.541016	-0.015625	0.205078
-35.95	-0.539063	-0.550781	-0.0253906	0.208984
-35.925	-0.539063	-0.550781	-0.0253906	0.208984
-35.9	-0.546082	-0.550781	-0.0253906	0.208984
-35.875	-0.550781	-0.544922	-0.0195313	0.208984
-35.85	-0.560547	-0.541016	-0.015625	0.208984
-35.825	-0.554688	-0.546875	-0.015625	0.216003
-35.8	-0.550781	-0.550781	-0.0214844	0.210938
-35.775	-0.550781	-0.550781	-0.0253906	0.210938
-35.75	-0.550781	-0.560547	-0.0351563	0.205078
-35.725	-0.543762	-0.554688	-0.0292969	0.201172
-35.7	-0.539063	-0.550781	-0.0253906	0.216797
-35.675	-0.539063	-0.550781	-0.0253906	0.220703
-35.65	-0.539063	-0.550781	-0.0253906	0.220703
-35.625	-0.539063	-0.543762	-0.0183716	0.220703
-35.6	-0.548828	-0.539063	-0.0136719	0.220703
-35.575	-0.533203	-0.539063	-0.0136719	0.220703
-35.55	-0.529297	-0.539063	-0.0195313	0.216797
-35.525	-0.529297	-0.539063	-0.0234375	0.214844
-35.5	-0.529297	-0.548828	-0.0214844	0.210938
-35.475	-0.529297	-0.542969	-0.015625	0.210938
-35.45	-0.523438	-0.539063	-0.0117188	0.216797
-35.425	-0.519531	-0.539063	-0.0117188	0.220703
-35.4	-0.519531	-0.539063	-0.0117188	0.220703
-35.375	-0.519531	-0.539063	-0.0117188	0.220703
-35.35	-0.53125	-0.539063	-0.00586	0.210938
-35.325	-0.525391	-0.539063	-0.00195	0.210938
-35.3	-0.521484	-0.539063	-0.00195	0.210938
-35.275	-0.521484	-0.539063	-0.00781	0.220703
-35.25	-0.521484	-0.550781	-0.0234375	0.220703
-35.225	-0.521484	-0.544922	-0.0175781	0.220703
-35.2	-0.521484	-0.541016	-0.0136719	0.226563
-35.175	-0.521484	-0.541016	-0.0136719	0.230469
-35.15	-0.521484	-0.541016	-0.0136719	0.214844
-35.125	-0.521484	-0.535156	-0.00781	0.210938
-35.1	-0.525391	-0.53125	-0.00391	0.210938
-35.075	-0.521484	-0.521484	-0.00391	0.216797
-35.05	-0.521484	-0.521484	-0.00391	0.220703
-35.025	-0.521484	-0.521484	-0.00391	0.220703
-35	-0.521484	-0.525391	-0.00781	0.220703
-34.975	-0.515625	-0.521484	-0.00391	0.214844
-34.95	-0.501953	-0.521484	-0.00977	0.201172
-34.925	-0.507813	-0.527344	-0.0136719	0.207031
-34.9	-0.511719	-0.53125	-0.0136719	0.210938
-34.875	-0.521484	-0.525391	-0.00781	0.210938
-34.85	-0.521484	-0.521484	-0.00391	0.210938
-34.825	-0.515625	-0.521484	-0.00391	0.217957
-34.8	-0.511719	-0.521484	-0.00391	0.222656
-34.775	-0.511719	-0.53125	-0.0136719	0.215637
-34.75	-0.511719	-0.53125	-0.0136719	0.220703
-34.725	-0.511719	-0.525391	-0.00781	0.220703
-34.7	-0.5047	-0.521484	-0.00391	0.210938
-34.675	-0.5	-0.521484	-0.00391	0.216797
-34.65	-0.509766	-0.521484	-0.00391	0.220703
-34.625	-0.509766	-0.521484	-0.00391	0.220703
-34.6	-0.509766	-0.514465	0.00311	0.220703
-34.575	-0.509766	-0.509766	0.000793	0.220703
-34.55	-0.503906	-0.525391	-0.0136719	0.220703
-34.525	-0.5	-0.529297	-0.0136719	0.220703
-34.5	-0.5	-0.529297	-0.0136719	0.220703
-34.475	-0.505859	-0.529297	-0.0136719	0.220703
-34.45	-0.509766	-0.523438	-0.00781	0.208984
-34.425	-0.513672	-0.519531	-0.00391	0.214844
-34.4	-0.498047	-0.519531	-0.00391	0.21875
-34.375	-0.498047	-0.519531	-0.00391	0.21875
-34.35	-0.498047	-0.519531	-0.00391	0.212891
-34.325	-0.498047	-0.523438	-0.00781	0.214844
-34.3	-0.492188	-0.519531	0.00586	0.21875
-34.275	-0.488281	-0.519531	0.00586	0.21875
-34.25	-0.488281	-0.519531	0	0.21875
-34.225	-0.488281	-0.519531	-0.00391	0.21875
-34.2	-0.488281	-0.513672	0.00195	0.214844
-34.175	-0.498047	-0.509766	0.00586	0.21875
-34.15	-0.492188	-0.515625	0.00586	0.212891
-34.125	-0.494141	-0.519531	0.00586	0.208984
-34.1	-0.498047	-0.519531	0.00586	0.208984
-34.075	-0.498047	-0.529297	-0.00391	0.214844
-34.05	-0.498047	-0.523438	0.00195	0.21875
-34.025	-0.498047	-0.519531	0.00586	0.228516
-34	-0.492188	-0.519531	0.00586	0.228516
-33.975	-0.498047	-0.519531	0.00586	0.21875
-33.95	-0.498047	-0.519531	0	0.212891
-33.925	-0.498047	-0.519531	-0.00391	0.214844
-33.9	-0.498047	-0.513672	0.00195	0.21875
-33.875	-0.498047	-0.519531	-0.00391	0.21875
-33.85	-0.492188	-0.519531	-0.00391	0.21875
-33.825	-0.488281	-0.519531	-0.00391	0.21875
-33.8	-0.488281	-0.519531	-0.00391	0.225769
-33.775	-0.494141	-0.519531	-0.00391	0.224609
-33.75	-0.501953	-0.513672	0.00195	0.210938
-33.725	-0.498047	-0.509766	0	0.210938
-33.7	-0.498047	-0.509766	-0.00391	0.210938
-33.675	-0.498047	-0.509766	-0.00391	0.210938
-33.65	-0.498047	-0.513672	-0.00781	0.216797
-33.625	-0.498047	-0.509766	-0.00391	0.220703
-33.6	-0.492188	-0.509766	-0.00391	0.220703
-33.575	-0.488281	-0.509766	0.00586	0.214844
-33.55	-0.5	-0.509766	0.00586	0.210938
-33.525	-0.5	-0.515625	0.00586	0.207031
-33.5	-0.5	-0.513672	0.0117188	0.210938
-33.475	-0.5	-0.509766	0.00977	0.210938
-33.45	-0.483215	-0.521484	-0.00586	0.220703
-33.425	-0.478516	-0.521484	-0.00586	0.220703
-33.4	-0.478516	-0.521484	-0.00586	0.220703
-33.375	-0.478516	-0.521484	-0.00586	0.220703
-33.35	-0.478516	-0.514465	0.00116	0.220703
-33.325	-0.472656	-0.509766	0.00586	0.220703
-33.3	-0.46875	-0.509766	0.00586	0.220703
-33.275	-0.478516	-0.509766	0.00586	0.210938
-33.25	-0.478516	-0.509766	0.00586	0.216797
-33.225	-0.484375	-0.503906	0.00586	0.220703
-33.2	-0.482422	-0.5	0.00586	0.214844
-33.175	-0.478516	-0.509766	-0.00391	0.210938
-33.15	-0.478516	-0.509766	-0.00391	0.210938
-33.125	-0.478516	-0.509766	-0.00391	0.210938
-33.1	-0.488281	-0.5	0.00195	0.216797
-33.075	-0.482422	-0.5	0.00586	0.210938
-33.05	-0.478516	-0.5	0.00586	0.210938
-33.025	-0.478516	-0.5	0.00586	0.210938
-33	-0.478516	-0.509766	-0.00391	0.210938
-32.975	-0.478516	-0.503906	-0.00391	0.210938
-32.95	-0.472656	-0.5	-0.00391	0.209778
-32.925	-0.46875	-0.5	0.00586	0.208984
-32.9	-0.46875	-0.5	0.00586	0.208984
-32.875	-0.46875	-0.5	0.00586	0.208984
-32.85	-0.462891	-0.494141	0.0117188	0.205078
-32.825	-0.46875	-0.5	0.015625	0.208984
-32.8	-0.46875	-0.5	0.015625	0.208984
-32.775	-0.46875	-0.490234	0.00977	0.208984
-32.75	-0.46875	-0.484375	0.0117188	0.208984
-32.725	-0.46875	-0.490234	0.00586	0.203125
-32.7	-0.462891	-0.490234	0.00586	0.214844
-32.675	-0.464844	-0.490234	0.00586	0.21875
-32.65	-0.46875	-0.490234	0.00586	0.207031
-32.625	-0.46875	-0.5	0.00586	0.207031
-32.6	-0.478516	-0.484375	0.0117188	0.207031
-32.575	-0.472656	-0.480469	0.015625	0.207031
-32.55	-0.458984	-0.480469	0.015625	0.208191
-32.525	-0.458984	-0.480469	0.00861	0.208984
-32.5	-0.458984	-0.490234	-0.00586	0.208984
-32.475	-0.458984	-0.491394	0	0.208984
-32.45	-0.451965	-0.492188	0.00391	0.208984
-32.425	-0.447266	-0.492188	0.00391	0.214844
-32.4	-0.457031	-0.492188	0.00391	0.21875
-32.375	-0.457031	-0.492188	0.00391	0.208984
-32.35	-0.457031	-0.485168	0.0109253	0.203125
-32.325	-0.457031	-0.480469	0.015625	0.210938
-32.3	-0.451172	-0.490234	0.00586	0.216797
-32.275	-0.447266	-0.490234	0	0.220703
-32.25	-0.453125	-0.490234	-0.00391	0.220703
-32.225	-0.457031	-0.490234	-0.00391	0.220703
-32.2	-0.466797	-0.484375	0.00195	0.210938
-32.175	-0.460938	-0.480469	0.00586	0.210938
-32.15	-0.457031	-0.480469	0.00586	0.210938
-32.125	-0.457031	-0.480469	0.00586	0.210938
-32.1	-0.457031	-0.490234	-0.00391	0.210938
-32.075	-0.457031	-0.484375	-0.00391	0.210938
-32.05	-0.457031	-0.480469	-0.00391	0.216797
-32.025	-0.451172	-0.480469	-0.00391	0.220703
-32	-0.447266	-0.480469	-0.00391	0.214844
-31.975	-0.457031	-0.480469	-0.00391	0.210938
-31.95	-0.457031	-0.480469	-0.00391	0.216797
-31.925	-0.457031	-0.474609	0.00195	0.210938
-31.9	-0.451172	-0.476563	0.00586	0.210938
-31.875	-0.4375	-0.490234	-0.00391	0.210938
-31.85	-0.4375	-0.490234	-0.00977	0.210938
-31.825	-0.4375	-0.490234	-0.0136719	0.210938
-31.8	-0.4375	-0.484375	-0.00781	0.210938
-31.775	-0.431641	-0.480469	-0.00391	0.210938
-31.75	-0.427734	-0.480469	-0.00391	0.210938
-31.725	-0.4375	-0.480469	-0.00391	0.210938
-31.7	-0.4375	-0.480469	-0.00391	0.201172
-31.675	-0.444519	-0.474609	0.00195	0.216797
-31.65	-0.443359	-0.470703	0.00586	0.210938
-31.625	-0.439453	-0.480469	-0.00391	0.205078
-31.6	-0.439453	-0.480469	-0.00977	0.201172
-31.575	-0.439453	-0.480469	-0.0136719	0.201172
-31.55	-0.439453	-0.474609	-0.00781	0.208191
-31.525	-0.433594	-0.470703	-0.00391	0.222656
-31.5	-0.429688	-0.470703	0.00586	0.212891
-31.475	-0.441406	-0.470703	0.00586	0.212891
-31.45	-0.441406	-0.470703	0	0.212891
-31.425	-0.441406	-0.464844	0.00195	0.205872
-31.4	-0.434387	-0.460938	0.00586	0.207031
-31.375	-0.429688	-0.472656	-0.00586	0.210938
-31.35	-0.429688	-0.472656	-0.00586	0.210938
-31.325	-0.429688	-0.472656	-0.00586	0.210938
-31.3	-0.429688	-0.465637	0.00116	0.201172
-31.275	-0.435547	-0.460938	0	0.207031
-31.25	-0.443359	-0.460938	-0.00391	0.210938
-31.225	-0.439453	-0.466797	-0.00391	0.210938
-31.2	-0.439453	-0.470703	-0.00391	0.205078
-31.175	-0.439453	-0.470703	-0.00391	0.201172
-31.15	-0.429688	-0.474609	-0.00781	0.201172
-31.125	-0.423828	-0.470703	-0.00391	0.207031
-31.1	-0.419922	-0.470703	-0.00391	0.210938
-31.075	-0.419922	-0.470703	-0.00391	0.210938
-31.05	-0.429688	-0.470703	-0.00977	0.210938
-31.025	-0.429688	-0.464844	-0.00781	0.205078
-31	-0.423828	-0.460938	-0.00391	0.207031
-30.975	-0.419922	-0.460938	-0.00391	0.210938
-30.95	-0.419922	-0.470703	-0.0136719	0.210938
-30.925	-0.425781	-0.470703	-0.0136719	0.210938
-30.9	-0.429688	-0.470703	-0.00781	0.210938
-30.875	-0.429688	-0.470703	-0.00391	0.216797
-30.85	-0.423828	-0.470703	-0.00391	0.220703
-30.825	-0.429688	-0.470703	-0.00391	0.205078
-30.8	-0.429688	-0.470703	-0.00977	0.201172
-30.775	-0.429688	-0.470703	-0.0136719	0.201172
-30.75	-0.429688	-0.464844	-0.00781	0.207031
-30.725	-0.423828	-0.470703	-0.0136719	0.210938
-30.7	-0.419922	-0.470703	-0.0136719	0.210938
-30.675	-0.419922	-0.470703	-0.0136719	0.210938
-30.65	-0.419922	-0.470703	-0.0136719	0.210938
-30.625	-0.429688	-0.455078	-0.00781	0.216797
-30.6	-0.429688	-0.451172	-0.00391	0.214844
-30.575	-0.429688	-0.451172	-0.00391	0.199219
-30.55	-0.429688	-0.451172	-0.00391	0.199219
-30.525	-0.429688	-0.460938	-0.0136719	0.208984
-30.5	-0.429688	-0.460938	-0.0206909	0.216003
-30.475	-0.429688	-0.455078	-0.0195313	0.220703
-30.45	-0.423828	-0.451172	-0.015625	0.214844
-30.425	-0.419922	-0.451172	-0.015625	0.210938
-30.4	-0.429688	-0.451172	-0.015625	0.210938
-30.375	-0.429688	-0.451172	-0.015625	0.210938
-30.35	-0.429688	-0.445313	-0.00977	0.207031
-30.325	-0.423828	-0.447266	-0.00195	0.210938
-30.3	-0.419922	-0.460938	-0.015625	0.210938
-30.275	-0.419922	-0.460938	-0.015625	0.210938
-30.25	-0.419922	-0.460938	-0.015625	0.205078
-30.225	-0.410156	-0.455078	-0.00977	0.207031
-30.2	-0.410156	-0.451172	-0.00586	0.210938
-30.175	-0.419922	-0.451172	-0.00586	0.210938
-30.15	-0.412903	-0.451172	-0.00586	0.201172
-30.125	-0.414063	-0.451172	-0.0117188	0.201172
-30.1	-0.417969	-0.451172	-0.015625	0.207031
-30.075	-0.417969	-0.460938	-0.0253906	0.210938
-30.05	-0.417969	-0.453918	-0.0183716	0.205078
-30.025	-0.412109	-0.449219	-0.0136719	0.210938
-30	-0.408203	-0.449219	-0.0136719	0.201172
-29.975	-0.408203	-0.449219	-0.0136719	0.210938
-29.95	-0.417969	-0.449219	-0.0136719	0.216797
-29.925	-0.412109	-0.443359	-0.00781	0.210938
-29.9	-0.408203	-0.439453	-0.00391	0.210938
-29.875	-0.408203	-0.439453	-0.00977	0.203918
-29.85	-0.408203	-0.449219	-0.0234375	0.199219
-29.825	-0.408203	-0.443359	-0.0175781	0.205078
-29.8	-0.402344	-0.439453	-0.0136719	0.208984
-29.775	-0.398438	-0.445313	-0.0136719	0.208984
-29.75	-0.416016	-0.449219	-0.0136719	0.208984
-29.725	-0.419922	-0.449219	-0.0136719	0.199219
-29.7	-0.419922	-0.443359	-0.00781	0.199219
-29.675	-0.419922	-0.439453	-0.00977	0.205078
-29.65	-0.414063	-0.451172	-0.0253906	0.203125
-29.625	-0.410156	-0.451172	-0.0253906	0.208984
-29.6	-0.410156	-0.451172	-0.0253906	0.208984
-29.575	-0.410156	-0.451172	-0.0253906	0.208984
-29.55	-0.410156	-0.445313	-0.0195313	0.214844
-29.525	-0.404297	-0.441406	-0.015625	0.21875
-29.5	-0.410156	-0.441406	-0.015625	0.208984
-29.475	-0.410156	-0.441406	-0.015625	0.203125
-29.45	-0.410156	-0.441406	-0.0214844	0.199219
-29.425	-0.410156	-0.435547	-0.0195313	0.205078
-29.4	-0.404297	-0.441406	-0.0253906	0.208984
-29.375	-0.400391	-0.441406	-0.0253906	0.208984
-29.35	-0.400391	-0.441406	-0.0253906	0.208984
-29.325	-0.400391	-0.441406	-0.0253906	0.208984
-29.3	-0.410156	-0.435547	-0.0195313	0.203125
-29.275	-0.400391	-0.431641	-0.015625	0.189453
-29.25	-0.400391	-0.441406	-0.015625	0.196472
-29.225	-0.400391	-0.431641	-0.0214844	0.201172
-29.2	-0.400391	-0.435547	-0.0292969	0.210938
-29.175	-0.400391	-0.431641	-0.0253906	0.210938
-29.15	-0.393372	-0.431641	-0.0253906	0.210938
-29.125	-0.388672	-0.431641	-0.0253906	0.216797
-29.1	-0.398438	-0.431641	-0.015625	0.220703
-29.075	-0.398438	-0.431641	-0.015625	0.214844
-29.05	-0.398438	-0.424622	-0.00861	0.201172
-29.025	-0.398438	-0.425781	-0.00391	0.207031
-29	-0.392578	-0.439453	-0.0136719	0.210938
-28.975	-0.388672	-0.439453	-0.0195313	0.210938
-28.95	-0.388672	-0.439453	-0.0234375	0.210938
-28.925	-0.394531	-0.439453	-0.0234375	0.210938
-28.9	-0.408203	-0.433594	-0.0175781	0.210938
-28.875	-0.402344	-0.429688	-0.0136719	0.210938
-28.85	-0.398438	-0.429688	-0.0136719	0.199219
-28.825	-0.398438	-0.429688	-0.0136719	0.208984
-28.8	-0.398438	-0.439453	-0.0234375	0.208984
-28.775	-0.392578	-0.433594	-0.0175781	0.208984
-28.75	-0.388672	-0.429688	-0.0206909	0.214844
-28.725	-0.388672	-0.429688	-0.0253906	0.21875
-28.7	-0.398438	-0.429688	-0.0253906	0.212891
-28.675	-0.398438	-0.423828	-0.0195313	0.208984
-28.65	-0.392578	-0.419922	-0.015625	0.208984
-28.625	-0.388672	-0.419922	-0.015625	0.214844
-28.6	-0.388672	-0.429688	-0.0253906	0.208984
-28.575	-0.388672	-0.435547	-0.0253906	0.208984
-28.55	-0.395691	-0.433594	-0.0195313	0.208984
-28.525	-0.404297	-0.429688	-0.015625	0.208984
-28.5	-0.400391	-0.429688	-0.015625	0.208984
-28.475	-0.400391	-0.429688	-0.0214844	0.208984
-28.45	-0.400391	-0.429688	-0.0253906	0.208984
-28.425	-0.394531	-0.433594	-0.0292969	0.208984
-28.4	-0.390625	-0.429688	-0.0253906	0.205078
-28.375	-0.390625	-0.429688	-0.0253906	0.208984
-28.35	-0.390625	-0.429688	-0.0253906	0.203125
-28.325	-0.390625	-0.423828	-0.0195313	0.199219
-28.3	-0.384766	-0.419922	-0.015625	0.208984
-28.275	-0.380859	-0.419922	-0.0214844	0.208984
-28.25	-0.380859	-0.425781	-0.0253906	0.216003
-28.225	-0.380859	-0.439453	-0.0351563	0.220703
-28.2	-0.386719	-0.433594	-0.0292969	0.210938
-28.175	-0.383606	-0.429688	-0.0253906	0.203918
-28.15	-0.378906	-0.429688	-0.0253906	0.199219
-28.125	-0.378906	-0.429688	-0.0253906	0.199219
-28.1	-0.390625	-0.429688	-0.015625	0.205078
-28.075	-0.390625	-0.41095	-0.0144653	0.208984
-28.05	-0.384766	-0.40625	-0.0234375	0.208984
-28.025	-0.380859	-0.40625	-0.0234375	0.203125
-28	-0.380859	-0.417969	-0.0253906	0.189453
-27.975	-0.380859	-0.417969	-0.0253906	0.195313
-27.95	-0.380859	-0.412109	-0.0292969	0.199219
-27.925	-0.375	-0.408203	-0.015625	0.199219
-27.9	-0.371094	-0.408203	-0.015625	0.199219
-27.875	-0.371094	-0.408203	-0.015625	0.205078
-27.85	-0.371094	-0.408203	-0.015625	0.203125
-27.825	-0.365234	-0.409363	-0.015625	0.199219
-27.8	-0.376953	-0.410156	-0.015625	0.189453
-27.775	-0.380859	-0.410156	-0.015625	0.189453
-27.75	-0.380859	-0.410156	-0.015625	0.207031
-27.725	-0.380859	-0.404297	-0.00977	0.205078
-27.7	-0.375	-0.410156	-0.015625	0.201172
-27.675	-0.371094	-0.410156	-0.0214844	0.201172
-27.65	-0.371094	-0.410156	-0.0253906	0.201172
-27.625	-0.380859	-0.410156	-0.0253906	0.197266
-27.6	-0.380859	-0.404297	-0.0195313	0.201172
-27.575	-0.375	-0.400391	-0.015625	0.195313
-27.55	-0.371094	-0.400391	-0.015625	0.191406
-27.525	-0.371094	-0.416016	-0.0253906	0.197266
-27.5	-0.371094	-0.419922	-0.0253906	0.201172
-27.475	-0.365234	-0.414063	-0.0195313	0.201172
-27.45	-0.351563	-0.410156	-0.015625	0.201172
-27.425	-0.357422	-0.410156	-0.0214844	0.191406
-27.4	-0.361328	-0.410156	-0.0253906	0.197266
-27.375	-0.371094	-0.404297	-0.0195313	0.201172
-27.35	-0.365234	-0.400391	-0.015625	0.195313
-27.325	-0.361328	-0.400391	-0.015625	0.191406
-27.3	-0.361328	-0.400391	-0.015625	0.191406
-27.275	-0.361328	-0.410156	-0.0253906	0.198425
-27.25	-0.355469	-0.404297	-0.0253906	0.203125
-27.225	-0.351563	-0.400391	-0.0253906	0.203125
-27.2	-0.361328	-0.400391	-0.0136719	0.191406
-27.175	-0.361328	-0.400391	-0.0136719	0.185547
-27.15	-0.361328	-0.394531	-0.00781	0.1875
-27.125	-0.367188	-0.390625	-0.00391	0.191406
-27.1	-0.364075	-0.400391	-0.0136719	0.191406
-27.075	-0.359375	-0.40625	-0.0136719	0.201172
-27.05	-0.359375	-0.410156	-0.0136719	0.201172
-27.025	-0.359375	-0.410156	-0.0206909	0.207031
-27	-0.363281	-0.403137	-0.0183716	0.205078
-26.975	-0.359375	-0.398438	-0.0136719	0.201172
-26.95	-0.359375	-0.398438	-0.0136719	0.201172
-26.925	-0.359375	-0.398438	-0.0136719	0.207031
-26.9	-0.353516	-0.402344	-0.0175781	0.201172
-26.875	-0.349609	-0.398438	-0.0136719	0.201172
-26.85	-0.355469	-0.398438	-0.0136719	0.201172
-26.825	-0.359375	-0.398438	-0.0136719	0.194153
-26.8	-0.353516	-0.392578	-0.0136719	0.195313
-26.775	-0.359375	-0.388672	-0.0136719	0.199219
-26.75	-0.359375	-0.394531	-0.0136719	0.199219
-26.725	-0.359375	-0.398438	-0.0136719	0.189453
-26.7	-0.359375	-0.392578	-0.00781	0.189453
-26.675	-0.353516	-0.398438	-0.0136719	0.195313
-26.65	-0.349609	-0.398438	-0.0136719	0.199219
-26.625	-0.349609	-0.398438	-0.0136719	0.199219
-26.6	-0.355469	-0.398438	-0.0136719	0.193359
-26.575	-0.363281	-0.392578	-0.00781	0.195313
-26.55	-0.359375	-0.388672	-0.00977	0.199219
-26.525	-0.359375	-0.388672	-0.0136719	0.199219
-26.5	-0.359375	-0.388672	-0.0136719	0.208984
-26.475	-0.359375	-0.392578	-0.0175781	0.199219
-26.45	-0.353516	-0.388672	-0.0136719	0.205078
-26.425	-0.337891	-0.388672	-0.0136719	0.208984
-26.4	-0.337891	-0.388672	-0.0136719	0.203125
-26.375	-0.341797	-0.394531	-0.0136719	0.199219
-26.35	-0.337891	-0.392578	-0.00781	0.205078
-26.325	-0.337891	-0.388672	-0.00977	0.208984
-26.3	-0.34375	-0.388672	-0.0136719	0.199219
-26.275	-0.347656	-0.392578	-0.0175781	0.199219
-26.25	-0.340637	-0.388672	-0.0136719	0.199219
-26.225	-0.335938	-0.388672	-0.00391	0.193359
-26.2	-0.335938	-0.388672	-0.00391	0.196472
-26.175	-0.335938	-0.388672	-0.00977	0.201172
-26.15	-0.335938	-0.381653	-0.00665	0.201172
-26.125	-0.335938	-0.376953	-0.00195	0.201172
-26.1	-0.330078	-0.376953	-0.00195	0.197266
-26.075	-0.337891	-0.376953	-0.00195	0.201172
-26.05	-0.34491	-0.376953	-0.00195	0.195313
-26.025	-0.349609	-0.376953	-0.00195	0.191406
-26	-0.349609	-0.371094	-0.00195	0.197266
-25.975	-0.34375	-0.378906	-0.0136719	0.201172
-25.95	-0.339844	-0.378906	-0.0136719	0.201172
-25.925	-0.339844	-0.384766	-0.0136719	0.210938
-25.9	-0.339844	-0.388672	-0.0136719	0.216797
-25.875	-0.333984	-0.382813	-0.00781	0.210938
-25.85	-0.335938	-0.378906	-0.00391	0.205078
-25.825	-0.339844	-0.378906	-0.00391	0.201172
-25.8	-0.339844	-0.388672	-0.0136719	0.201172
-25.775	-0.339844	-0.382813	-0.0136719	0.207031
-25.75	-0.333984	-0.378906	-0.0136719	0.210938
-25.725	-0.339844	-0.378906	-0.0136719	0.210938
-25.7	-0.339844	-0.378906	-0.0136719	0.210938
-25.675	-0.339844	-0.378906	-0.0136719	0.207031
-25.65	-0.333984	-0.373047	-0.00781	0.205078
-25.625	-0.335938	-0.378906	-0.0136719	0.201172
-25.6	-0.339844	-0.378906	-0.0136719	0.201172
-25.575	-0.339844	-0.384766	-0.0195313	0.201172
-25.55	-0.339844	-0.382813	-0.0175781	0.207031
-25.525	-0.34375	-0.378906	-0.0136719	0.210938
-25.5	-0.339844	-0.378906	-0.0136719	0.210938
-25.475	-0.339844	-0.378906	-0.0136719	0.201172
-25.45	-0.345703	-0.378906	-0.0136719	0.201172
-25.425	-0.339844	-0.382813	-0.0234375	0.201172
-25.4	-0.333984	-0.378906	-0.0234375	0.201172
-25.375	-0.330078	-0.378906	-0.0234375	0.201172
-25.35	-0.330078	-0.378906	-0.0234375	0.208191
-25.325	-0.330078	-0.378906	-0.0234375	0.222656
-25.3	-0.332825	-0.373047	-0.00781	0.215637
-25.275	-0.328125	-0.369141	-0.00391	0.210938
-25.25	-0.328125	-0.369141	-0.00391	0.210938
-25.225	-0.333984	-0.375	-0.00391	0.210938
-25.2	-0.337891	-0.381653	-0.00665	0.216797
-25.175	-0.337891	-0.376953	-0.00195	0.208984
-25.15	-0.332031	-0.376953	-0.00195	0.208984
-25.125	-0.328125	-0.376953	-0.00897	0.208984
-25.1	-0.328125	-0.376953	-0.0136719	0.203125
-25.075	-0.337891	-0.376953	-0.0136719	0.205078
-25.05	-0.332031	-0.371094	-0.00781	0.208984
-25.025	-0.333984	-0.367188	-0.00391	0.208984
-25	-0.337891	-0.367188	-0.00391	0.199219
-24.975	-0.337891	-0.376953	-0.0136719	0.205078
-24.95	-0.328125	-0.371094	-0.00781	0.203125
-24.925	-0.322266	-0.367188	-0.00391	0.199219
-24.9	-0.328125	-0.367188	-0.00977	0.199219
-24.875	-0.328125	-0.374207	-0.0136719	0.199219
-24.85	-0.328125	-0.378906	-0.0136719	0.205078
-24.825	-0.333984	-0.373047	-0.00781	0.199219
-24.8	-0.332031	-0.378906	-0.0136719	0.208984
-24.775	-0.328125	-0.378906	-0.0136719	0.203125
-24.75	-0.328125	-0.378906	-0.0136719	0.205078
-24.725	-0.328125	-0.378906	-0.0136719	0.208984
-24.7	-0.337891	-0.373047	-0.0136719	0.208984
-24.675	-0.332031	-0.369141	-0.0136719	0.208984
-24.65	-0.328125	-0.369141	-0.0136719	0.208984
-24.625	-0.328125	-0.369141	-0.0136719	0.199219
-24.6	-0.333984	-0.378906	-0.0234375	0.199219
-24.575	-0.332031	-0.373047	-0.0175781	0.199219
-24.55	-0.328125	-0.369141	-0.0136719	0.199219
-24.525	-0.328125	-0.369141	-0.0136719	0.199219
-24.5	-0.330078	-0.369141	-0.0195313	0.205078
-24.475	-0.330078	-0.363281	-0.0175781	0.208984
-24.45	-0.324219	-0.359375	-0.0136719	0.208984
-24.425	-0.320313	-0.359375	-0.0136719	0.203125
-24.4	-0.320313	-0.376953	-0.0253906	0.196472
-24.375	-0.320313	-0.380859	-0.0253906	0.201172
-24.35	-0.326172	-0.375	-0.0195313	0.201172
-24.325	-0.324219	-0.371094	-0.015625	0.201172
-24.3	-0.320313	-0.371094	-0.015625	0.201172
-24.275	-0.320313	-0.371094	-0.0117188	0.201172
-24.25	-0.330078	-0.371094	-0.015625	0.201172
-24.225	-0.330078	-0.365234	-0.00977	0.210938
-24.2	-0.330078	-0.361328	-0.00586	0.210938
-24.175	-0.323059	-0.361328	-0.00586	0.201172
-24.15	-0.318359	-0.371094	-0.015625	0.207031
-24.125	-0.318359	-0.371094	-0.0214844	0.210938
-24.1	-0.318359	-0.371094	-0.0253906	0.210938
-24.075	-0.318359	-0.364075	-0.0183716	0.205078
-24.05	-0.322266	-0.359375	-0.0136719	0.201172
-24.025	-0.325378	-0.359375	-0.0136719	0.207031
-24	-0.330078	-0.359375	-0.0136719	0.201172
-23.975	-0.330078	-0.359375	-0.0136719	0.201172
-23.95	-0.324219	-0.363281	-0.0175781	0.201172
-23.925	-0.310547	-0.359375	-0.0195313	0.201172
-23.9	-0.310547	-0.359375	-0.0234375	0.207031
-23.875	-0.310547	-0.365234	-0.0234375	0.205078
-23.85	-0.320313	-0.363281	-0.0175781	0.201172
-23.825	-0.314453	-0.359375	-0.0136719	0.201172
-23.8	-0.310547	-0.359375	-0.0136719	0.191406
-23.775	-0.316406	-0.359375	-0.0136719	0.197266
-23.75	-0.320313	-0.369141	-0.0292969	0.201172
-23.725	-0.320313	-0.363281	-0.0273438	0.201172
-23.7	-0.314453	-0.359375	-0.0234375	0.203918
-23.675	-0.310547	-0.359375	-0.0234375	0.205078
-23.65	-0.320313	-0.359375	-0.0234375	0.208984
-23.625	-0.310547	-0.359375	-0.0234375	0.208984
-23.6	-0.304688	-0.353516	-0.0175781	0.197266
-23.575	-0.300781	-0.361328	-0.0136719	0.191406
-23.55	-0.306641	-0.371094	-0.0234375	0.193359
-23.525	-0.310547	-0.371094	-0.0304565	0.197266
-23.5	-0.310547	-0.365234	-0.0292969	0.197266
-23.475	-0.320313	-0.361328	-0.0253906	0.197266
-23.45	-0.314453	-0.349609	-0.0253906	0.197266
-23.425	-0.310547	-0.355469	-0.0253906	0.203125
-23.4	-0.310547	-0.359375	-0.0253906	0.201172
-23.375	-0.316406	-0.369141	-0.0351563	0.197266
-23.35	-0.320313	-0.363281	-0.0292969	0.1875
-23.325	-0.314453	-0.359375	-0.03125	0.1875
-23.3	-0.300781	-0.359375	-0.0351563	0.1875
-23.275	-0.300781	-0.359375	-0.0351563	0.206238
-23.25	-0.310547	-0.359375	-0.0351563	0.205078
-23.225	-0.303528	-0.353516	-0.0292969	0.201172
-23.2	-0.304688	-0.349609	-0.0253906	0.201172
-23.175	-0.308594	-0.349609	-0.0253906	0.201172
-23.15	-0.308594	-0.359375	-0.03125	0.197266
-23.125	-0.308594	-0.352356	-0.0281372	0.201172
-23.1	-0.308594	-0.347656	-0.0234375	0.201172
-23.075	-0.302734	-0.353516	-0.0234375	0.201172
-23.05	-0.298828	-0.357422	-0.0234375	0.201172
-23.025	-0.308594	-0.357422	-0.0234375	0.201172
-23	-0.314453	-0.357422	-0.0234375	0.201172
-22.975	-0.3125	-0.351563	-0.0234375	0.201172
-22.95	-0.296875	-0.347656	-0.0234375	0.191406
-22.925	-0.296875	-0.357422	-0.0332031	0.197266
-22.9	-0.296875	-0.357422	-0.0332031	0.195313
-22.875	-0.296875	-0.351563	-0.0273438	0.191406
-22.85	-0.291016	-0.347656	-0.0234375	0.191406
-22.825	-0.298828	-0.347656	-0.0234375	0.191406
-22.8	-0.298828	-0.347656	-0.0234375	0.197266
-22.775	-0.298828	-0.347656	-0.0234375	0.201172
-22.75	-0.304688	-0.341797	-0.0234375	0.185547
-22.725	-0.308594	-0.349609	-0.0351563	0.181641
-22.7	-0.302734	-0.349609	-0.0351563	0.1875
-22.675	-0.298828	-0.355469	-0.0351563	0.201172
-22.65	-0.298828	-0.359375	-0.0351563	0.201172
-22.625	-0.298828	-0.359375	-0.0351563	0.201172
-22.6	-0.292969	-0.353516	-0.0292969	0.201
-22.575	-0.298828	-0.349609	-0.0253906	0.185547
-22.55	-0.298828	-0.349609	-0.03125	0.1875
-22.525	-0.289063	-0.349609	-0.0351563	0.191406
-22.5	-0.289063	-0.34375	-0.0292969	0.191406
-22.475	-0.289063	-0.349609	-0.0351563	0.191
-22.45	-0.289063	-0.349609	-0.0351563	0.191
-22.425	-0.289063	-0.349609	-0.0351563	0.190247
-22.4	-0.289063	-0.349609	-0.0351563	0.189453
-22.375	-0.298828	-0.34375	-0.0292969	0.189453
-22.35	-0.292969	-0.339844	-0.03125	0.179688
-22.325	-0.289063	-0.339844	-0.0351563	0.186707
-22.3	-0.289063	-0.339844	-0.0351563	0.191406
-22.275	-0.289063	-0.349609	-0.0449219	0.191406
-22.25	-0.296082	-0.34375	-0.0390625	0.191
-22.225	-0.293762	-0.339844	-0.0351563	0.186
-22.2	-0.298828	-0.339844	-0.0351563	0.181641
-22.175	-0.298828	-0.339844	-0.0351563	0.1875
-22.15	-0.289063	-0.345703	-0.0351563	0.201172
-22.125	-0.289063	-0.34259	-0.0339966	0.191406
-22.1	-0.289063	-0.347656	-0.0429688	0.191406
-22.075	-0.283203	-0.347656	-0.0429688	0.197266
-22.05	-0.279297	-0.347656	-0.0429688	0.195313
-22.025	-0.279297	-0.347656	-0.0429688	0.191
-22	-0.294922	-0.347656	-0.0429688	0.191406
-21.975	-0.298828	-0.341797	-0.0371094	0.191406
-21.95	-0.292969	-0.337891	-0.0332031	0.197266
-21.925	-0.289063	-0.337891	-0.0402222	0.189453
-21.9	-0.289063	-0.347656	-0.0546875	0.183594
-21.875	-0.289063	-0.347656	-0.0546875	0.18
-21.85	-0.289063	-0.341797	-0.0488281	0.18
-21.825	-0.283203	-0.337891	-0.0351563	0.18
-21.8	-0.289063	-0.337891	-0.0351563	0.186
-21.775	-0.294922	-0.337891	-0.0351563	0.189453
-21.75	-0.289063	-0.337891	-0.0351563	0.184
-21.725	-0.289063	-0.332031	-0.0292969	0.179688
-21.7	-0.283203	-0.34375	-0.0351563	0.185547
-21.675	-0.279297	-0.347656	-0.0351563	0.179688
-21.65	-0.279297	-0.347656	-0.0351563	0.189453
-21.625	-0.279297	-0.347656	-0.0410156	0.189
-21.6	-0.294922	-0.341797	-0.0390625	0.189
-21.575	-0.292969	-0.337891	-0.0351563	0.189
-21.55	-0.289063	-0.337891	-0.0351563	0.189
-21.525	-0.289063	-0.337891	-0.0351563	0.189
-21.5	-0.289063	-0.347656	-0.0449219	0.189453
-21.475	-0.289063	-0.341797	-0.0390625	0.179688
-21.45	-0.283203	-0.337891	-0.0351563	0.185547
-21.425	-0.279297	-0.337891	-0.0410156	0.189453
-21.4	-0.269531	-0.337891	-0.0449219	0.184
-21.375	-0.279297	-0.337891	-0.0449219	0.18
-21.35	-0.285156	-0.332031	-0.0390625	0.18
-21.325	-0.283203	-0.328125	-0.0351563	0.186707
-21.3	-0.279297	-0.328125	-0.0351563	0.181641
-21.275	-0.279297	-0.34491	-0.0449219	0.181641
-21.25	-0.279297	-0.349609	-0.0410156	0.182
-21.225	-0.279297	-0.34375	-0.0390625	0.176
-21.2	-0.273438	-0.339844	-0.0351563	0.172
-21.175	-0.275391	-0.339844	-0.0351563	0.178
-21.15	-0.289063	-0.339844	-0.0351563	0.182
-21.125	-0.289063	-0.339844	-0.0351563	0.182
-21.1	-0.289063	-0.333984	-0.0292969	0.171875
-21.075	-0.282043	-0.320313	-0.0253906	0.171875
-21.05	-0.277344	-0.330078	-0.0351563	0.170715
-21.025	-0.277344	-0.330078	-0.0410156	0.18
-21	-0.277344	-0.330078	-0.0449219	0.18
-20.975	-0.277344	-0.323059	-0.0379028	0.18
-20.95	-0.261719	-0.318359	-0.0332031	0.18
-20.925	-0.257813	-0.318359	-0.0332031	0.185547
-20.9	-0.263672	-0.318359	-0.0332031	0.18
-20.875	-0.279297	-0.318359	-0.0332031	0.173828
-20.85	-0.279297	-0.3125	-0.0273438	0.169922
-20.825	-0.273438	-0.308594	-0.0292969	0.17
-20.8	-0.269531	-0.308594	-0.0332031	0.176
-20.775	-0.269531	-0.326172	-0.0449219	0.18
-20.75	-0.269531	-0.330078	-0.0351563	0.174
-20.725	-0.27	-0.324219	-0.0292969	0.169922
-20.7	-0.263672	-0.320313	-0.0253906	0.160156
-20.675	-0.265625	-0.320313	-0.0253906	0.166016
-20.65	-0.279297	-0.320313	-0.0253906	0.169922
-20.625	-0.279297	-0.320313	-0.0253906	0.169922
-20.6	-0.279297	-0.314453	-0.0195313	0.164
-20.575	-0.279297	-0.310547	-0.0214844	0.16
-20.55	-0.273438	-0.320313	-0.0351563	0.166
-20.525	-0.259766	-0.320313	-0.0351563	0.18
-20.5	-0.259766	-0.320313	-0.0351563	0.18
-20.475	-0.259766	-0.320313	-0.0351563	0.169922
-20.45	-0.269531	-0.314453	-0.0292969	0.164
-20.425	-0.270691	-0.310547	-0.0253906	0.166
-20.4	-0.271484	-0.310547	-0.03125	0.17
-20.375	-0.271484	-0.316406	-0.0351563	0.17
-20.35	-0.271484	-0.330078	-0.0449219	0.17
-20.325	-0.271484	-0.324219	-0.0390625	0.17
-20.3	-0.275391	-0.320313	-0.0351563	0.176
-20.275	-0.271484	-0.320313	-0.0351563	0.174
-20.25	-0.271484	-0.320313	-0.0351563	0.16
-20.225	-0.271484	-0.320313	-0.0351563	0.16
-20.2	-0.271484	-0.324219	-0.0449219	0.16
-20.175	-0.271484	-0.320313	-0.0351563	0.167
-20.15	-0.271484	-0.320313	-0.0351563	0.166
-20.125	-0.271484	-0.320313	-0.0351563	0.162
-20.1	-0.261719	-0.320313	-0.0351563	0.162
-20.075	-0.261719	-0.314453	-0.0292969	0.162
-20.05	-0.2547	-0.310547	-0.0253906	0.168
-20.025	-0.26	-0.310547	-0.0253906	0.171875
-20	-0.266	-0.316406	-0.0253906	0.172
-19.975	-0.27	-0.320313	-0.0253906	0.154
-19.95	-0.27	-0.313293	-0.0183716	0.16
-19.925	-0.264	-0.318359	-0.0304565	0.166
-19.9	-0.26	-0.318359	-0.0351563	0.17
-19.875	-0.26	-0.318359	-0.0351563	0.17
-19.85	-0.259766	-0.318359	-0.0351563	0.17
-19.825	-0.26	-0.3125	-0.0292969	0.169922
-19.8	-0.26	-0.308594	-0.0253906	0.169922
-19.775	-0.258	-0.308594	-0.0253906	0.169922
-19.75	-0.258	-0.308594	-0.0253906	0.160156
-19.725	-0.258	-0.308594	-0.03125	0.160156
-19.7	-0.257813	-0.308594	-0.0351563	0.160156
-19.675	-0.252	-0.3125	-0.0390625	0.160156
-19.65	-0.248	-0.308594	-0.0351563	0.166016
-19.625	-0.248	-0.308594	-0.0351563	0.17
-19.6	-0.254	-0.308594	-0.0351563	0.162903
-19.575	-0.268	-0.308594	-0.0292969	0.158203
-19.55	-0.262	-0.308594	-0.03125	0.148438
-19.525	-0.258	-0.308594	-0.0234375	0.154297
-19.5	-0.258	-0.308594	-0.0234375	0.158203
-19.475	-0.258	-0.318359	-0.0332031	0.158203
-19.45	-0.258	-0.3125	-0.0273438	0.152344
-19.425	-0.252	-0.308594	-0.0234375	0.148
-19.4	-0.264	-0.308594	-0.0234375	0.145
-19.375	-0.268	-0.308594	-0.0234375	0.148
-19.35	-0.258	-0.308594	-0.0292969	0.148438
-19.325	-0.258	-0.302734	-0.0273438	0.148438
-19.3	-0.252	-0.308594	-0.0332031	0.148438
-19.275	-0.248047	-0.308594	-0.0332031	0.148438
-19.25	-0.248047	-0.308594	-0.0332031	0.148438
-19.225	-0.248047	-0.308594	-0.0332031	0.148438
-19.2	-0.266	-0.302734	-0.0273438	0.158203
-19.175	-0.264	-0.298828	-0.0292969	0.158203
-19.15	-0.26	-0.289063	-0.0332031	0.165222
-19.125	-0.26	-0.289063	-0.0332031	0.160156
-19.1	-0.26	-0.300781	-0.0449219	0.154297
-19.075	-0.26	-0.294922	-0.0390625	0.150391
-19.05	-0.26	-0.291016	-0.0351563	0.150391
-19.025	-0.253	-0.296875	-0.0351563	0.15625
-19	-0.248047	-0.300781	-0.0410156	0.160156
-18.975	-0.253906	-0.300781	-0.0449219	0.160156
-18.95	-0.268	-0.300781	-0.0449219	0.160156
-18.925	-0.268	-0.293762	-0.0281372	0.154297
-18.9	-0.268	-0.289063	-0.0234375	0.15
-18.875	-0.251953	-0.289063	-0.0234375	0.146484
-18.85	-0.248047	-0.298828	-0.0332031	0.150391
-18.825	-0.248	-0.298828	-0.0332031	0.150391
-18.8	-0.248	-0.298828	-0.0390625	0.150391
-18.775	-0.242	-0.292969	-0.0371094	0.150391
-18.75	-0.254	-0.289063	-0.0332031	0.150391
-18.725	-0.258	-0.289063	-0.0332031	0.150391
-18.7	-0.257813	-0.289063	-0.0332031	0.150391
-18.675	-0.257813	-0.283203	-0.0273438	0.140625
-18.65	-0.251953	-0.289063	-0.0332031	0.146484
-18.625	-0.248047	-0.294922	-0.0390625	0.150391
-18.6	-0.248047	-0.298828	-0.0429688	0.144531
-18.575	-0.248047	-0.298828	-0.0429688	0.140625
-18.55	-0.248047	-0.292969	-0.0371094	0.140625
-18.525	-0.251953	-0.289063	-0.0332031	0.146484
-18.5	-0.248047	-0.289063	-0.0332031	0.140625
-18.475	-0.2453	-0.289063	-0.0402222	0.134766
-18.45	-0.25	-0.289063	-0.0449219	0.130859
-18.425	-0.25	-0.292969	-0.0488281	0.130859
-18.4	-0.244141	-0.289063	-0.0449219	0.136719
-18.375	-0.240234	-0.289063	-0.0449219	0.152344
-18.35	-0.240234	-0.289063	-0.0449219	0.152344
-18.325	-0.240234	-0.289063	-0.0449219	0.152344
-18.3	-0.255859	-0.283203	-0.0292969	0.133606
-18.275	-0.259766	-0.285156	-0.0253906	0.134766
-18.25	-0.254	-0.289063	-0.03125	0.138672
-18.225	-0.25	-0.289063	-0.0351563	0.138672
-18.2	-0.25	-0.289063	-0.0449219	0.138672
-18.175	-0.25	-0.289063	-0.0449219	0.138672
-18.15	-0.244141	-0.283203	-0.0390625	0.138672
-18.125	-0.230469	-0.279297	-0.0351563	0.145691
-18.1	-0.246094	-0.279297	-0.0351563	0.144531
-18.075	-0.25	-0.279297	-0.0351563	0.140625
-18.05	-0.25	-0.273438	-0.0292969	0.130859
-18.025	-0.244141	-0.269531	-0.03125	0.130859
-18	-0.240234	-0.279297	-0.0449219	0.130859
-17.975	-0.240234	-0.279297	-0.0449219	0.136719
-17.95	-0.240234	-0.279297	-0.0449219	0.140625
-17.925	-0.240234	-0.273438	-0.0390625	0.140625
-17.9	-0.246094	-0.269531	-0.0351563	0.134766
-17.875	-0.252747	-0.275391	-0.0351563	0.136719
-17.85	-0.248047	-0.279297	-0.03125	0.130859
-17.825	-0.248047	-0.279297	-0.0351563	0.130859
-17.8	-0.248047	-0.279297	-0.0351563	0.130859
-17.775	-0.238281	-0.282043	-0.0379028	0.140625
-17.75	-0.232	-0.277344	-0.0332031	0.146484
-17.725	-0.228516	-0.277344	-0.0332	0.150391
-17.7	-0.228516	-0.277344	-0.0332031	0.144531
-17.675	-0.238281	-0.277344	-0.0332031	0.140625
-17.65	-0.238281	-0.271484	-0.0332031	0.140625
-17.625	-0.238281	-0.267578	-0.0332031	0.136719
-17.6	-0.238281	-0.267578	-0.0332031	0.140625
-17.575	-0.238281	-0.277344	-0.0429688	0.140625
-17.55	-0.238281	-0.277344	-0.0429688	0.140625
-17.525	-0.238281	-0.271484	-0.0371094	0.134766
-17.5	-0.232422	-0.267578	-0.0332	0.136719
-17.475	-0.228516	-0.267578	-0.0332	0.140625
-17.45	-0.240234	-0.267578	-0.0390625	0.140625
-17.425	-0.240234	-0.274597	-0.0429688	0.140625
-17.4	-0.246094	-0.273438	-0.0371094	0.130859
-17.375	-0.234375	-0.269531	-0.0332031	0.130859
-17.35	-0.230469	-0.28125	-0.0449	0.136719
-17.325	-0.230469	-0.28125	-0.0449219	0.140625
-17.3	-0.230469	-0.28125	-0.0449219	0.134766
-17.275	-0.230469	-0.275391	-0.0391	0.130859
-17.25	-0.224609	-0.271484	-0.0352	0.136719
-17.225	-0.220703	-0.271484	-0.041	0.140625
-17.2	-0.226563	-0.271484	-0.0449	0.130859
-17.175	-0.240234	-0.271484	-0.0449219	0.130859
-17.15	-0.234375	-0.265625	-0.0292969	0.125
-17.125	-0.230469	-0.261719	-0.0253906	0.126953
-17.1	-0.230469	-0.261719	-0.0254	0.130859
-17.075	-0.23	-0.271484	-0.0352	0.130859
-17.05	-0.230469	-0.271484	-0.0293	0.130859
-17.025	-0.234375	-0.271484	-0.0313	0.140625
-17	-0.230469	-0.271484	-0.0352	0.140625
-16.975	-0.226563	-0.271484	-0.0352	0.122253
-16.95	-0.230469	-0.271484	-0.0352	0.132813
-16.925	-0.230469	-0.275391	-0.0391	0.132813
-16.9	-0.22345	-0.271484	-0.0352	0.132813
-16.875	-0.21875	-0.271484	-0.0352	0.132813
-16.85	-0.21875	-0.271484	-0.0351563	0.138672
-16.825	-0.21875	-0.271484	-0.0422	0.135559
-16.8	-0.21875	-0.264465	-0.0399	0.130859
-16.775	-0.235535	-0.259766	-0.0352	0.121094
-16.75	-0.234375	-0.259766	-0.0352	0.121094
-16.725	-0.230469	-0.259766	-0.0352	0.126953
-16.7	-0.230469	-0.259766	-0.0352	0.130859
-16.675	-0.230469	-0.275391	-0.0449	0.130859
-16.65	-0.224609	-0.273438	-0.0391	0.125
-16.625	-0.220703	-0.259766	-0.0352	0.121094
-16.6	-0.220703	-0.259766	-0.0352	0.126953
-16.575	-0.210938	-0.259766	-0.0313	0.130859
-16.55	-0.220703	-0.253906	-0.0293	0.119141
-16.525	-0.220703	-0.25	-0.0254	0.119141
-16.5	-0.220703	-0.25	-0.0254	0.113281
-16.475	-0.221	-0.25	-0.0254	0.115234
-16.45	-0.221	-0.259766	-0.0351563	0.119141
-16.425	-0.220703	-0.253906	-0.0293	0.128906
-16.4	-0.214844	-0.25	-0.0254	0.128906
-16.375	-0.210938	-0.25	-0.0254	0.128906
-16.35	-0.211	-0.25	-0.0313	0.128906
-16.325	-0.221	-0.255859	-0.0352	0.128906
-16.3	-0.226563	-0.253906	-0.0292969	0.128906
-16.275	-0.224609	-0.25	-0.0254	0.119141
-16.25	-0.220703	-0.25	-0.0254	0.125
-16.225	-0.220703	-0.259766	-0.0352	0.128906
-16.2	-0.221	-0.259766	-0.0352	0.123047
-16.175	-0.220703	-0.253906	-0.0293	0.119141
-16.15	-0.214844	-0.25	-0.0254	0.119141
-16.125	-0.210938	-0.25	-0.0313	0.115234
-16.1	-0.210938	-0.25	-0.0351563	0.119141
-16.075	-0.208984	-0.25	-0.0352	0.119141
-16.05	-0.214844	-0.244141	-0.0293	0.113281
-16.025	-0.212891	-0.240234	-0.0253906	0.109375
-16	-0.208984	-0.240234	-0.015625	0.116394
-15.975	-0.208984	-0.25	-0.0254	0.121094
-15.95	-0.208984	-0.255859	-0.0254	0.121094
-15.925	-0.208984	-0.253906	-0.0254	0.121094
-15.9	-0.208984	-0.25	-0.0254	0.115234
-15.875	-0.211731	-0.25	-0.0254	0.101563
-15.85	-0.207031	-0.25	-0.0254	0.107422
-15.825	-0.207031	-0.25	-0.0254	0.111328
-15.8	-0.207031	-0.25	-0.0254	0.111328
-15.775	-0.207031	-0.252747	-0.0281372	0.111328
-15.75	-0.207031	-0.248047	-0.0293	0.121094
-15.725	-0.207031	-0.248047	-0.0332	0.121094
-15.7	-0.191406	-0.248047	-0.0332	0.121094
-15.675	-0.197266	-0.248047	-0.0332	0.121094
-15.65	-0.203125	-0.248047	-0.0332	0.111328
-15.625	-0.207031	-0.248047	-0.0332	0.117188
-15.6	-0.207031	-0.248047	-0.0273	0.115234
-15.575	-0.201172	-0.257813	-0.0332	0.111328
-15.55	-0.197266	-0.257813	-0.0391	0.111328
-15.525	-0.197266	-0.257813	-0.043	0.111328
-15.5	-0.197266	-0.257813	-0.0429688	0.117188
-15.475	-0.197266	-0.251953	-0.0371	0.121094
-15.45	-0.197266	-0.248047	-0.0234	0.114075
-15.425	-0.191406	-0.248047	-0.0234	0.0996094
-15.4	-0.199219	-0.248047	-0.0234375	0.0996094
-15.375	-0.199219	-0.248047	-0.0234375	0.105469
-15.35	-0.205078	-0.248047	-0.0234	0.109375
-15.325	-0.208984	-0.242188	-0.0234375	0.109375
-15.3	-0.208984	-0.240234	-0.0352	0.103516
-15.275	-0.203125	-0.240234	-0.0352	0.0996094
-15.25	-0.189453	-0.240234	-0.0352	0.105469
-15.225	-0.199219	-0.246094	-0.0352	0.109375
-15.2	-0.199219	-0.25	-0.0352	0.109375
-15.175	-0.199219	-0.244141	-0.0293	0.0996094
-15.15	-0.193359	-0.240234	-0.0253906	0.09375
-15.125	-0.189453	-0.25	-0.041	0.105469
-15.1	-0.189453	-0.25	-0.0449219	0.109375
-15.075	-0.195313	-0.25	-0.0449	0.109375
-15.05	-0.199219	-0.244141	-0.0391	0.109375
-15.025	-0.208984	-0.240234	-0.0352	0.109375
-15	-0.203125	-0.240234	-0.0352	0.103516
-14.975	-0.199219	-0.240234	-0.0352	0.0968628
-14.95	-0.199219	-0.240234	-0.0352	0.101563
-14.925	-0.199219	-0.25	-0.0449	0.101563
-14.9	-0.193359	-0.244141	-0.0461	0.101563
-14.875	-0.189453	-0.240234	-0.0469	0.101563
-14.85	-0.189453	-0.240234	-0.0469	0.0957031
-14.825	-0.189453	-0.240234	-0.0469	0.0917969
-14.8	-0.189453	-0.234375	-0.0410156	0.0976563
-14.775	-0.195313	-0.230469	-0.0371094	0.0917969
-14.75	-0.193359	-0.236328	-0.0254	0.0917969
-14.725	-0.189453	-0.240234	-0.0254	0.0917969
-14.7	-0.189453	-0.240234	-0.0254	0.0859375
-14.675	-0.189453	-0.240234	-0.0313	0.0878906
-14.65	-0.189453	-0.244141	-0.0391	0.0917969
-14.625	-0.189453	-0.240234	-0.0352	0.0917969
-14.6	-0.189453	-0.240234	-0.0352	0.0917969
-14.575	-0.182434	-0.240234	-0.0352	0.0917969
-14.55	-0.177734	-0.240234	-0.0351563	0.0917969
-14.525	-0.1875	-0.240234	-0.0351563	0.0917969
-14.5	-0.1875	-0.240234	-0.0351563	0.0800781
-14.475	-0.1875	-0.22345	-0.034	0.0800781
-14.45	-0.181641	-0.21875	-0.0332	0.0898438
-14.425	-0.177734	-0.228516	-0.043	0.0898438
-14.4	-0.184753	-0.228516	-0.0429688	0.0898438
-14.375	-0.189453	-0.228516	-0.0429688	0.0957031
-14.35	-0.183594	-0.222656	-0.0371094	0.09375
-14.325	-0.189453	-0.21875	-0.0332031	0.0800781
-14.3	-0.189453	-0.21875	-0.0332031	0.0800781
-14.275	-0.179688	-0.225769	-0.0390625	0.0800781
-14.25	-0.179688	-0.224609	-0.0371094	0.0859375
-14.225	-0.173828	-0.230469	-0.0429688	0.0898438
-14.2	-0.169922	-0.230469	-0.043	0.0828247
-14.175	-0.169922	-0.230469	-0.0429688	0.078125
-14.15	-0.169922	-0.230469	-0.0429688	0.078125
-14.125	-0.169922	-0.224609	-0.0371094	0.0683594
-14.1	-0.179688	-0.220703	-0.0390625	0.0742188
-14.075	-0.179688	-0.220703	-0.0332031	0.078125
-14.05	-0.179688	-0.220703	-0.0332031	0.078125
-14.025	-0.179688	-0.220703	-0.0332031	0.078125
-14	-0.179688	-0.224609	-0.0371094	0.0839844
-13.975	-0.173828	-0.220703	-0.0332031	0.0820313
-13.95	-0.169922	-0.226563	-0.0332	0.078125
-13.925	-0.169922	-0.230469	-0.0390625	0.078125
-13.9	-0.179688	-0.230469	-0.0429688	0.078125
-13.875	-0.173828	-0.224609	-0.0371094	0.078125
-13.85	-0.169922	-0.220703	-0.0332031	0.0742188
-13.825	-0.169922	-0.220703	-0.0332031	0.078125
-13.8	-0.166016	-0.230469	-0.0429688	0.0722656
-13.775	-0.169922	-0.224609	-0.0371094	0.0683594
-13.75	-0.164063	-0.220703	-0.0332031	0.0683594
-13.725	-0.160156	-0.220703	-0.0390625	0.0683594
-13.7	-0.160156	-0.220703	-0.0429688	0.0683594
-13.675	-0.160156	-0.220703	-0.0429688	0.085144
-13.65	-0.171875	-0.214844	-0.0371094	0.0898438
-13.625	-0.164856	-0.210938	-0.0332031	0.0742188
-13.6	-0.160156	-0.210938	-0.0332031	0.0703125
-13.575	-0.160156	-0.210938	-0.0332031	0.0703125
-13.55	-0.166016	-0.228516	-0.0449219	0.0761719
-13.525	-0.169922	-0.225403	-0.0437622	0.0800781
-13.5	-0.169922	-0.220703	-0.0429688	0.0800781
-13.475	-0.164063	-0.220703	-0.0332031	0.0742188
-13.45	-0.160156	-0.220703	-0.0332031	0.0761719
-13.425	-0.169922	-0.220703	-0.0332031	0.0703125
-13.4	-0.169922	-0.220703	-0.0332031	0.0703125
-13.375	-0.164063	-0.214844	-0.0273438	0.0703125
-13.35	-0.160156	-0.201172	-0.0304565	0.0703125
-13.325	-0.160156	-0.210938	-0.0449219	0.0761719
-13.3	-0.160156	-0.210938	-0.0449219	0.0742188
-13.275	-0.166016	-0.205078	-0.0390625	0.0703125
-13.25	-0.164063	-0.201172	-0.0351563	0.0703125
-13.225	-0.160156	-0.207031	-0.0351563	0.0703125
-13.2	-0.169922	-0.210938	-0.0351563	0.0664063
-13.175	-0.169922	-0.210938	-0.0351563	0.0703125
-13.15	-0.164063	-0.205078	-0.0292969	0.0703125
-13.125	-0.150391	-0.201172	-0.0253906	0.0703125
-13.1	-0.150391	-0.210938	-0.0410156	0.0644531
-13.075	-0.150391	-0.210938	-0.0449219	0.0664063
-13.05	-0.150391	-0.205078	-0.0390625	0.0703125
-13.025	-0.144531	-0.201172	-0.0351563	0.0703125
-13	-0.150391	-0.201172	-0.0351563	0.0703125
-12.975	-0.150391	-0.201172	-0.0253906	0.0761719
-12.95	-0.150391	-0.201172	-0.0253906	0.0800781
-12.925	-0.150391	-0.195313	-0.0253906	0.0742188
-12.9	-0.150391	-0.201172	-0.0351563	0.0703125
-12.875	-0.150391	-0.201172	-0.0351563	0.0703125
-12.85	-0.150391	-0.207031	-0.0351563	0.0761719
-12.825	-0.150391	-0.205078	-0.0292969	0.0800781
-12.8	-0.154297	-0.201172	-0.0253906	0.0800781
-12.775	-0.150391	-0.201172	-0.0253906	0.0730591
-12.75	-0.150391	-0.201172	-0.0253906	0.0566406
-12.725	-0.150391	-0.201172	-0.0253906	0.0636597
-12.7	-0.143372	-0.205078	-0.0351563	0.0683594
-12.675	-0.138672	-0.201172	-0.0351563	0.0683594
-12.65	-0.138672	-0.189453	-0.0351563	0.0683594
-12.625	-0.138672	-0.189453	-0.0351563	0.0683594
-12.6	-0.154297	-0.182434	-0.0281372	0.0683594
-12.575	-0.158203	-0.177734	-0.0234375	0.0742188
-12.55	-0.152344	-0.177734	-0.0136719	0.078125
-12.525	-0.148438	-0.177734	-0.0136719	0.0625
-12.5	-0.148438	-0.1875	-0.0292969	0.0585938
-12.475	-0.148438	-0.193359	-0.0332031	0.0644531
-12.45	-0.142578	-0.191406	-0.0273438	0.0683594
-12.425	-0.138672	-0.1875	-0.0234375	0.0683594
-12.4	-0.148438	-0.1875	-0.0234375	0.0683594
-12.375	-0.148438	-0.1875	-0.0234375	0.0683594
-12.35	-0.148438	-0.181641	-0.0175781	0.0683594
-12.325	-0.148438	-0.177734	-0.0136719	0.0683594
-12.3	-0.138672	-0.1875	-0.0234375	0.0585938
-12.275	-0.138672	-0.1875	-0.0292969	0.0585938
-12.25	-0.132813	-0.181641	-0.0273438	0.0644531
-12.225	-0.128906	-0.177734	-0.0234375	0.0683594
-12.2	-0.128906	-0.177734	-0.0234375	0.0683594
-12.175	-0.138672	-0.177734	-0.0234375	0.0625
-12.15	-0.138672	-0.177734	-0.0175781	0.0585938
-12.125	-0.132813	-0.177734	-0.0136719	0.0644531
-12.1	-0.128906	-0.177734	-0.0136719	0.0585938
-12.075	-0.128906	-0.1875	-0.0292969	0.0585938
-12.05	-0.134766	-0.1875	-0.0332031	0.0585938
-12.025	-0.138672	-0.181641	-0.0273438	0.0585938
-12	-0.132813	-0.177734	-0.0234375	0.0585938
-11.975	-0.140625	-0.177734	-0.0234375	0.0585938
-11.95	-0.140625	-0.177734	-0.0136719	0.0585938
-11.925	-0.140625	-0.177734	-0.0136719	0.0585938
-11.9	-0.140625	-0.171875	-0.0136719	0.0664063
-11.875	-0.134766	-0.179688	-0.0253906	0.0703125
-11.85	-0.130859	-0.179688	-0.0253906	0.0644531
-11.825	-0.130859	-0.185547	-0.0253906	0.0605469
-11.8	-0.130859	-0.189453	-0.0253906	0.0675659
-11.775	-0.130859	-0.183594	-0.0195313	0.0722656
-11.75	-0.132019	-0.179688	-0.015625	0.0722656
-11.725	-0.130859	-0.179688	-0.022644	0.0722656
-11.7	-0.130859	-0.179688	-0.0273438	0.0566406
-11.675	-0.130859	-0.179688	-0.0273438	0.0527344
-11.65	-0.130859	-0.173828	-0.0214844	0.0585938
-11.625	-0.12384	-0.179688	-0.0273438	0.0625
-11.6	-0.119141	-0.179688	-0.0273438	0.0625
-11.575	-0.119141	-0.179688	-0.0273438	0.0625
-11.55	-0.119141	-0.186707	-0.0273438	0.0625
-11.525	-0.123	-0.184387	-0.0203247	0.0625
-11.5	-0.119	-0.179688	-0.015625	0.0527
-11.475	-0.125	-0.179688	-0.0214844	0.0527
-11.45	-0.129	-0.179688	-0.0253906	0.0586
-11.425	-0.129	-0.183594	-0.0195313	0.0625
-11.4	-0.123	-0.179688	-0.015625	0.0625
-11.375	-0.119141	-0.179688	-0.015625	0.0566
-11.35	-0.119	-0.179688	-0.015625	0.0585938
-11.325	-0.129	-0.179688	-0.015625	0.0625
-11.3	-0.129	-0.173828	-0.015625	0.0723
-11.275	-0.123	-0.169922	-0.0156	0.0625
-11.25	-0.125	-0.169922	-0.0156	0.0625
-11.225	-0.128906	-0.179688	-0.0253906	0.0683594
-11.2	-0.128906	-0.179688	-0.0253906	0.0652466
-11.175	-0.128906	-0.173828	-0.0195313	0.0605469
-11.15	-0.123047	-0.175781	-0.015625	0.0605469
-11.125	-0.119141	-0.179688	-0.015625	0.0605469
-11.1	-0.119141	-0.179688	-0.0215	0.0664063
-11.075	-0.128906	-0.179688	-0.0253906	0.0585938
-11.05	-0.129	-0.173828	-0.0195313	0.0586
-11.025	-0.123	-0.169922	-0.015625	0.0586
-11	-0.109375	-0.169922	-0.015625	0.0527
-10.975	-0.109375	-0.179688	-0.0253906	0.0547
-10.95	-0.109	-0.179688	-0.0253906	0.0586
-10.925	-0.115234	-0.173828	-0.0195313	0.0585938
-10.9	-0.123047	-0.169922	-0.0214844	0.0585938
-10.875	-0.119141	-0.169922	-0.0253906	0.0585938
-10.85	-0.119141	-0.169922	-0.0253906	0.0585938
-10.825	-0.119141	-0.169922	-0.0253906	0.0488281
-10.8	-0.119141	-0.179688	-0.0292969	0.0488281
-10.775	-0.113281	-0.179688	-0.0253906	0.0488281
-10.75	-0.109375	-0.179688	-0.0253906	0.0488281
-10.725	-0.109375	-0.179688	-0.03125	0.0499878
-10.7	-0.109375	-0.179688	-0.0351563	0.0605469
-10.675	-0.125	-0.173828	-0.0292969	0.0605469
-10.65	-0.121887	-0.169922	-0.0253906	0.0605469
-10.625	-0.117188	-0.169922	-0.0253906	0.0566406
-10.6	-0.117188	-0.169922	-0.0253906	0.0605469
-10.575	-0.117188	-0.179688	-0.0253906	0.0546875
-10.55	-0.117188	-0.172668	-0.0183716	0.0507813
-10.525	-0.117188	-0.167969	-0.0195313	0.0507813
-10.5	-0.111328	-0.167969	-0.0234375	0.0566406
-10.475	-0.117188	-0.158203	-0.0234375	0.0605469
-10.45	-0.117188	-0.164063	-0.0234375	0.0605469
-10.425	-0.117188	-0.167969	-0.0234375	0.0507813
-10.4	-0.111328	-0.162109	-0.0175781	0.0449219
-10.375	-0.107422	-0.167969	-0.0234375	0.046875
-10.35	-0.113281	-0.167969	-0.0234375	0.0507813
-10.325	-0.117188	-0.167969	-0.0234375	0.0507813
-10.3	-0.117188	-0.162109	-0.0234375	0.0507813
-10.275	-0.121094	-0.158203	-0.0234375	0.0507813
-10.25	-0.117188	-0.158203	-0.0234375	0.0566406
-10.225	-0.117188	-0.158203	-0.0234375	0.0546875
-10.2	-0.117188	-0.158203	-0.0234375	0.0605469
-10.175	-0.117188	-0.162109	-0.0273438	0.0507813
-10.15	-0.111328	-0.164063	-0.0234375	0.0507813
-10.125	-0.107422	-0.167969	-0.0234375	0.0566406
-10.1	-0.103516	-0.167969	-0.0234375	0.0605469
-10.075	-0.107422	-0.167969	-0.0292969	0.0605469
-10.05	-0.107422	-0.162109	-0.0273438	0.0605469
-10.025	-0.113281	-0.158203	-0.0234375	0.0546875
-10	-0.109375	-0.158203	-0.0234375	0.046875
-9.97498	-0.109375	-0.158203	-0.0234375	0.0507813
-9.95001	-0.109375	-0.158203	-0.0234375	0.0507813
-9.92499	-0.109375	-0.164063	-0.0292969	0.0507813
-9.90002	-0.103516	-0.160156	-0.0253906	0.0507813
-9.875	-0.0996094	-0.160156	-0.0253906	0.0496216
-9.84998	-0.0996094	-0.160156	-0.0324097	0.0488281
-9.82501	-0.109375	-0.160156	-0.0371094	0.0488281
-9.79999	-0.103516	-0.160156	-0.03125	0.0488281
-9.77502	-0.105469	-0.160156	-0.0273438	0.0390625
-9.75	-0.109375	-0.160156	-0.0273438	0.0460815
-9.72498	-0.109375	-0.169922	-0.0371094	0.0507813
-9.70001	-0.0996094	-0.164063	-0.03125	0.0507813
-9.67499	-0.0925903	-0.160156	-0.0273438	0.0605469
-9.65002	-0.0878906	-0.160156	-0.0273438	0.0546875
-9.625	-0.0878906	-0.160156	-0.0214844	0.0507813
-9.59998	-0.0878906	-0.160156	-0.0253906	0.0566406
-9.57501	-0.0976563	-0.153137	-0.0183716	0.0507813
-9.54999	-0.0917969	-0.148438	-0.0136719	0.0507813
-9.52502	-0.0878906	-0.148438	-0.0136719	0.0507813
-9.5	-0.0878906	-0.154297	-0.0136719	0.0507813
-9.47498	-0.0878906	-0.167969	-0.0234375	0.0507813
-9.45001	-0.0949097	-0.162109	-0.0175781	0.0507813
-9.42499	-0.09375	-0.158203	-0.0195313	0.0507813
-9.40002	-0.0996094	-0.158203	-0.0234375	0.0507813
-9.375	-0.0996094	-0.158203	-0.0234375	0.046875
-9.34998	-0.0996094	-0.158203	-0.0234375	0.0507813
-9.32501	-0.09375	-0.152344	-0.0175781	0.0449219
-9.29999	-0.0898438	-0.158203	-0.0234375	0.0410156
-9.27502	-0.0898438	-0.158203	-0.0234375	0.0410156
-9.25	-0.0898438	-0.158203	-0.0234375	0.046875
-9.22498	-0.0996094	-0.152344	-0.0234375	0.0507813
-9.20001	-0.09375	-0.148438	-0.0234375	0.0507813
-9.17499	-0.0957031	-0.154297	-0.0234375	0.0449219
-9.15002	-0.0996094	-0.148438	-0.0234375	0.0410156
-9.125	-0.0996094	-0.158203	-0.0332031	0.0351563
-9.09998	-0.09375	-0.152344	-0.0273438	0.0390625
-9.07501	-0.0898438	-0.148438	-0.0234375	0.0390625
-9.04999	-0.0996094	-0.148438	-0.0234375	0.0390625
-9.02502	-0.0996094	-0.148438	-0.0292969	0.0390625
-9	-0.0996094	-0.142578	-0.0273438	0.0390625
-8.97498	-0.09375	-0.138672	-0.0234375	0.0390625
-8.95001	-0.0898438	-0.148438	-0.0332031	0.0390625
-8.92499	-0.0957031	-0.148438	-0.0332031	0.0292969
-8.90002	-0.0996094	-0.148438	-0.0332031	0.0351563
-8.875	-0.0996094	-0.142578	-0.0273438	0.0390625
-8.84998	-0.09375	-0.138672	-0.0136719	0.0488281
-8.82501	-0.0996094	-0.144531	-0.0136719	0.0429688
-8.79999	-0.0898438	-0.148438	-0.0136719	0.0390625
-8.77502	-0.0898438	-0.148438	-0.0195313	0.0460815
-8.75	-0.0898438	-0.142578	-0.0175781	0.0507813
-8.72498	-0.0839844	-0.148438	-0.0234375	0.0507813
-8.70001	-0.0859375	-0.148438	-0.0234375	0.0507813
-8.67499	-0.0898438	-0.148438	-0.0234375	0.0410156
-8.65002	-0.0898438	-0.148438	-0.0234375	0.046875
-8.625	-0.0996094	-0.142578	-0.0175781	0.0449219
-8.59998	-0.0925903	-0.138672	-0.0136719	0.0410156
-8.57501	-0.0878906	-0.138672	-0.0195313	0.0410156
-8.54999	-0.0878906	-0.138672	-0.0234375	0.0410156
-8.52502	-0.0878906	-0.148438	-0.0332031	0.046875
-8.5	-0.0878906	-0.141418	-0.0261841	0.0410156
-8.47498	-0.0820313	-0.136719	-0.0214844	0.0410156
-8.45001	-0.0839844	-0.143738	-0.0214844	0.0339966
-8.42499	-0.0878906	-0.148438	-0.0214844	0.0351563
-8.40002	-0.0996094	-0.148438	-0.0214844	0.0488281
-8.375	-0.0996094	-0.142578	-0.015625	0.0488281
-8.34998	-0.09375	-0.138672	-0.0117188	0.0488281
-8.32501	-0.0898438	-0.138672	-0.0175781	0.0390625
-8.29999	-0.0898438	-0.150391	-0.0332031	0.0449219
-8.27502	-0.0898438	-0.150391	-0.0332031	0.0488281
-8.25	-0.0839844	-0.144531	-0.0273438	0.0429688
-8.22498	-0.0800781	-0.140625	-0.0234375	0.0390625
-8.20001	-0.0800781	-0.140625	-0.0234375	0.0449219
-8.17499	-0.0800781	-0.140625	-0.0234375	0.0488281
-8.15002	-0.0898438	-0.134766	-0.0175781	0.0390625
-8.125	-0.0898438	-0.136719	-0.0136719	0.0390625
-8.09998	-0.0898438	-0.140625	-0.0206909	0.0332031
-8.07501	-0.0898438	-0.140625	-0.0253906	0.0351563
-8.04999	-0.0800781	-0.144531	-0.0292969	0.0390625
-8.02502	-0.0800781	-0.140625	-0.0253906	0.0390625
-8	-0.0742188	-0.140625	-0.0253906	0.0488281
-7.97498	-0.0703125	-0.140625	-0.0253906	0.0488281
-7.95001	-0.0703125	-0.140625	-0.0253906	0.0546875
-7.92499	-0.0800781	-0.140625	-0.0253906	0.0429688
-7.90002	-0.0742188	-0.134766	-0.0195313	0.0390625
-7.875	-0.0703125	-0.130859	-0.015625	0.0390625
-7.84998	-0.0761719	-0.130859	-0.015625	0.0390625
-7.82501	-0.0742188	-0.146484	-0.0253906	0.0449219
-7.79999	-0.0703125	-0.144531	-0.0253906	0.0488281
-7.77502	-0.0703125	-0.140625	-0.0253906	0.0429688
-7.75	-0.0703125	-0.140625	-0.0253906	0.0390625
-7.72498	-0.0730591	-0.134766	-0.0195313	0.0292969
-7.70001	-0.0683594	-0.121094	-0.015625	0.0363159
-7.67499	-0.0683594	-0.121094	-0.015625	0.0410156
-7.65002	-0.0683594	-0.121094	-0.015625	0.0410156
-7.625	-0.0683594	-0.12384	-0.0183716	0.0410156
-7.59998	-0.0683594	-0.119141	-0.0136719	0.0351563
-7.57501	-0.0683594	-0.119141	-0.0195313	0.0371094
-7.54999	-0.0683594	-0.119141	-0.0136719	0.0527344
-7.52502	-0.0683594	-0.119141	-0.0136719	0.0527344
-7.5	-0.078125	-0.119141	-0.00781	0.0410156
-7.47498	-0.0722656	-0.119141	-0.00391	0.0410156
-7.45001	-0.0585938	-0.119141	-0.00391	0.0410156
-7.42499	-0.0585938	-0.119141	-0.00391	0.0410156
-7.40002	-0.0585938	-0.128906	-0.0136719	0.0410156
-7.375	-0.0527344	-0.123047	-0.00781	0.0410156
-7.34998	-0.0488281	-0.119141	-0.00977	0.046875
-7.32501	-0.0656128	-0.119141	-0.0136719	0.0507813
-7.29999	-0.0703125	-0.119141	-0.0136719	0.0449219
-7.27502	-0.0703125	-0.113281	-0.00781	0.0410156
-7.25	-0.0644531	-0.109375	-0.00391	0.0371094
-7.22498	-0.0605469	-0.119141	-0.0136719	0.0410156
-7.20001	-0.0605469	-0.119141	-0.0136719	0.0410156
-7.17499	-0.0605469	-0.119141	-0.0136719	0.0410156
-7.15002	-0.0605469	-0.119141	-0.0136719	0.0351563
-7.125	-0.0546875	-0.119141	-0.0136719	0.03125
-7.09998	-0.0507813	-0.119141	-0.0136719	0.0371094
-7.07501	-0.0605469	-0.119141	-0.0136719	0.0410156
-7.04999	-0.0605469	-0.119141	-0.0136719	0.0410156
-7.02502	-0.0605469	-0.113281	-0.00781	0.03125
-7	-0.0605469	-0.109375	-0.00391	0.0371094
-6.97498	-0.0605469	-0.119141	-0.0136719	0.0339966
-6.95001	-0.0605469	-0.119141	-0.0195313	0.0292969
-6.92499	-0.0605469	-0.113281	-0.0175781	0.0351563
-6.90002	-0.0546875	-0.109375	-0.0136719	0.0390625
-6.875	-0.0507813	-0.115234	-0.00391	0.0390625
-6.84998	-0.0605469	-0.119141	-0.00391	0.0488281
-6.82501	-0.0605469	-0.119141	-0.00391	0.0402222
-6.79999	-0.0535278	-0.113281	0.00195	0.0410156
-6.77502	-0.0546875	-0.109375	0.00586	0.0410156
-6.75	-0.0585938	-0.119141	-0.00977	0.0410156
-6.72498	-0.0585938	-0.119141	-0.0136719	0.0410156
-6.70001	-0.0585938	-0.112122	-0.00665	0.046875
-6.67499	-0.0527344	-0.107422	-0.00195	0.0449219
-6.65002	-0.0605469	-0.107422	-0.00195	0.0410156
-6.625	-0.0605469	-0.107422	-0.00195	0.0410156
-6.59998	-0.0605469	-0.113281	-0.00195	0.03125
-6.57501	-0.0605469	-0.111328	-0.00195	0.0371094
-6.54999	-0.0605469	-0.119141	-0.0136719	0.0410156
-6.52502	-0.0605469	-0.119141	-0.0136719	0.0410156
-6.5	-0.0605469	-0.119141	-0.0136719	0.0351563
-6.47498	-0.0507813	-0.119141	-0.0136719	0.0371094
-6.45001	-0.0507813	-0.103516	-0.00781	0.0410156
-6.42499	-0.0546875	-0.109375	-0.00391	0.03125
-6.40002	-0.0507813	-0.0996094	-0.00391	0.03125
-6.375	-0.0507813	-0.0996094	-0.0109253	0.03125
-6.34998	-0.0507813	-0.0996094	-0.015625	0.0410156
-6.32501	-0.0507813	-0.113281	-0.0195313	0.0410156
-6.29999	-0.0507813	-0.0996094	-0.015625	0.0410156
-6.27502	-0.0507813	-0.0996094	-0.015625	0.0410156
-6.25	-0.0507813	-0.0996094	-0.015625	0.0410156
-6.22498	-0.0507813	-0.0996094	-0.015625	0.046875
-6.20001	-0.0449219	-0.09375	-0.00977	0.0449219
-6.17499	-0.0507813	-0.0957031	-0.00586	0.03125
-6.15002	-0.0507813	-0.0996094	-0.0117188	0.03125
-6.125	-0.0507813	-0.0996094	-0.00586	0.0371094
-6.09998	-0.0507813	-0.09375	0	0.0410156
-6.07501	-0.0507813	-0.0996094	-0.00586	0.0410156
-6.04999	-0.0507813	-0.0996094	-0.00586	0.0351563
-6.02502	-0.0507813	-0.0996094	-0.00586	0.03125
-6	-0.0507813	-0.0996094	-0.00586	0.0371094
-5.97498	-0.0605469	-0.09375	0	0.0410156
-5.95001	-0.0546875	-0.0898438	-0.00195	0.03125
-5.92499	-0.0507813	-0.0898438	-0.00586	0.0410156
-5.90002	-0.0566406	-0.0898438	-0.00586	0.0421753
-5.875	-0.0605469	-0.106628	-0.015625	0.0429688
-5.84998	-0.0605469	-0.105469	-0.00977	0.0429688
-5.82501	-0.0546875	-0.101563	-0.00586	0.0429688
-5.79999	-0.0390625	-0.101563	-0.00586	0.0429688
-5.77502	-0.0488281	-0.101563	-0.00586	0.0488281
-5.75	-0.0488281	-0.101563	-0.00586	0.0339966
-5.72498	-0.0488281	-0.0957031	-0.00586	0.0292969
-5.70001	-0.0476685	-0.0917969	-0.00586	0.0292969
-5.67499	-0.046875	-0.101563	-0.015625	0.0292969
-5.65002	-0.046875	-0.101563	-0.015625	0.0351563
-5.625	-0.046875	-0.101563	-0.015625	0.0390625
-5.59998	-0.046875	-0.0945435	-0.00861	0.0390625
-5.57501	-0.0410156	-0.0898438	-0.00391	0.0332031
-5.54999	-0.0371094	-0.0898438	-0.00391	0.0292969
-5.52502	-0.0527344	-0.0957031	-0.00977	0.0253906
-5.5	-0.0566406	-0.0996094	-0.0136719	0.0292969
-5.47498	-0.0507813	-0.09375	-0.00781	0.0390625
-5.45001	-0.046875	-0.0898438	-0.00391	0.0390625
-5.42499	-0.046875	-0.0996094	-0.0136719	0.0390625
-5.40002	-0.046875	-0.0996094	-0.0136719	0.0390625
-5.375	-0.0410156	-0.09375	-0.00781	0.0390625
-5.34998	-0.046875	-0.0898438	-0.00977	0.0390625
-5.32501	-0.046875	-0.0898438	-0.0136719	0.0390625
-5.29999	-0.053894	-0.0898438	-0.0136719	0.0449219
-5.27502	-0.0585938	-0.0839844	-0.00781	0.0390625
-5.25	-0.0527344	-0.0898438	-0.0136719	0.0390625
-5.22498	-0.0488281	-0.0898438	-0.0136719	0.0332031
-5.20001	-0.0488281	-0.0898438	-0.00391	0.0292969
-5.17499	-0.0488281	-0.0898438	-0.00391	0.0351563
-5.15002	-0.0527344	-0.0898438	0.00195	0.0390625
-5.125	-0.0488281	-0.0898438	0	0.0390625
-5.09998	-0.0546875	-0.0898438	-0.00391	0.0390625
-5.07501	-0.0585938	-0.0898438	-0.00391	0.0234375
-5.04999	-0.0527344	-0.09375	-0.00781	0.0253906
-5.02502	-0.0488281	-0.0898438	-0.00391	0.0292969
-5	-0.0488281	-0.0898438	-0.00391	0.0292969
-4.97498	-0.0488281	-0.0898438	-0.00391	0.0292969
-4.95001	-0.0585938	-0.0839844	-0.00391	0.0292969
-4.92499	-0.0527344	-0.0800781	-0.00391	0.0292969
-4.90002	-0.0390625	-0.0800781	-0.00391	0.0292969
-4.875	-0.0449219	-0.0703125	-0.00391	0.0292969
-4.84998	-0.0488281	-0.0859375	-0.0136719	0.0292969
-4.82501	-0.0418091	-0.0839844	-0.00781	0.0292969
-4.79999	-0.0371094	-0.0800781	-0.00391	0.0363159
-4.77502	-0.0371094	-0.0800781	-0.00391	0.0351563
-4.75	-0.0371094	-0.0800781	-0.00977	0.03125
-4.72498	-0.0371094	-0.0730591	-0.00665	0.03125
-4.70001	-0.0488281	-0.0683594	-0.00195	0.03125
-4.67499	-0.0429688	-0.0683594	-0.00195	0.0371094
-4.65002	-0.0449219	-0.0683594	-0.00195	0.0410156
-4.625	-0.0488281	-0.0683594	-0.00195	0.0253906
-4.59998	-0.0488281	-0.0800781	-0.0136719	0.0214844
-4.57501	-0.0429688	-0.0742188	-0.00781	0.0273438
-4.54999	-0.0390625	-0.0703125	-0.00391	0.03125
-4.52502	-0.0390625	-0.0703125	-0.00391	0.03125
-4.5	-0.0488281	-0.0703125	-0.0109253	0.03125
-4.47498	-0.0429688	-0.0644531	-0.00977	0.0300903
-4.45001	-0.0449219	-0.0664063	0.00391	0.0292969
-4.42499	-0.0488281	-0.0703125	0.00391	0.0292969
-4.40002	-0.0488281	-0.0800781	-0.00586	0.0292969
-4.375	-0.0332031	-0.0742188	0	0.0292969
-4.34998	-0.0292969	-0.0703125	0.00391	0.0351563
-4.32501	-0.0292969	-0.0703125	0.00391	0.0390625
-4.29999	-0.0292969	-0.0703125	-0.00195	0.0390625
-4.27502	-0.0332031	-0.0644531	0	0.0332031
-4.25	-0.0351563	-0.0605469	0.00391	0.0253906
-4.22498	-0.0390625	-0.0605469	0.00391	0.0292969
-4.20001	-0.0390625	-0.0605469	0.00391	0.0292969
-4.17499	-0.0390625	-0.0703125	0	0.0292969
-4.15002	-0.0332031	-0.0703125	0.00391	0.0351563
-4.125	-0.0292969	-0.0703125	-0.00195	0.0332031
-4.09998	-0.0292969	-0.0703125	-0.00586	0.0292969
-4.07501	-0.0390625	-0.0703125	-0.00586	0.0292969
-4.04999	-0.0449219	-0.0644531	0	0.0195313
-4.02502	-0.0429688	-0.0605469	0.00391	0.0253906
-4	-0.0390625	-0.0605469	0.00391	0.0234375
-3.97498	-0.0390625	-0.0703125	-0.00586	0.0195313
-3.95001	-0.0390625	-0.0703125	-0.00586	0.0195313
-3.92499	-0.0320435	-0.0644531	-0.00586	0.0265503
-3.90002	-0.0273438	-0.0605469	0.00391	0.03125
-3.875	-0.0273438	-0.0605469	0.00391	0.0410156
-3.84998	-0.0371094	-0.0664063	0.00391	0.0410156
-3.82501	-0.0429688	-0.0632935	0.0109253	0.0351563
-3.79999	-0.046875	-0.0585938	0.015625	0.0195313
-3.77502	-0.046875	-0.0585938	0.015625	0.0253906
-3.75	-0.0410156	-0.0683594	0	0.0292969
-3.72498	-0.0371094	-0.0683594	-0.00391	0.0292969
-3.70001	-0.0371094	-0.0683594	-0.00391	0.0292969
-3.67499	-0.0371094	-0.0683594	-0.00391	0.0292969
-3.65002	-0.03125	-0.0625	0.00195	0.0292969
-3.625	-0.0343628	-0.0585938	0.00586	0.0292969
-3.59998	-0.0390625	-0.0585938	0.00586	0.0195313
-3.57501	-0.0390625	-0.0585938	0.00586	0.0253906
-3.54999	-0.0390625	-0.0527344	0.00586	0.0292969
-3.52502	-0.0332031	-0.0488281	0.00586	0.0234375
-3.5	-0.0292969	-0.0585938	-0.00391	0.0195313
-3.47498	-0.0292969	-0.0644531	-0.00391	0.0253906
-3.45001	-0.0292969	-0.0683594	-0.00391	0.0292969
-3.42499	-0.0292969	-0.0625	0.00195	0.0292969
-3.40002	-0.0332031	-0.0585938	0.00586	0.0292969
-3.375	-0.0292969	-0.0585938	0	0.0195313
-3.34998	-0.0351563	-0.0585938	-0.00391	0.0195313
-3.32501	-0.0390625	-0.0585938	-0.00391	0.0195313
-3.29999	-0.0390625	-0.0625	-0.00781	0.03125
-3.27502	-0.0332031	-0.0585938	-0.00391	0.03125
-3.25	-0.0292969	-0.0585938	-0.00391	0.03125
-3.22498	-0.0292969	-0.0585938	-0.00391	0.03125
-3.20001	-0.0292969	-0.0585938	-0.00391	0.03125
-3.17499	-0.0292969	-0.0527344	0.00195	0.0214844
-3.15002	-0.0332031	-0.0390625	0.00586	0.0214844
-3.125	-0.0351563	-0.0390625	0	0.0273438
-3.09998	-0.0390625	-0.0390625	-0.00391	0.03125
-3.07501	-0.0390625	-0.0390625	-0.00391	0.024231
-3.04999	-0.0390625	-0.0429688	-0.00781	0.0195313
-3.02502	-0.0332031	-0.0390625	-0.00391	0.0265503
-3	-0.0292969	-0.0460815	-0.00391	0.03125
-2.97498	-0.0292969	-0.0507813	-0.00391	0.03125
-2.95001	-0.0292969	-0.0507813	-0.00391	0.0214844
-2.92499	-0.0292969	-0.0449219	0.00195	0.015625
-2.90002	-0.0410156	-0.0410156	-0.00116	0.0117188
-2.875	-0.0410156	-0.0410156	-0.00586	0.0117188
-2.84998	-0.0410156	-0.0410156	-0.00586	0.0175781
-2.82501	-0.0410156	-0.0410156	-0.00586	0.0214844
-2.79999	-0.0410156	-0.046875	-0.0117188	0.0214844
-2.77502	-0.0410156	-0.0429688	-0.00781	0.015625
-2.75	-0.0410156	-0.0429688	-0.00781	0.0175781
-2.72498	-0.0339966	-0.0429688	-0.00781	0.03125
-2.70001	-0.0195313	-0.0429688	-0.00781	0.0214844
-2.67499	-0.0253906	-0.0429688	-0.00781	0.0214844
-2.65002	-0.0292969	-0.0429688	-0.0136719	0.0214844
-2.625	-0.0292969	-0.0359497	-0.0105591	0.0214844
-2.59998	-0.0332031	-0.03125	-0.00586	0.0214844
-2.57501	-0.0292969	-0.0371094	-0.00586	0.0214844
-2.54999	-0.0292969	-0.0410156	-0.00586	0.0214844
-2.52502	-0.0292969	-0.0410156	-0.00586	0.0214844
-2.5	-0.0292969	-0.0449219	0	0.0117188
-2.47498	-0.0234375	-0.0410156	0.00391	0.0117188
-2.45001	-0.0253906	-0.0410156	0.00391	0.0117188
-2.42499	-0.0292969	-0.0410156	-0.0117188	0.0117188
-2.40002	-0.0390625	-0.0410156	-0.015625	0.0117188
-2.375	-0.0390625	-0.0351563	-0.00977	0.0175781
-2.34998	-0.0332031	-0.03125	-0.00586	0.0214844
-2.32501	-0.0292969	-0.03125	0.00391	0.0253906
-2.29999	-0.0292969	-0.0410156	-0.00586	0.0117188
-2.27502	-0.0292969	-0.0410156	-0.00586	0.0117188
-2.25	-0.0292969	-0.0410156	0	0.0175781
-2.22498	-0.0351563	-0.0410156	0.00391	0.0214844
-2.20001	-0.0332031	-0.0410156	0.00391	0.0214844
-2.17499	-0.0390625	-0.0410156	-0.00195	0.015625
-2.15002	-0.0390625	-0.0410156	-0.00586	0.0117188
-2.125	-0.0390625	-0.0410156	-0.00586	0.0175781
-2.09998	-0.0332031	-0.0351563	0	0.0214844
-2.07501	-0.0195313	-0.0410156	-0.00586	0.0214844
-2.04999	-0.0195313	-0.0410156	-0.00586	0.015625
-2.02502	-0.0253906	-0.0410156	-0.00586	0.0117188
-2	-0.0292969	-0.0351563	0	0.00586
-1.97498	-0.0234375	-0.0371094	0.00391	0.00977
-1.95001	-0.0195313	-0.0410156	0.00391	0.00977
-1.92499	-0.0292969	-0.0410156	-0.00195	0.00977
-1.90002	-0.0292969	-0.0410156	-0.00586	0.00275
-1.875	-0.0292969	-0.0351563	0	-0.00195
-1.84998	-0.0292969	-0.03125	0.00391	-0.00195
-1.82501	-0.0304565	-0.0410156	-0.00586	0.00507
-1.79999	-0.03125	-0.0410156	-0.00586	0.00977
-1.77502	-0.03125	-0.0410156	-0.00586	0.00977
-1.75	-0.03125	-0.0410156	-0.0117188	0.00977
-1.72498	-0.0410156	-0.0351563	-0.00977	0.00391
-1.70001	-0.0339966	-0.0371094	-0.00586	0.00586
-1.67499	-0.0292969	-0.0410156	-0.00586	0.00977
-1.65002	-0.0292969	-0.0410156	-0.00586	0.00977
-1.625	-0.0292969	-0.0507813	-0.0156	0.00977
-1.59998	-0.0292969	-0.0437622	-0.00861	0.00977
-1.57501	-0.0292969	-0.0390625	-0.00391	0.015625
-1.54999	-0.0234375	-0.0390625	-0.00977	0.0136719
-1.52502	-0.0195313	-0.0390625	-0.0137	0.00977
-1.5	-0.00977	-0.0390625	-0.0137	0
-1.47498	-0.0195313	-0.0390625	-0.0136719	0
-1.45001	-0.0253906	-0.0332031	-0.00781	0.00586
-1.42499	-0.0234375	-0.0292969	-0.00391	0.00977
-1.40002	-0.0195313	-0.0292969	-0.00391	0.00391
-1.375	-0.0195313	-0.0390625	-0.0137	0
-1.34998	-0.0195313	-0.0390625	-0.0195	0
-1.32501	-0.0136719	-0.0332031	-0.0176	0
-1.29999	-0.0195313	-0.0292969	-0.0137	0.00586
-1.27502	-0.0195313	-0.0292969	-0.0137	0
-1.25	-0.0253906	-0.0253906	-0.0136719	-0.00586
-1.22498	-0.0292969	-0.0234375	0.00391	-0.00977
-1.20001	-0.0234375	-0.0292969	-0.00195	-0.00391
-1.17499	-0.0195313	-0.0292969	-0.00897	0
-1.15002	-0.0195313	-0.0292969	-0.0136719	0.00977
-1.125	-0.03125	-0.0292969	-0.0136719	0.00977
-1.09998	-0.03125	-0.0234375	-0.00781	0.00977
-1.07501	-0.0253906	-0.0195313	-0.00391	0.00977
-1.04999	-0.0117188	-0.0195313	-0.00391	0.00977
-1.02502	-0.0117188	-0.03125	-0.015625	0
-1	-0.0117188	-0.03125	-0.015625	0
-0.974976	-0.0117188	-0.0253906	-0.00977	0
-0.950012	-0.00586	-0.0214844	-0.00586	0
-0.924988	-0.00195	-0.0214844	-0.00586	0
-0.900024	-0.00195	-0.0214844	-0.0117188	0
-0.875	-0.00781	-0.0214844	-0.015625	0
-0.849976	-0.0214844	-0.0214844	-0.00977	0
-0.825012	-0.015625	-0.0214844	-0.00586	-0.00977
-0.799988	-0.0117188	-0.0214844	-0.00586	-0.00275
-0.775024	-0.0117188	-0.0214844	-0.00586	0.00195
-0.75	-0.0117188	-0.03125	-0.015625	-0.00391
-0.724976	-0.0117188	-0.0253906	-0.00977	-0.00781
-0.700012	-0.0117188	-0.0214844	-0.00586	-0.00781
-0.674988	-0.0047	-0.0214844	-0.0117188	-0.00781
-0.650024	0	-0.0214844	-0.015625	-0.00195
-0.625	0	-0.0214844	-0.00586	0.00195
-0.599976	-0.00977	-0.0117188	-0.00586	-0.00507
-0.575012	-0.00977	-0.0047	0.00116	-0.0195313
-0.549988	-0.00391	-0.00586	0.00586	-0.00977
-0.525024	0	-0.00977	0.00586	-0.00391
-0.5	0	-0.0195313	-0.00391	0
-0.474976	-0.00586	-0.0195313	-0.00977	0
-0.450012	-0.00391	-0.0136719	-0.00781	0
-0.424988	0	-0.00977	-0.00391	0
-0.400024	-0.00977	-0.00977	-0.00391	-0.00977
-0.375	-0.00977	-0.00977	-0.00391	-0.00977
-0.349976	-0.00391	-0.00391	0.00195	-0.00977
-0.325012	0.00977	0	0.00586	-0.00977
-0.299988	0.00391	-0.00977	-0.00391	-0.00391
-0.275024	0	-0.00977	-0.00977	0
-0.25	0	-0.00391	-0.00781	-0.00586
-0.224976	0.00586	0	-0.00391	-0.0214844
-0.200012	0	0	-0.00391	-0.0214844
-0.174988	0	-0.00586	-0.00391	-0.015625
-0.150024	0.00586	-0.00977	-0.00391	-0.0117188
-0.125	0.00391	-0.00391	0.00195	-0.0117188
-0.0999756	0	-0.00977	0.00586	-0.0175781
-0.0750122	0	-0.00977	0	-0.0117188
-0.0499878	0	-0.00391	0.00195	-0.00586
-0.0250244	0.00586	0	0.00586	-0.00195
0	0	0	0.00586	-0.00195
0.0250244	0	0	0.00586	-0.00195
0.0499878	0	0	0.00586	-0.0175781
0.0750122	0	0.00586	0.0117188	-0.015625
0.0999756	0	0	0	-0.0117188
0.125	0	0	-0.00391	-0.0117188
0.150024	0	0	-0.00391	-0.0117188
0.174988	0	0	-0.00391	-0.0117188
0.200012	0	0.00586	0.00195	-0.0117188
0.224976	0.00586	0.00977	0.00586	-0.0047
0.25	0.00977	0.00977	0.00586	-0.00586
0.275024	0	0.00977	0.00586	0
0.299988	0	0.00275	0	-0.00977
0.325012	0	0.00391	0.00195	-0.00977
0.349976	0	0.00781	0.00586	-0.00391
0.375	0.00116	-0.00195	-0.00391	0
0.400024	0.00195	-0.00195	-0.00391	0
0.424988	0.00195	-0.00195	-0.00391	0
0.450012	0.00195	-0.00195	-0.00391	0
0.474976	0.00195	0.00507	-0.00275	0
0.5	-0.00195	0.00977	-0.00195	-0.00977
0.525024	0.00195	0.00977	-0.00195	-0.00977
0.549988	0.00195	0.00977	-0.00195	-0.00391
0.575012	0.00195	0.00977	-0.00195	0
0.599976	0.00781	0.00586	-0.00586	-0.00586
0.625	0.0117188	0.00977	-0.00195	-0.00977
0.650024	0.0047	0.00391	-0.00195	-0.00977
0.674988	0	0	-0.00897	-0.00391
0.700012	0.0117188	0.00586	-0.00781	-0.00977
0.724976	0.00781	0.00977	-0.00391	-0.00977
0.75	0.0117188	0.00977	-0.00391	-0.00391
0.775024	0.0117188	0.0214844	-0.00391	-0.00586
0.799988	0.0117188	0.00977	0.00586	-0.00977
0.825012	0.00586	0.0175781	0.00195	0
0.849976	0.00781	0.0214844	0.00586	0
0.875	0.0117188	0.015625	0	0.00586
0.900024	0.0117188	0.0117188	-0.00391	0
0.924988	0.0117188	0.0117188	-0.00391	0
0.950012	0.0117188	0.0175781	0.00195	-0.00702
0.974976	0	0.0214844	0.00586	-0.0117188
1	0.00586	0.0214844	0.00586	-0.00586
1.02502	0.00977	0.0214844	0.00586	-0.00195
1.04999	0.00977	0.0214844	0	-0.00195
1.07501	0.00977	0.00977	-0.015625	-0.00781
1.09998	0.00977	0.015625	-0.00977	-0.0117188
1.125	0.00977	0.0195313	-0.00586	-0.00586
1.15002	0.00977	0.0195313	-0.00586	-0.00195
1.17499	0.00977	0.0195313	-0.00586	-0.0117188
1.20001	0.00977	0.0136719	-0.00586	-0.0175781
1.22498	0.00977	0.015625	0.00977	-0.00977
1.25	0.015625	0.0195313	0.0136719	-0.00977
1.27502	0.0195313	0.00781	0.00781	-0.00275
1.29999	0.0195313	0.0195313	0.00391	0.00195
1.32501	0.0136719	0.00977	-0.00586	-0.00391
1.34998	0.00977	0.015625	0	-0.00781
1.375	0.0167847	0.0195313	0.00391	-0.00781
1.40002	0.0214844	0.0195313	0.00391	-0.0117188
1.42499	0.0117188	0.0195313	-0.00195	-0.00781
1.45001	0.0117188	0.0195313	-0.00586	-0.0136719
1.47498	0.0117188	0.0265503	0.00116	-0.0175781
1.5	0.0117188	0.03125	0.00586	-0.0117188
1.52502	0.0175781	0.0214844	-0.00391	-0.00781
1.54999	0.0214844	0.0214844	-0.00391	-0.00781
1.57501	0.015625	0.0214844	-0.00391	-0.00781
1.59998	0.0117188	0.0214844	-0.0136719	-0.00781
1.625	0.00781	0.0273438	-0.0136719	-0.0175781
1.65002	0.0117188	0.03125	-0.00391	-0.0175781
1.67499	0.0214844	0.03125	-0.00391	-0.0175781
1.70001	0.0214844	0.03125	-0.00391	-0.0175781
1.72498	0.0214844	0.0273438	-0.00781	-0.0175781
1.75	0.0273438	0.03125	-0.00391	-0.0175781
1.77502	0.03125	0.03125	-0.00391	-0.00781
1.79999	0.03125	0.03125	-0.00391	-0.00781
1.82501	0.0214844	0.03125	-0.00391	-0.00781
1.84998	0.0214844	0.03125	0.00195	-0.00781
1.875	0.0214844	0.03125	0	-0.0195313
1.90002	0.0273438	0.03125	-0.00391	-0.0136719
1.92499	0.03125	0.0214844	-0.0136719	-0.015625
1.95001	0.03125	0.0214844	-0.0136719	-0.0195313
1.97498	0.03125	0.0214844	-0.0136719	-0.0195313
2	0.0371094	0.0273438	-0.00781	-0.0195313
2.02502	0.0410156	0.03125	-0.00391	-0.0136719
2.04999	0.03125	0.03125	-0.00391	-0.00977
2.07501	0.03125	0.0410156	-0.00391	-0.0167847
2.09998	0.03125	0.046875	0.00195	-0.0214844
2.125	0.03125	0.0507813	0	-0.03125
2.15002	0.03125	0.0410156	-0.0136719	-0.0253906
2.17499	0.0371094	0.0410156	-0.0136719	-0.0214844
2.20001	0.0410156	0.0410156	-0.0136719	-0.0214844
2.22498	0.0410156	0.0410156	-0.0136719	-0.0214844
2.25	0.03125	0.0410156	-0.0136719	-0.0214844
2.27502	0.0410156	0.046875	-0.00781	-0.0203247
2.29999	0.0410156	0.0449219	-0.00391	-0.00977
2.32501	0.03125	0.0410156	-0.0109253	-0.0195313
2.34998	0.0410156	0.03125	-0.0253906	-0.0195313
2.375	0.0410156	0.0410156	-0.015625	-0.0195313
2.40002	0.0410156	0.03125	-0.0253906	-0.0292969
2.42499	0.0410156	0.0371094	-0.0195313	-0.0234375
2.45001	0.0410156	0.0410156	-0.015625	-0.0195313
2.47498	0.0480347	0.0410156	-0.015625	-0.00977
2.5	0.0527344	0.0410156	-0.015625	-0.00977
2.52502	0.0527344	0.0410156	-0.015625	-0.0136719
2.54999	0.0527344	0.0410156	-0.0214844	-0.015625
2.57501	0.0429688	0.0480347	-0.0183716	-0.0195313
2.59998	0.0527344	0.0527344	-0.0136719	-0.0195313
2.625	0.0429688	0.0527344	-0.0136719	-0.0195313
2.65002	0.0429688	0.0527344	-0.0136719	-0.0136719
2.67499	0.0488281	0.0371094	-0.0234375	-0.00977
2.70001	0.0585938	0.0429688	-0.0136719	-0.00977
2.72498	0.0566406	0.0332031	-0.0234375	-0.0195313
2.75	0.0527344	0.0332031	-0.0234375	-0.0195313
2.77502	0.0527344	0.0390625	-0.0175781	-0.0195313
2.79999	0.0527344	0.0527344	-0.0136719	-0.0195313
2.82501	0.0527344	0.0527344	-0.0195313	-0.0195313
2.84998	0.0527344	0.0527344	-0.0234375	-0.0195313
2.875	0.0585938	0.0527344	-0.0234375	-0.0195313
2.90002	0.0625	0.0527344	-0.0234375	-0.0136719
2.92499	0.0507813	0.046875	-0.0234375	-0.00977
2.95001	0.0566406	0.0429688	-0.0234375	-0.0195313
2.97498	0.0605469	0.0488281	-0.0273438	-0.0195313
3	0.0605469	0.0527344	-0.0234375	-0.00977
3.02502	0.0605469	0.0410156	-0.0351563	-0.00977
3.04999	0.0605469	0.046875	-0.0292969	-0.00977
3.07501	0.0507813	0.0507813	-0.0253906	-0.00977
3.09998	0.0566406	0.0507813	-0.03125	-0.00977
3.125	0.0546875	0.0507813	-0.0351563	-0.00977
3.15002	0.0605469	0.0507813	-0.0351563	-0.0195313
3.17499	0.0605469	0.0339966	-0.0449219	-0.00977
3.20001	0.0507813	0.0351563	-0.0390625	-0.0195313
3.22498	0.0664063	0.0390625	-0.0351563	-0.0136719
3.25	0.0605469	0.0390625	-0.0351563	-0.00977
3.27502	0.0605469	0.0460815	-0.0253906	-0.00977
3.29999	0.0605469	0.0507813	-0.0253906	-0.00977
3.32501	0.0605469	0.0566406	-0.0195313	-0.00977
3.34998	0.0605469	0.0437622	-0.0253906	-0.00977
3.375	0.0566406	0.0390625	-0.0253906	-0.00861
3.40002	0.0605469	0.0390625	-0.0253906	-0.00781
3.42499	0.0605469	0.0390625	-0.0253906	-0.00781
3.45001	0.0605469	0.0488281	-0.0253906	-0.00781
3.47498	0.0605469	0.0449219	-0.0195313	-0.0175781
3.5	0.0566406	0.0488281	-0.0214844	-0.00781
3.52502	0.0703125	0.0488281	-0.0253906	-0.0175781
3.54999	0.0703125	0.0390625	-0.0253906	-0.0175781
3.57501	0.0703125	0.0390625	-0.0253906	-0.0117188
3.59998	0.0761719	0.0449219	-0.0292969	-0.00781
3.625	0.0703125	0.0429688	-0.015625	0.00195
3.65002	0.0703125	0.0390625	-0.015625	-0.00391
3.67499	0.0703125	0.0390625	-0.015625	-0.00781
3.70001	0.0703125	0.0390625	-0.0117188	-0.00781
3.72498	0.0703125	0.0292969	-0.0253906	-0.0175781
3.75	0.0664063	0.0351563	-0.0195313	-0.00781
3.77502	0.0703125	0.0390625	-0.015625	-0.00195
3.79999	0.0703125	0.0488281	-0.015625	0.00195
3.82501	0.0605469	0.0488281	-0.015625	-0.00977
3.84998	0.0605469	0.0292969	-0.03125	-0.00977
3.875	0.0605469	0.0390625	-0.0234375	-0.00977
3.90002	0.0605469	0.0390625	-0.0234375	-0.00977
3.92499	0.0585938	0.0292969	-0.0390625	-0.00977
3.95001	0.0656128	0.0292969	-0.0332031	-0.00977
3.97498	0.0703125	0.0390625	-0.0332031	-0.0195313
4	0.0859375	0.0390625	-0.0304565	-0.0136719
4.02502	0.0898438	0.0332031	-0.046875	-0.00977
4.04999	0.0898438	0.053894	-0.0300903	-0.00977
4.07501	0.0898438	0.0585938	-0.03125	-0.00977
4.09998	0.0957031	0.0644531	-0.0292969	-0.00977
4.125	0.0820313	0.0683594	-0.0253906	-0.00391
4.15002	0.0722656	0.0683594	-0.0253906	-0.00977
4.17499	0.078125	0.078125	-0.0214844	-0.00977
4.20001	0.0820313	0.0792236	-0.015686	-0.00977
4.22498	0.0917969	0.0820313	-0.03125	-0.0167847
4.25	0.113281	0.0722656	-0.0351563	-0.0214844
4.27502	0.109375	0.0878906	-0.0292969	-0.0253906
4.29999	0.126953	0.0859375	-0.0566406	-0.0214844
4.32501	0.143738	0.0917969	-0.0488281	-0.0214844
4.34998	0.151184	0.0847778	-0.0351563	-0.0214844
4.375	0.140625	0.0800781	-0.0292969	-0.0117188
4.40002	0.154236	0.0800781	-0.0292969	-0.015625
4.42499	0.134766	0.0800781	-0.0175781	-0.0117188
4.45001	0.121094	0.0898438	0.0047	-0.0117188
4.47498	0.105469	0.0703125	0.0148315	-0.0117188
4.5	0.103516	0.093689	0.0331421	-0.0117188
4.52502	0.101624	0.0878296	0.0233765	-0.0214844
4.54999	0.117188	0.0703125	0.00391	-0.015625
4.57501	0.127014	0.0546875	0.0214844	-0.0117188
4.59998	0.160156	0.0507813	0.00586	-0.00195
4.625	0.169922	0.0723267	0.015686	-0.00781
4.65002	0.202393	0.0859375	0.046875	-0.0214844
4.67499	0.210938	0.101624	0.031311	-0.0214844
4.70001	0.210999	0.109375	0.0429688	-0.0214844
4.72498	0.228516	0.12616	0.0117188	-0.03125
4.75	0.255859	0.0977173	-0.0097	-0.03125
4.77502	0.290161	0.101563	-0.0136719	-0.03125
4.79999	0.278137	0.046936	0.00397	-0.03125
4.82501	0.268005	0.22937	0.0184326	-0.0332031
4.84998	-0.0281372	0.25354	-0.00391	-0.0261841
4.875	-0.704285	0.481934	0.0831299	-0.0214844
4.90002	-1.30859	0.012146	0.210571	-0.015625
4.92499	-1.17578	-0.217957	-0.0171509	0
4.95001	0.562439	-1.21411	-0.103943	-0.00586
4.97498	2.45392	-1.7547	0.240662	-0.00977
5	3.88513	-1.48596	0.633972	0
5.02502	3.57855	-1.31	-0.13385	-0.00977
5.04999	1.88281	-1.64221	-1.43011	-0.00977
5.07501	0.050415	-2.27777	-2.63129	-0.00391
5.09998	-1.40192	-3.67151	-3.73749	-0.015625
5.125	-2.71405	-4.5675	-4.65271	-0.00977
5.15002	-3.28131	-4.84302	-5.16919	0
5.17499	-3.81055	-5.08667	-5.47693	-0.00391
5.20001	-3.84491	-4.86865	-5.62885	0.00702
5.22498	-4.30042	-4.80743	-5.74298	0.0175781
5.25	-4.47186	-4.20984	-5.73639	0.0105591
5.27502	-4.5603	-3.97174	-5.60144	0.00391
5.29999	-4.71802	-2.96088	-5.4472	0.00391
5.32501	-4.70215	-2.74091	-5.34558	-0.00977
5.34998	-4.51721	-2.45624	-5.10663	-0.0136719
5.375	-4.34766	-2.02435	-5.26697	-0.00275
5.40002	-4.43268	-1.55676	-5.37476	-0.00897
5.42499	-4.42578	-0.991577	-5.27167	-0.00977
5.45001	-4.24078	-0.384888	-5.05365	0
5.47498	-4.21051	0.124207	-4.95197	-0.000793
5.5	-4.1734	0.677063	-4.8327	0.0253906
5.52502	-4.23413	0.984436	-4.6499	0.0253906
5.54999	-4.11212	1.38892	-4.51538	0.0273438
5.57501	-4.09509	1.80579	-4.37854	0.0507813
5.59998	-4.13007	2.2348	-4.29645	0.0527344
5.625	-4.14923	2.54321	-4.31146	0.0878906
5.65002	-4.16235	2.89478	-4.27319	0.117188
5.67499	-4.13159	3.26587	-4.23804	0.145691
5.70001	-4.02631	3.64478	-4.13922	0.133606
5.72498	-3.94019	3.95197	-3.99921	0.145691
5.75	-3.96832	4.17401	-3.90216	-0.137512
5.77502	-3.95404	4.44861	-3.80414	-0.798035
5.79999	-3.92072	4.71429	-3.77399	-1.22034
5.82501	-3.96582	4.97205	-3.6803	-1.34613
5.84998	-3.97229	5.19299	-3.65857	0.304688
5.875	-3.96832	5.50647	-3.64508	3.07153
5.90002	-3.90607	5.77081	-3.58661	4.50275
5.92499	-3.89612	6.02789	-3.57367	5.73907
5.95001	-3.8241	6.28333	-3.59167	3.45624
5.97498	-3.76685	6.54688	-3.5957	0.878906
6	-3.68127	6.81189	-3.50647	-1.3656
6.02502	-3.59552	7.02679	-3.46228	-2.96991
6.04999	-3.53638	7.12549	-3.41083	-3.97656
6.07501	-3.47711	7.24164	-3.37244	-4.61719
6.09998	-3.4469	7.39331	-3.30591	-4.76093
6.125	-3.39496	7.54236	-3.21075	-4.80707
6.15002	-3.30994	7.63031	-3.15759	-4.77692
6.17499	-3.25745	7.79163	-3.05481	-4.3894
6.20001	-3.13025	7.97333	-3.00446	-4.37659
6.22498	-3.13519	8.1441	-2.97186	-4.2301
6.25	-3.14301	8.24866	-2.91418	-3.79065
6.27502	-3.11383	8.38818	-2.85132	-3.29608
6.29999	-3.07147	8.52405	-2.79504	-2.97266
6.32501	-3.04938	8.66095	-2.76483	-2.52307
6.34998	-3.03241	8.87189	-2.68085	-2.30743
6.375	-3.00037	9.05023	-2.62164	-1.99371
6.40002	-2.93292	9.17645	-2.56769	-1.58942
6.42499	-2.88593	9.28503	-2.49542	-1.15857
6.45001	-2.83441	9.34637	-2.43683	-0.774597
6.47498	-2.76874	9.43713	-2.42419	-0.461304
6.5	-2.72577	9.58856	-2.34387	-0.146484
6.52502	-2.68207	9.69324	-2.29816	0.115234
6.54999	-2.6582	9.80035	-2.26099	0.426575
6.57501	-2.61768	9.91199	-2.19659	0.700439
6.59998	-2.56757	10.0145	-2.15936	0.9375
6.625	-2.51758	10.1003	-2.11841	1.25391
6.65002	-2.47192	10.2331	-2.0802	1.44458
6.67499	-2.40662	10.3464	-2.04034	1.63989
6.70001	-2.38019	10.4675	-2.01495	1.86444
6.72498	-2.37305	10.5625	-1.99023	2.10394
6.75	-2.30975	10.6648	-1.95435	2.29803
6.77502	-2.28052	10.7546	-1.89771	2.4516
6.79999	-2.23553	10.8366	-1.84308	2.7699
6.82501	-2.22662	10.9101	-1.836	3.03748
6.84998	-2.17303	11.0223	-1.7785	3.25702
6.875	-2.12421	11.0906	-1.75006	3.4613
6.90002	-2.09106	11.1718	-1.71411	3.6449
6.92499	-2.04608	11.2402	-1.6825	3.85583
6.95001	-1.99146	11.3093	-1.63794	3.98865
6.97498	-1.966	11.3563	-1.61835	4.19568
7	-1.91992	11.412	-1.58209	4.38318
7.02502	-1.90045	11.4734	-1.54419	4.53162
7.04999	-1.85468	11.537	-1.51959	4.66559
7.07501	-1.82343	11.6179	-1.47974	4.841
7.09998	-1.77264	11.6602	-1.44611	4.98199
7.125	-1.73438	11.7128	-1.41333	5.0816
7.15002	-1.69458	11.782	-1.37897	5.28748
7.17499	-1.6496	11.8477	-1.36133	5.50745
7.20001	-1.61328	11.9062	-1.30396	5.70465
7.22498	-1.56757	11.9363	-1.29297	5.92657
7.25	-1.54883	11.9921	-1.26294	6.08746
7.27502	-1.51489	12.0437	-1.22272	6.24255
7.29999	-1.49023	12.0957	-1.19141	6.36603
7.32501	-1.45044	12.1433	-1.1731	6.46759
7.34998	-1.43475	12.1914	-1.15039	6.57849
7.375	-1.39258	12.2363	-1.12701	6.67853
7.40002	-1.36914	12.2645	-1.09882	6.78479
7.42499	-1.32733	12.3222	-1.07819	6.87073
7.45001	-1.32422	12.3476	-1.06647	6.98322
7.47498	-1.27655	12.3934	-1.03516	7.11096
7.5	-1.26367	12.4238	-1.00781	7.23596
7.52502	-1.24146	12.457	-0.993408	7.31055
7.54999	-1.23242	12.4969	-0.996094	7.40393
7.57501	-1.1875	12.5214	-0.960999	7.51331
7.59998	-1.16016	12.5566	-0.947266	7.61017
7.625	-1.14569	12.5878	-0.907471	7.70587
7.65002	-1.11334	12.6055	-0.912109	7.84259
7.67499	-1.10742	12.6512	-0.880859	7.93243
7.70001	-1.07733	12.668	-0.839844	8.03204
7.72498	-1.06836	12.6875	-0.833984	8.1297
7.75	-1.04102	12.7226	-0.820374	8.25275
7.77502	-1.01099	12.7312	-0.802002	8.34454
7.79999	-1	12.748	-0.806641	8.42072
7.82501	-1.00195	12.7734	-0.785156	8.534
7.84998	-0.971863	12.7949	-0.75	8.64142
7.875	-0.978516	12.821	-0.742249	8.72931
7.90002	-0.951172	12.8261	-0.748108	8.78516
7.92499	-0.931641	12.8418	-0.731628	8.83868
7.95001	-0.921143	12.8769	-0.716858	8.91016
7.97498	-0.914063	12.8691	-0.710938	8.98517
8	-0.904297	12.8945	-0.6875	9.07501
8.02502	-0.891785	12.9285	-0.681641	9.12579
8.04999	-0.892578	12.9277	-0.669983	9.20508
8.07501	-0.867249	12.9219	-0.652344	9.25079
8.09998	-0.847656	12.9473	-0.646484	9.32501
8.125	-0.851563	12.9629	-0.647644	9.38947
8.15002	-0.835205	12.9676	-0.625	9.44727
8.17499	-0.832031	12.9824	-0.611389	9.49493
8.20001	-0.826172	13.0078	-0.617188	9.56445
8.22498	-0.800781	13.0098	-0.595703	9.61603
8.25	-0.799988	13.0273	-0.580139	9.66992
8.27502	-0.796875	13.0156	-0.580078	9.69611
8.29999	-0.789063	13.0391	-0.566406	9.7547
8.32501	-0.765625	13.0535	-0.552734	9.80469
8.34998	-0.755859	13.0742	-0.548828	9.8418
8.375	-0.743347	13.0664	-0.542175	9.89142
8.40002	-0.742188	13.0723	-0.521484	9.93164
8.42499	-0.736328	13.084	-0.511719	9.98126
8.45001	-0.726563	13.1133	-0.501953	10
8.47498	-0.710938	13.123	-0.482422	10.0574
8.5	-0.695313	13.118	-0.464844	10.1016
8.52502	-0.702332	13.1191	-0.460938	10.1309
8.54999	-0.712891	13.1426	-0.451172	10.1746
8.57501	-0.701172	13.1523	-0.451172	10.1914
8.59998	-0.685547	13.1738	-0.430847	10.2227
8.625	-0.691406	13.1738	-0.435547	10.2586
8.65002	-0.66803	13.1582	-0.431641	10.2754
8.67499	-0.660156	13.1699	-0.427734	10.3113
8.70001	-0.655457	13.1746	-0.419922	10.3398
8.72498	-0.65625	13.1797	-0.414063	10.3672
8.75	-0.660156	13.1874	-0.400452	10.4051
8.77502	-0.648438	13.1875	-0.40625	10.418
8.79999	-0.640625	13.1914	-0.388672	10.4629
8.82501	-0.634766	13.2011	-0.378967	10.498
8.84998	-0.634766	13.209	-0.394531	10.5137
8.875	-0.624207	13.2051	-0.392578	10.5359
8.90002	-0.63092	13.2148	-0.380066	10.5605
8.92499	-0.630859	13.2227	-0.375	10.5684
8.95001	-0.628906	13.2293	-0.361328	10.6133
8.97498	-0.613281	13.2305	-0.359375	10.6317
9	-0.613281	13.2285	-0.359436	10.6523
9.02502	-0.603516	13.2246	-0.349609	10.6738
9.04999	-0.59375	13.2246	-0.339844	10.6922
9.07501	-0.599609	13.2266	-0.333984	10.6934
9.09998	-0.597656	13.2266	-0.322266	10.7227
9.125	-0.58905	13.2324	-0.318359	10.7441
9.15002	-0.587891	13.2402	-0.302734	10.7539
9.17499	-0.564453	13.2363	-0.304688	10.7832
9.20001	-0.560547	13.2352	-0.302734	10.8074
9.22498	-0.568359	13.25	-0.298828	10.832
9.25	-0.570313	13.2559	-0.289063	10.8418
9.27502	-0.5625	13.2559	-0.28125	10.8633
9.29999	-0.549988	13.2754	-0.268738	10.8848
9.32501	-0.554688	13.2617	-0.273438	10.9031
9.34998	-0.548828	13.2656	-0.263672	10.9121
9.375	-0.535156	13.2754	-0.259766	10.9336
9.40002	-0.533203	13.2754	-0.25	10.9531
9.42499	-0.533203	13.2754	-0.25	10.9746
9.45001	-0.517578	13.2676	-0.253906	10.9676
9.47498	-0.529297	13.2832	-0.238281	10.9883
9.5	-0.527344	13.2859	-0.232422	10.998
9.52502	-0.507813	13.2754	-0.232422	10.9941
9.54999	-0.503906	13.291	-0.228516	11.0293
9.57501	-0.512878	13.2754	-0.232422	11.0195
9.59998	-0.505066	13.2813	-0.228516	11.041
9.625	-0.511719	13.2949	-0.222656	11.0535
9.65002	-0.509766	13.2949	-0.21875	11.0645
9.67499	-0.5	13.2813	-0.222656	11.0684
9.70001	-0.496094	13.2996	-0.216003	11.0742
9.72498	-0.505859	13.291	-0.212891	11.0859
9.75	-0.5	13.2949	-0.21991	11.0957
9.77502	-0.486328	13.3008	-0.214844	11.1152
9.79999	-0.490234	13.2949	-0.205078	11.1121
9.82501	-0.474609	13.3008	-0.195313	11.1016
9.84998	-0.480469	13.2938	-0.201172	11.1152
9.875	-0.478516	13.2988	-0.201172	11.1348
9.90002	-0.474609	13.293	-0.195313	11.1445
9.92499	-0.46875	13.3086	-0.175781	11.1563
9.95001	-0.466003	13.2969	-0.1875	11.166
9.97498	-0.470703	13.2988	-0.185547	11.1699
10	-0.457031	13.3027	-0.181641	11.1758
10.025	-0.466797	13.293	-0.185547	11.1746
10.05	-0.449219	13.3008	-0.179688	11.2012
10.075	-0.445313	13.2949	-0.173828	11.2051
10.1	-0.439453	13.3008	-0.173828	11.2148
10.125	-0.435547	13.2949	-0.169922	11.2148
10.15	-0.439453	13.2949	-0.154297	11.2148
10.175	-0.435547	13.3008	-0.160156	11.2266
10.2	-0.435547	13.2949	-0.164063	11.2461
10.225	-0.435547	13.291	-0.161316	11.25
10.25	-0.419922	13.2938	-0.166016	11.252
10.275	-0.426941	13.2891	-0.15625	11.2656
10.3	-0.419922	13.2832	-0.152344	11.2547
10.325	-0.419922	13.2891	-0.146484	11.2813
10.35	-0.416016	13.293	-0.136719	11.2852
10.375	-0.410156	13.2891	-0.130859	11.2754
10.4	-0.416016	13.2832	-0.134766	11.2754
10.425	-0.40625	13.2891	-0.140625	11.291
10.45	-0.400391	13.2832	-0.134766	11.3066
10.475	-0.390625	13.2793	-0.134766	11.2871
10.5	-0.386719	13.2832	-0.130859	11.2957
10.525	-0.386719	13.2891	-0.125	11.3047
10.55	-0.390625	13.2832	-0.121094	11.3047
10.575	-0.371094	13.2891	-0.125	11.3035
10.6	-0.376953	13.2832	-0.121094	11.2988
10.625	-0.375	13.2723	-0.125	11.2969
10.65	-0.369141	13.2676	-0.115234	11.3105
10.675	-0.359375	13.2773	-0.111328	11.3145
10.7	-0.356628	13.2715	-0.115234	11.3047
10.725	-0.351563	13.2676	-0.105469	11.3203
10.75	-0.351563	13.2734	-0.111328	11.3281
10.775	-0.357422	13.2793	-0.0957031	11.3242
10.8	-0.351563	13.2734	-0.102722	11.3203
10.825	-0.347656	13.2637	-0.0957031	11.334
10.85	-0.339844	13.2598	-0.0957031	11.3231
10.875	-0.330078	13.2539	-0.101563	11.3223
10.9	-0.330078	13.25	-0.0957031	11.3242
10.925	-0.326172	13.2539	-0.0957031	11.3242
10.95	-0.330078	13.2617	-0.0898438	11.3301
10.975	-0.314453	13.2559	-0.0839844	11.3438
11	-0.318359	13.252	-0.0898438	11.334
11.025	-0.314453	13.2449	-0.0839844	11.3398
11.05	-0.318359	13.2402	-0.0839844	11.334
11.075	-0.314453	13.2539	-0.0800781	11.334
11.1	-0.298828	13.25	-0.0839844	11.334
11.125	-0.298828	13.2441	-0.0742188	11.3398
11.15	-0.294922	13.2402	-0.0703125	11.3543
11.175	-0.298828	13.2344	-0.0742188	11.3535
11.2	-0.304688	13.2344	-0.0605469	11.3496
11.225	-0.308594	13.2305	-0.0644531	11.3535
11.25	-0.289063	13.2246	-0.0644531	11.3535
11.275	-0.280457	13.2207	-0.0605469	11.3594
11.3	-0.28125	13.2148	-0.0644531	11.3633
11.325	-0.271484	13.2207	-0.0617065	11.373
11.35	-0.277344	13.2246	-0.0566406	11.3691
11.375	-0.259766	13.2266	-0.0507813	11.373
11.4	-0.265625	13.2246	-0.0527344	11.375
11.425	-0.269531	13.2207	-0.0449219	11.3711
11.45	-0.259766	13.2234	-0.0507813	11.3641
11.475	-0.265625	13.2285	-0.0449219	11.3789
11.5	-0.269531	13.2227	-0.0449219	11.373
11.525	-0.265625	13.2188	-0.0410156	11.373
11.55	-0.269531	13.2129	-0.0449219	11.3691
11.575	-0.25	13.209	-0.0410156	11.3828
11.6	-0.255859	13.2031	-0.0449219	11.3828
11.625	-0.25	13.1992	-0.0449219	11.3789
11.65	-0.25	13.2031	-0.0410156	11.3828
11.675	-0.255859	13.209	-0.0351563	11.373
11.7	-0.249939	13.2031	-0.0351563	11.3789
11.725	-0.233215	13.1992	-0.03125	11.373
11.75	-0.224609	13.1934	-0.0351563	11.3836
11.775	-0.228516	13.1836	-0.03125	11.3887
11.8	-0.21875	13.1797	-0.0350952	11.3828
11.825	-0.21875	13.1895	-0.0183716	11.3906
11.85	-0.206238	13.1895	-0.0206909	11.3848
11.875	-0.210938	13.1895	-0.015625	11.3945
11.9	-0.216797	13.1836	-0.015625	11.3906
11.925	-0.220703	13.1738	-0.0214844	11.3945
11.95	-0.208984	13.1797	-0.015625	11.3906
11.975	-0.203125	13.1738	-0.0214844	11.3848
12	-0.207031	13.1699	-0.0253906	11.3945
12.025	-0.207031	13.1641	-0.0214844	11.3906
12.05	-0.207031	13.1719	-0.0136719	11.3945
12.075	-0.1875	13.166	-0.0136719	11.3848
12.1	-0.1875	13.1563	-0.0195313	11.3906
12.125	-0.193359	13.1523	-0.0117188	11.3836
12.15	-0.1875	13.1524	-0.0116577	11.3887
12.175	-0.193359	13.1621	-0.00195	11.3887
12.2	-0.197266	13.1551	-0.00195	11.3984
[truncated: 4,461 more rows]

## Sheet: Figure 4c and Supp Fig 8e
[Helicon] (uM)	Helicon H321 + 10uM CHIP	Helicon H321 + 10uM CHIP	YAP1 50-100	YAP1 50-100	Helicon H321	Helicon H321
1e-05	128.9	133.3	95.6	96.1	143.2	143.4
3.333e-06	147.6	147.9	97.6	98	145.6	144
1.111e-06	157.1	157.5	104.5	104.7	144.4	141.1
3.7e-07	158.6	159.7	115.6	116.4	144.5	144.2
1.23e-07	160	162.7	133.7	133.6	144.4	144.7
4.1e-08	161	162.6	147.9	149.2	143.3	142.3
1.37e-08	162.2	161.4	157.3	154.7	145.3	143.8
4.6e-09	161.6	162.4	160.9	161.2	142.5	144.4
1.5e-09	162.1	161.8	161.9	160.7	135	144.7
5e-10	162.4	161.6	161.5	162	143.6	143.4
2e-10	162.9	161.2	161.3	160.9	145	145.4

## Sheet: Figure 5b (1)
[Helicon] (M)	Helicon H330	Helicon H330	Helicon H332	Helicon H332	Helicon H334	Helicon H334	ATSP-7041 (P320)	ATSP-7041 (P320)	Chimeric control P335	Chimeric control P335
1.69e-10	202.7	203.2	201	201.5	201.3	202.2	199.9	201.9	206.4	204.4
5.08e-10	203.3	202.2	200.5	201.4	202.8	200.9	200.1	199.8	208.7	206.4
1.52e-09	202.8	202.7	201.1	202.9	206	203.9	197.4	200.3	211.8	211.9
4.57e-09	203.2	205.3	205.2	206.7	205.6	207.3	202.2	203.6	230	224.4
1.37e-08	208.6	210	211.6	210.8	215.3	214.5	204.4	205.6	261.3	252.8
4.12e-08	217.5	217.3	219.5	221.1	227.2	225.2	205.5	205.9	283.9	283.8
1.23e-07	229.8	229.6	239.2	237.5	247.5	247.3	206	206.8	273.1	273.5
3.7e-07	240.2	241.9	249.1	248.7	260.2	257.5	204.8	207.6	249.6	252.4
1.11e-06	246.2	247.4	253.2	255.5	265.4	265.5	206.1	206	239.2	238
3.33e-06	251.8	251.9	254.8	256.5	268.3	270.6	205.3	206.7	233.1	232.6
1e-05	250.2	251.9	255.5	255	268.3	270.2	205.4	205.7	232.3	234.3

## Sheet: Figure 5b (2)
[Helicon] (M)	Helicon H330	Helicon H330	Helicon H332	Helicon H332	Helicon H334	Helicon H334	ATSP-7041 (P320)	ATSP-7041 (P320)	Chimeric control P335	Chimeric control P335
1e-05	162	162	166	164.1	152.8	154.5	160.9	158.5	168.6	168.2
3.33e-06	162.3	162.3	170.1	167.3	148.8	152.6	161.5	160	170.8	170
1.11e-06	164.7	159.9	169.9	167.1	154.2	150.6	160.4	160.4	178.5	178.3
3.7e-07	166.4	164.7	166.5	165.1	153.9	150.7	162.2	161.8	179.1	179.1
1.23e-07	162.6	163.4	165.3	164.1	154.8	154.4	160.8	158.1	187.7	184.7
4.12e-08	162.6	160.4	161.8	158.6	160.8	155.2	163	163.5	195.1	201.8
1.37e-08	161.9	158.6	160.1	160.7	162.4	160.7	159.8	158.4	203.4	199
4.57e-09	158.8	161	161.5	159.2	162.5	161.1	161.8	161.7	186.3	179.8
1.52e-09	162.1	157.9	157	157.3	160.3	162	159	161.5	170	168
5.08e-10	160.5	158.6	154.9	162	161.9	161.6	159.2	159.4	165.8	161.2
1.69e-10	159.8	158.5	159.2	161.2	162.5	157.5	156.5	159.1	162.3	159.5

## Sheet: Figure 5c (1)
Cycle: 12MDM2_40000 625 nM_X	Cycle: 12 MDM2_40000625 nM_Y	Cycle: 13 MDM2_400001250 nM_X	Cycle: 13 MDM2_400001250 nM_Y	Cycle: 14 MDM2_400002500 nM_X	Cycle: 14 MDM2_400002500 nM_Y	Cycle: 15 MDM2_400005000 nM_X	Cycle: 15 MDM2_400005000 nM_Y	Cycle: 16 MDM2_4000010000 nM_X	Cycle: 16 MDM2_4000010000 nM_Y	Cycle: 17 MDM2_4000020000 nM_X	Cycle: 17 MDM2_4000020000 nM_Y	Cycle: 18 MDM2_4000040000 nM_X	Cycle: 18 MDM2_4000040000 nM_Y
-60.022	0.281662	-59.9979	0.243487	-60.022	0.355186	-59.9979	0.216746	-60.022	0.449715	-59.998	0.649628	-59.998	0.396545
-59.997	0.289474	-59.973	0.243416	-59.997	0.353233	-59.973	0.216675	-59.997	0.457527	-59.973	0.649551	-59.973	0.386703
-59.972	0.279709	-59.9479	0.243797	-59.972	0.353233	-59.9479	0.20729	-59.972	0.447762	-59.948	0.630425	-59.948	0.387108
-59.947	0.269943	-59.923	0.23365	-59.947	0.343468	-59.923	0.206909	-59.947	0.437996	-59.923	0.63002	-59.923	0.386703
-59.922	0.269943	-59.8979	0.243035	-59.922	0.343468	-59.8979	0.216294	-59.922	0.437996	-59.898	0.649147	-59.898	0.398017
-59.897	0.269943	-59.8729	0.243416	-59.897	0.355186	-59.8729	0.22644	-59.897	0.447762	-59.873	0.639786	-59.873	0.398422
-59.872	0.260178	-59.848	0.250847	-59.872	0.355186	-59.848	0.226059	-59.872	0.457527	-59.848	0.64917	-59.848	0.407783
-59.847	0.269943	-59.8229	0.241844	-59.847	0.364952	-59.8229	0.217056	-59.847	0.467293	-59.823	0.640191	-59.823	0.398827
-59.822	0.269943	-59.798	0.241463	-59.822	0.345421	-59.798	0.216675	-59.822	0.447762	-59.798	0.637833	-59.798	0.398422
-59.797	0.269943	-59.7729	0.252724	-59.797	0.345421	-59.7729	0.227936	-59.797	0.447762	-59.773	0.649065	-59.773	0.409655
-59.772	0.281662	-59.7479	0.243774	-59.772	0.366905	-59.7479	0.207267	-59.772	0.45948	-59.748	0.640168	-59.748	0.400757
-59.747	0.271896	-59.723	0.2528	-59.747	0.347374	-59.723	0.216294	-59.747	0.449715	-59.723	0.64917	-59.723	0.409736
-59.722	0.269943	-59.6979	0.262947	-59.722	0.347374	-59.6979	0.216675	-59.722	0.45948	-59.698	0.649551	-59.698	0.410141
-59.697	0.269943	-59.673	0.243798	-59.697	0.347374	-59.673	0.197526	-59.697	0.45948	-59.673	0.630402	-59.673	0.390992
-59.672	0.269943	-59.6479	0.234031	-59.672	0.337608	-59.6479	0.199478	-59.672	0.449715	-59.648	0.630425	-59.648	0.391015
-59.647	0.250412	-59.6229	0.23365	-59.647	0.327843	-59.6229	0.199097	-59.647	0.449715	-59.623	0.63002	-59.623	0.39061
-59.622	0.250412	-59.598	0.243035	-59.622	0.327843	-59.598	0.218247	-59.622	0.437996	-59.598	0.639405	-59.598	0.399971
-59.597	0.250412	-59.5729	0.23365	-59.597	0.347374	-59.5729	0.218628	-59.597	0.447762	-59.573	0.63002	-59.573	0.39061
-59.572	0.250412	-59.548	0.234032	-59.572	0.347374	-59.548	0.209244	-59.572	0.45948	-59.548	0.620636	-59.548	0.381226
-59.547	0.240646	-59.5229	0.23365	-59.547	0.347374	-59.5229	0.208862	-59.547	0.449715	-59.523	0.610489	-59.523	0.380844
-59.522	0.230881	-59.4979	0.23365	-59.522	0.337608	-59.4979	0.199097	-59.522	0.449715	-59.498	0.620255	-59.498	0.380844
-59.497	0.240646	-59.473	0.243035	-59.497	0.337608	-59.473	0.218247	-59.497	0.449715	-59.473	0.629639	-59.473	0.399971
-59.472	0.250412	-59.4479	0.2528	-59.472	0.347374	-59.4479	0.218247	-59.472	0.45948	-59.448	0.639381	-59.448	0.409736
-59.447	0.250412	-59.423	0.243798	-59.447	0.347374	-59.423	0.209244	-59.447	0.469246	-59.423	0.640168	-59.423	0.390992
-59.422	0.240646	-59.3979	0.243035	-59.422	0.337608	-59.3979	0.218247	-59.422	0.447762	-59.398	0.649147	-59.398	0.409736
-59.397	0.250412	-59.3729	0.243416	-59.397	0.347374	-59.3729	0.208862	-59.397	0.457527	-59.373	0.649551	-59.373	0.400375
-59.372	0.250412	-59.348	0.222389	-59.372	0.345421	-59.348	0.197601	-59.372	0.457527	-59.348	0.63829	-59.348	0.377424
-59.347	0.238693	-59.3229	0.212166	-59.347	0.323936	-59.3229	0.197144	-59.347	0.436043	-59.323	0.649551	-59.323	0.376938
-59.322	0.238693	-59.298	0.214501	-59.322	0.304405	-59.298	0.18776	-59.322	0.436043	-59.298	0.628449	-59.298	0.367554
-59.297	0.219162	-59.2729	0.211785	-59.297	0.29464	-59.2729	0.196763	-59.297	0.437996	-59.273	0.637428	-59.273	0.376533
-59.272	0.230881	-59.2479	0.223813	-59.272	0.29464	-59.2479	0.199025	-59.272	0.436043	-59.248	0.639709	-59.248	0.378815
-59.247	0.232834	-59.223	0.223885	-59.247	0.316124	-59.223	0.208862	-59.247	0.449715	-59.223	0.651505	-59.223	0.388657
-59.222	0.242599	-59.1979	0.243035	-59.222	0.306358	-59.1979	0.218247	-59.222	0.437996	-59.198	0.6511	-59.198	0.398017
-59.197	0.252365	-59.173	0.255135	-59.197	0.327843	-59.173	0.218628	-59.197	0.447762	-59.173	0.641739	-59.173	0.408188
-59.172	0.262131	-59.1479	0.274285	-59.172	0.327843	-59.1479	0.228013	-59.172	0.447762	-59.148	0.6511	-59.148	0.407783
-59.147	0.271896	-59.1229	0.274666	-59.147	0.318077	-59.1229	0.218628	-59.147	0.457527	-59.123	0.66127	-59.123	0.408188
-59.122	0.271896	-59.098	0.274666	-59.122	0.327843	-59.098	0.218628	-59.122	0.447762	-59.098	0.649551	-59.098	0.427719
-59.097	0.271896	-59.0729	0.285927	-59.097	0.327843	-59.0729	0.210358	-59.097	0.449715	-59.073	0.610003	-59.073	0.399889
-59.072	0.293381	-59.048	0.294273	-59.072	0.296593	-59.048	0.226517	-59.072	0.471199	-59.048	0.608612	-59.048	0.410217
-59.047	0.281662	-59.0229	0.28405	-59.047	0.277061	-59.0229	0.237778	-59.047	0.45948	-59.023	0.625709	-59.023	0.419502
-59.022	0.291428	-58.9979	0.265616	-59.022	0.273155	-58.9979	0.209579	-59.022	0.479012	-58.998	0.6093	-58.998	0.418718
-58.997	0.271896	-58.973	0.253181	-58.997	0.236046	-58.973	0.208862	-58.997	0.45948	-58.973	0.608536	-58.973	0.419907
-58.972	0.269943	-58.9479	0.246055	-58.972	0.218468	-58.9479	0.182204	-58.972	0.418465	-58.948	0.599499	-58.948	0.395245
-58.947	0.252365	-58.923	0.252876	-58.947	0.189171	-58.923	0.17926	-58.947	0.400887	-58.923	0.598464	-58.923	0.407882
-58.922	0.260178	-58.8979	0.243797	-58.922	0.175499	-58.8979	0.160415	-58.922	0.418465	-58.898	0.579644	-58.898	0.391015
-58.897	0.240646	-58.8729	0.183602	-58.897	0.16378	-58.8729	0.16858	-58.897	0.408699	-58.873	0.550698	-58.873	0.3816
-58.872	0.211739	-58.848	0.180245	-58.872	0.177841	-58.848	0.223816	-58.872	0.409088	-58.848	0.576218	-58.848	0.39771
-58.847	0.219162	-58.8229	0.199677	-58.847	0.204796	-58.8229	0.255356	-58.847	0.426277	-58.823	0.5597	-58.823	0.417549
-58.822	0.219162	-58.798	0.223044	-58.822	0.23214	-58.798	0.295913	-58.822	0.455185	-58.798	0.568633	-58.798	0.456176
-58.797	0.259789	-58.7729	0.269624	-58.797	0.265343	-58.7729	0.315148	-58.797	0.469635	-58.773	0.587822	-58.773	0.477318
-58.772	0.300804	-58.7479	0.283629	-58.772	0.321594	-58.7479	0.335013	-58.772	0.486046	-58.748	0.609236	-58.748	0.516707
-58.747	0.33049	-58.723	0.301629	-58.747	0.366905	-58.723	0.368638	-58.747	0.491119	-58.723	0.621827	-58.723	0.548408
-58.722	0.371506	-58.6979	0.312966	-58.722	0.405579	-58.6979	0.419038	-58.722	0.508308	-58.698	0.66046	-58.698	0.565581
-58.697	0.379318	-58.673	0.263804	-58.697	0.466515	-58.673	0.267138	-58.697	0.52784	-58.673	0.63869	-58.673	0.398104
-58.672	0.368774	-58.6479	0.115756	-58.672	0.402061	-58.6479	0.232371	-58.672	0.466515	-58.648	0.52026	-58.648	0.258191
-58.647	0.226974	-58.6229	0.117022	-58.647	0.348152	-58.6229	0.350824	-58.647	0.33448	-58.623	0.58171	-58.623	0.309096
-58.622	0.243774	-58.598	-0.135468	-58.622	0.495811	-58.598	0.340522	-58.622	0.341125	-58.598	0.391761	-58.598	0.17593
-58.597	0.0640869	-58.5729	-0.427875	-58.597	0.458702	-58.5729	0.306706	-58.597	0.150108	-58.573	0.0227031	-58.573	0.00986
-58.572	-0.286697	-58.548	-0.775241	-58.572	0.377457	-58.548	0.22614	-58.572	-0.245598	-58.548	-0.263637	-58.548	-0.146801
-58.547	-0.562088	-58.5229	-1.11308	-58.547	0.316124	-58.5229	0.167596	-58.547	-0.538567	-58.523	-0.52872	-58.523	-0.278674
-58.522	-0.775764	-58.4979	-1.36706	-58.522	0.215729	-58.4979	0.07455	-58.522	-0.803024	-58.498	-0.795066	-58.498	-0.440726
-58.497	-1.01521	-58.473	-1.72647	-58.497	0.12355	-58.473	0.0104604	-58.497	-1.05614	-58.473	-0.978538	-58.473	-0.562697
-58.472	-1.16365	-58.4479	-1.95966	-58.472	0.0575256	-58.4479	-0.0899132	-58.472	-1.27959	-58.448	-1.19702	-58.448	-0.692293
-58.447	-1.32069	-58.423	-2.0917	-58.447	-0.058876	-58.423	-0.197739	-58.447	-1.47099	-58.423	-1.34103	-58.423	-0.794114
-58.422	-1.43006	-58.3979	-2.08834	-58.422	-0.155365	-58.3979	-0.253757	-58.422	-1.5999	-58.398	-1.35731	-58.398	-0.761961
-58.397	-1.38826	-58.3729	-2.02402	-58.397	-0.160439	-58.3729	-0.264441	-58.397	-1.61357	-58.373	-1.29197	-58.373	-0.697398
-58.372	-1.26014	-58.348	-1.84384	-58.372	-0.190521	-58.348	-0.233083	-58.372	-1.53075	-58.348	-1.11271	-58.348	-0.565501
-58.347	-1.03786	-58.3229	-1.52689	-58.347	-0.15184	-58.3229	-0.193093	-58.347	-1.33739	-58.323	-0.842175	-58.323	-0.416744
-58.322	-0.76326	-58.298	-1.17947	-58.322	-0.102631	-58.298	-0.151528	-58.322	-1.04716	-58.298	-0.567482	-58.298	-0.266655
-58.297	-0.492561	-58.2729	-0.677554	-58.297	-0.0510635	-58.2729	-0.020709	-58.297	-0.770988	-58.273	-0.225639	-58.273	-0.0646588
-58.272	-0.149979	-58.2479	-0.286056	-58.272	0.0770569	-58.2479	0.0114221	-58.272	-0.424118	-58.248	0.0151697	-58.248	0.0620905
-58.247	0.107834	-58.223	0.00614	-58.247	0.130577	-58.223	0.00987	-58.247	-0.183884	-58.223	0.175166	-58.223	0.123075
-58.222	0.298454	-58.1979	0.257259	-58.222	0.114166	-58.1979	-0.00972	-58.222	-0.0170898	-58.198	0.321357	-58.198	0.117103
-58.197	0.42424	-58.173	0.431711	-58.197	0.140343	-58.173	0.0182509	-58.197	0.165726	-58.173	0.453081	-58.173	0.180467
-58.172	0.528923	-58.1479	0.561918	-58.172	0.159088	-58.1479	0.0547007	-58.172	0.318848	-58.148	0.579017	-58.148	0.270469
-58.147	0.627365	-58.1229	0.722335	-58.147	0.251671	-58.1229	0.127234	-58.147	0.460648	-58.123	0.673003	-58.123	0.339842
-58.122	0.714478	-58.098	0.843131	-58.122	0.300888	-58.098	0.200369	-58.122	0.614166	-58.098	0.739493	-58.098	0.437174
-58.097	0.783615	-58.0729	0.909024	-58.097	0.332535	-58.0729	0.206494	-58.097	0.714165	-58.073	0.753557	-58.073	0.492662
-58.072	0.762131	-58.048	0.940278	-58.072	0.344635	-58.048	0.208459	-58.072	0.757523	-58.048	0.772973	-58.048	0.48005
-58.047	0.762131	-58.0229	0.940372	-58.047	0.32003	-58.0229	0.208545	-58.047	0.748543	-58.023	0.7635	-58.023	0.463542
-58.022	0.706276	-57.9979	0.868232	-58.022	0.273941	-57.9979	0.162971	-58.022	0.751282	-57.998	0.703931	-57.998	0.427411
-57.997	0.626976	-57.973	0.782328	-57.997	0.248543	-57.973	0.116915	-57.997	0.679008	-57.973	0.604479	-57.973	0.386421
-57.972	0.568771	-57.9479	0.691667	-57.972	0.23214	-57.9479	0.0910967	-57.972	0.632141	-57.948	0.537139	-57.948	0.3282
-57.947	0.496506	-57.923	0.58177	-57.947	0.204018	-57.923	0.0815873	-57.947	0.566902	-57.923	0.461729	-57.923	0.263335
-57.922	0.43557	-57.8979	0.487191	-57.922	0.186043	-57.8979	0.0905315	-57.922	0.487602	-57.898	0.406927	-57.898	0.208533
-57.897	0.400803	-57.8729	0.376577	-57.897	0.19503	-57.8729	0.0783513	-57.897	0.427055	-57.873	0.351043	-57.873	0.172179
-57.872	0.333221	-57.848	0.282585	-57.872	0.189171	-57.848	0.0734251	-57.872	0.360649	-57.848	0.274658	-57.848	0.126273
-57.847	0.285568	-57.8229	0.229882	-57.847	0.16964	-57.8229	0.0578316	-57.847	0.299324	-57.823	0.241446	-57.823	0.116492
-57.822	0.269943	-57.798	0.210227	-57.822	0.161827	-57.798	0.047942	-57.822	0.239555	-57.798	0.226912	-57.798	0.11328
-57.797	0.259003	-57.7729	0.232736	-57.797	0.175499	-57.7729	0.057557	-57.797	0.201668	-57.773	0.227483	-57.773	0.100575
-57.772	0.273849	-57.7479	0.221573	-57.772	0.185265	-57.7479	0.0510792	-57.772	0.175102	-57.748	0.219482	-57.748	0.0953059
-57.747	0.26799	-57.723	0.21592	-57.747	0.202843	-57.723	0.0466005	-57.747	0.174324	-57.723	0.202133	-57.723	0.097479
-57.722	0.254318	-57.6979	0.19146	-57.722	0.20089	-57.6979	0.0635529	-57.722	0.163383	-57.698	0.172989	-57.698	0.0898285
-57.697	0.266037	-57.673	0.155907	-57.697	0.196983	-57.673	0.0686193	-57.697	0.137215	-57.673	0.134308	-57.673	0.0804449
-57.672	0.223846	-57.6479	0.122551	-57.672	0.206749	-57.6479	0.0555723	-57.672	0.100105	-57.648	0.12831	-57.648	0.0674121
-57.647	0.20549	-57.6229	0.0896204	-57.647	0.20089	-57.6229	0.0316294	-57.647	0.0766678	-57.623	0.103989	-57.623	0.0532539
-57.622	0.168381	-57.598	0.0622325	-57.622	0.165733	-57.598	0.0159602	-57.622	0.0532303	-57.598	0.0847774	-57.598	0.0317206
-57.597	0.14299	-57.5729	0.0445782	-57.597	0.139168	-57.5729	0.0217434	-57.597	0.0317459	-57.573	0.0921408	-57.573	0.0335928
-57.572	0.135178	-57.548	0.0595929	-57.572	0.134483	-57.548	0.0172268	-57.572	0.018074	-57.548	0.1044	-57.548	0.0368649
-57.547	0.144943	-57.5229	0.0635759	-57.547	0.144249	-57.5229	0.0173036	-57.547	0.033699	-57.523	0.102514	-57.523	0.0466978
-57.522	0.14299	-57.4979	0.0721041	-57.522	0.13839	-57.4979	0.0113818	-57.522	0.0473709	-57.498	0.1044	-57.498	0.0466305
-57.497	0.139084	-57.473	0.081154	-57.497	0.140343	-57.473	0.0212099	-57.497	0.0473709	-57.473	0.0966646	-57.473	0.0466978
-57.472	0.150803	-57.4479	0.082588	-57.472	0.148155	-57.4479	0.024597	-57.472	0.0590897	-57.448	0.0902927	-57.448	0.0383823
-57.447	0.142212	-57.423	0.077217	-57.447	0.141518	-57.423	0.0231322	-57.447	0.0563583	-57.423	0.084915	-57.423	0.0427702
-57.422	0.14299	-57.3979	0.073494	-57.422	0.146202	-57.3979	0.0135498	-57.422	0.0708084	-57.398	0.0909576	-57.398	0.0390472
-57.397	0.14299	-57.3729	0.0638716	-57.397	0.130577	-57.3729	0.0215056	-57.397	0.0735397	-57.373	0.0813448	-57.373	0.0352938
-57.372	0.13205	-57.348	0.0633472	-57.372	0.122765	-57.348	0.0287937	-57.372	0.0590897	-57.348	0.0808109	-57.348	0.0542673
-57.347	0.131271	-57.3229	0.0733415	-57.347	0.126671	-57.3229	0.038788	-57.347	0.064949	-57.323	0.0907957	-57.323	0.0525571
-57.322	0.131271	-57.298	0.073494	-57.322	0.136436	-57.298	0.0330811	-57.322	0.0629959	-57.298	0.0850983	-57.298	0.0605316
-57.297	0.141037	-57.2729	0.0676346	-57.297	0.136436	-57.2729	0.0221405	-57.297	0.0590897	-57.273	0.081192	-57.273	0.0605316
-57.272	0.141037	-57.2479	0.0640865	-57.272	0.136436	-57.2479	0.0178142	-57.272	0.0688553	-57.248	0.0718084	-57.248	0.0452887
-57.247	0.125412	-57.223	0.073494	-57.247	0.126671	-57.223	0.0174561	-57.247	0.0590897	-57.223	0.081192	-57.223	0.0410004
-57.222	0.131271	-57.1979	0.0770191	-57.222	0.130577	-57.1979	0.0268406	-57.222	0.0590897	-57.198	0.0835184	-57.198	0.0433268
-57.197	0.135178	-57.173	0.0543447	-57.197	0.136436	-57.173	0.0119787	-57.197	0.0727615	-57.173	0.0698553	-57.173	0.0296637
-57.172	0.121506	-57.1479	0.0543438	-57.172	0.126671	-57.1479	0.00807	-57.172	0.0532303	-57.148	0.0640188	-57.148	0.0296865
-57.147	0.11174	-57.1229	0.0481033	-57.147	0.111046	-57.1229	0.00769	-57.147	0.0395584	-57.123	0.065567	-57.123	0.0234222
-57.122	0.105881	-57.098	0.0498278	-57.122	0.10128	-57.098	0.0133211	-57.122	0.0395584	-57.098	0.0790102	-57.098	0.034898
-57.097	0.101974	-57.0729	0.046776	-57.097	0.103233	-57.0729	0.0173036	-57.097	0.0395584	-57.073	0.0790769	-57.073	0.0486509
-57.072	0.101974	-57.048	0.0520096	-57.072	0.10714	-57.048	0.0174561	-57.072	0.049324	-57.048	0.0694733	-57.048	0.0488129
-57.047	0.11174	-57.0229	0.0576403	-57.047	0.10714	-57.0229	0.0328524	-57.047	0.0532303	-57.023	0.0789959	-57.023	0.0544293
-57.022	0.117599	-56.9979	0.04658	-57.022	0.112999	-56.9979	0.0159327	-57.022	0.0551834	-56.998	0.0640723	-56.998	0.0434119
-56.997	0.105881	-56.973	0.0423964	-56.997	0.10128	-56.973	0.00784	-56.997	0.0434647	-56.973	0.0598601	-56.973	0.0333498
-56.972	0.0961151	-56.9479	0.0228651	-56.972	0.097374	-56.9479	0.0137022	-56.972	0.0395584	-56.948	0.0559634	-56.948	0.019678
-56.947	0.078537	-56.923	0.0225599	-56.947	0.0934677	-56.923	0.0173032	-56.947	0.0395584	-56.923	0.0595548	-56.923	0.0291288
-56.922	0.0922089	-56.8979	0.0227127	-56.922	0.097374	-56.8979	0.0115967	-56.922	0.0297928	-56.898	0.0694733	-56.898	0.0292816
-56.897	0.0922089	-56.8729	0.0324783	-56.897	0.100105	-56.8729	0.00769	-56.897	0.0297928	-56.873	0.0694733	-56.873	0.0292816
-56.872	0.0922089	-56.848	0.0230938	-56.872	0.0954208	-56.848	-0.00169	-56.872	0.0297928	-56.848	0.0542294	-56.848	0.0296865
-56.847	0.0824432	-56.8229	0.0283434	-56.847	0.0856552	-56.8229	0.00356	-56.847	0.0200272	-56.823	0.0555584	-56.823	0.034898
-56.822	0.0883026	-56.798	0.0323255	-56.822	0.0915146	-56.798	0.00754	-56.822	0.0297928	-56.798	0.0595548	-56.798	0.033035
-56.797	0.101974	-56.7729	0.0212169	-56.797	0.0954208	-56.7729	-0.00943	-56.797	0.0356522	-56.773	0.0484748	-56.773	0.0180488
-56.772	0.0843964	-56.7479	0.0149002	-56.772	0.0837021	-56.7479	-0.0137939	-56.772	0.0278397	-56.748	0.0479889	-56.748	0.0175629
-56.747	0.0707245	-56.723	0.0191876	-56.747	0.0837021	-56.723	-0.0114597	-56.747	0.0278397	-56.723	0.0386044	-56.723	0.0082
-56.722	0.0609589	-56.6979	0.0227127	-56.722	0.0739365	-56.6979	-0.00598	-56.722	0.0297928	-56.698	0.049942	-56.698	0.0078
-56.697	0.0609589	-56.673	0.0224835	-56.697	0.0680771	-56.673	-0.0023	-56.697	0.018074	-56.673	0.0555722	-56.673	0.0134274
-56.672	0.0597839	-56.6479	0.0323259	-56.672	0.0700302	-56.6479	-0.00223	-56.672	0.0239334	-56.648	0.0595457	-56.648	0.0271665
-56.647	0.0590057	-56.6229	0.0287153	-56.647	0.0739365	-56.6229	-0.00584	-56.647	0.033699	-56.623	0.0500948	-56.623	0.0177157
-56.622	0.0550995	-56.598	0.0323259	-56.622	0.0700302	-56.598	-0.00223	-56.622	0.0258865	-56.598	0.055649	-56.598	0.0174009
-56.597	0.0687714	-56.5729	0.042244	-56.597	0.0837021	-56.5729	-0.00793	-56.597	0.0297928	-56.573	0.0538483	-56.573	0.0175629
-56.572	0.0687714	-56.548	0.0328604	-56.572	0.0837021	-56.548	-0.0212244	-56.572	0.0297928	-56.548	0.0405584	-56.548	0.00818
-56.547	0.0590057	-56.5229	0.0324783	-56.547	0.0739365	-56.5229	-0.0216064	-56.547	0.0200272	-56.523	0.049942	-56.523	0.00194
-56.522	0.0590057	-56.4979	0.0324783	-56.522	0.0739365	-56.4979	-0.00598	-56.522	0.0200272	-56.498	0.049942	-56.498	0.0078
-56.497	0.0590057	-56.473	0.0333788	-56.497	0.0739365	-56.473	0.00468	-56.497	0.0129929	-56.473	0.0567018	-56.473	0.0145399
-56.472	0.06604	-56.4479	0.0342487	-56.472	0.0809708	-56.4479	0.00946	-56.472	0.0153427	-56.448	0.0556072	-56.448	0.0193218
-56.447	0.0648651	-56.423	0.0250479	-56.447	0.097374	-56.423	0.00026	-56.447	0.0200272	-56.423	0.0425116	-56.423	0.0101324
-56.422	0.0511932	-56.3979	0.0246658	-56.422	0.0876083	-56.3979	-0.00598	-56.422	0.0102615	-56.398	0.0421295	-56.398	0.00975
-56.397	0.0511932	-56.3729	0.0246658	-56.397	0.0876083	-56.3729	-0.00989	-56.397	0.0102615	-56.373	0.0421295	-56.373	0.00975
-56.372	0.0609589	-56.348	0.0285721	-56.372	0.0876083	-56.348	-0.00989	-56.372	0.0102615	-56.348	0.0460358	-56.348	0.00975
-56.347	0.0609589	-56.3229	0.0152813	-56.347	0.0876083	-56.3229	-0.00951	-56.347	0.0102615	-56.323	0.0327688	-56.323	-0.00547
-56.322	0.0511932	-56.298	0.0149002	-56.322	0.0778427	-56.298	-0.00989	-56.322	0.0102615	-56.298	0.0323639	-56.298	0.00194
-56.297	0.0414276	-56.2729	0.0149002	-56.297	0.0778427	-56.2729	-0.00989	-56.297	0.0102615	-56.273	0.0323639	-56.273	0.00194
-56.272	0.0511932	-56.2479	0.0303103	-56.272	0.0719833	-56.2479	0.00552	-56.272	0.0044	-56.248	0.0477597	-56.248	0.00757
-56.247	0.0511932	-56.223	0.034279	-56.247	0.0739365	-56.223	0.00363	-56.247	0.00636	-56.223	0.0517427	-56.223	0.0115415
-56.222	0.0511932	-56.1979	0.0285721	-56.222	0.0876083	-56.1979	-0.000122	-56.222	0.0102615	-56.198	0.0518951	-56.198	0.0117035
-56.197	0.0511932	-56.173	0.0344315	-56.197	0.0876083	-56.173	-0.000122	-56.197	0.0102615	-56.173	0.0518951	-56.173	0.0117035
-56.172	0.0511932	-56.1479	0.0250469	-56.172	0.097374	-56.1479	-0.00951	-56.172	0.0102615	-56.148	0.0425344	-56.148	0.00234
-56.147	0.0414276	-56.1229	0.0303103	-56.147	0.097374	-56.1229	-0.00424	-56.147	0.000496	-56.123	0.0477597	-56.123	0.0173337
-56.122	0.047287	-56.098	0.0286483	-56.122	0.103233	-56.098	0.00386	-56.122	0.00636	-56.098	0.046112	-56.098	0.0156907
-56.097	0.0453339	-56.0729	0.0345839	-56.097	0.10128	-56.0729	3.04e-05	-56.097	0.0044	-56.073	0.0520571	-56.073	0.0118655
-56.072	0.0414276	-56.048	0.0400616	-56.072	0.0915146	-56.048	0.00551	-56.072	0.000496	-56.048	0.0516659	-56.048	0.0114743
-56.047	0.047287	-56.0229	0.0440446	-56.047	0.0934677	-56.0229	0.00363	-56.047	0.0102615	-56.023	0.0575925	-56.023	0.0115415
-56.022	0.0609589	-55.9979	0.0539627	-56.022	0.10714	-55.9979	-0.000122	-56.022	0.000496	-55.998	0.0558014	-55.998	0.0214691
-55.997	0.0609589	-55.973	0.0387188	-55.997	0.10128	-55.973	-0.00951	-55.997	0.000496	-55.973	0.0425106	-55.973	0.0121084
-55.972	0.0511932	-55.9479	0.0344315	-55.972	0.0876083	-55.9479	-0.000122	-55.972	-0.00927	-55.948	0.0421295	-55.948	0.0117035
-55.947	0.0414276	-55.923	0.0400616	-55.947	0.0876083	-55.923	-0.000351	-55.947	0.000496	-55.923	0.0477597	-55.923	0.0173337
-55.922	0.0511932	-55.8979	0.0440446	-55.922	0.103233	-55.8979	-0.00731	-55.922	0.00636	-55.898	0.0517332	-55.898	0.0213071
-55.897	0.0511932	-55.8729	0.0385526	-55.897	0.0954208	-55.8729	-0.0174853	-55.897	0.0102615	-55.873	0.046265	-55.873	0.0088
-55.872	0.0453339	-55.848	0.0402146	-55.872	0.081749	-55.848	-0.00606	-55.872	0.0044	-55.848	0.0576783	-55.848	-0.00596
-55.847	0.047287	-55.8229	0.0574116	-55.847	0.0837021	-55.8229	0.00528	-55.847	0.0161209	-55.823	0.0689874	-55.823	-0.00245
-55.822	0.0590057	-55.798	0.0539627	-55.822	0.0895615	-55.798	0.00574	-55.822	0.0278397	-55.798	0.0565796	-55.798	0.0078
-55.797	0.0590057	-55.7729	0.0539627	-55.797	0.0954208	-55.7729	0.00574	-55.797	0.0161209	-55.773	0.0479889	-55.773	0.0078
-55.772	0.0570526	-55.7479	0.041069	-55.772	0.0954208	-55.7479	0.00574	-55.772	0.00245	-55.748	0.0479889	-55.748	0.0078
-55.747	0.0492401	-55.723	0.042244	-55.747	0.0954208	-55.723	-0.000122	-55.747	0.00831	-55.723	0.0479889	-55.723	0.0078
-55.722	0.0492401	-55.6979	0.0478747	-55.722	0.0954208	-55.6979	0.0016	-55.722	0.00831	-55.698	0.0575116	-55.698	0.0134137
-55.697	0.0668182	-55.673	0.0424732	-55.697	0.0942459	-55.673	-0.0038	-55.697	0.0141678	-55.673	0.0384525	-55.673	0.0177921
-55.672	0.0550995	-55.6479	0.042244	-55.672	0.0934677	-55.6479	-0.00403	-55.672	0.00831	-55.648	0.0479889	-55.648	0.0117035
-55.647	0.0511932	-55.6229	0.042244	-55.647	0.0837021	-55.6229	-0.00403	-55.647	0.00831	-55.623	0.0479889	-55.623	0.0078
-55.622	0.0511932	-55.598	0.0363846	-55.622	0.0934677	-55.598	0.00574	-55.622	0.00831	-55.598	0.0479889	-55.598	0.0078
-55.597	0.0511932	-55.5729	0.0324783	-55.597	0.0934677	-55.5729	-0.00403	-55.597	0.00831	-55.573	0.0479889	-55.573	0.0078
-55.572	0.0511932	-55.548	0.0324783	-55.572	0.0934677	-55.548	-0.00403	-55.572	0.00245	-55.548	0.0479889	-55.548	0.0175629
-55.547	0.0511932	-55.5229	0.042244	-55.547	0.0934677	-55.5229	-0.00403	-55.547	-0.00146	-55.523	0.0479889	-55.523	0.0175629
-55.522	0.0511932	-55.4979	0.0478884	-55.522	0.0934677	-55.4979	0.0113818	-55.522	0.00831	-55.498	0.0536191	-55.498	0.0173337
-55.497	0.0511932	-55.473	0.0518571	-55.497	0.0993271	-55.473	0.00949	-55.497	0.0141678	-55.473	0.0517427	-55.473	0.00764
-55.472	0.0609589	-55.4479	0.0426251	-55.472	0.097374	-55.4479	-0.00365	-55.472	0.018074	-55.448	0.0386282	-55.448	0.0082
-55.447	0.0414276	-55.423	0.042244	-55.447	0.0837021	-55.423	-0.00403	-55.447	0.00831	-55.423	0.0382233	-55.423	0.0078
-55.422	0.0414276	-55.3979	0.0363846	-55.422	0.0837021	-55.3979	-0.00403	-55.422	0.00831	-55.398	0.0382233	-55.398	0.0078
-55.397	0.0511932	-55.3729	0.0324783	-55.397	0.0837021	-55.3729	-0.00403	-55.397	0.00831	-55.373	0.0479889	-55.373	0.0078
-55.372	0.0453339	-55.348	0.042244	-55.372	0.0837021	-55.348	-0.00403	-55.372	0.00831	-55.348	0.0479889	-55.348	0.0078
-55.347	0.0414276	-55.3229	0.0328594	-55.347	0.0954208	-55.3229	-0.0134128	-55.347	0.018074	-55.323	0.0386282	-55.323	-0.00156
-55.322	0.031662	-55.298	0.0381085	-55.322	0.0856552	-55.298	-0.00816	-55.322	0.00831	-55.298	0.0340878	-55.298	0.0134274
-55.297	0.047287	-55.2729	0.0420915	-55.297	0.0915146	-55.2729	-0.00418	-55.297	0.0141678	-55.273	0.0478269	-55.273	0.0115415
-55.272	0.0511932	-55.2479	0.042244	-55.272	0.0954208	-55.2479	-0.00403	-55.272	0.018074	-55.248	0.0421295	-55.248	0.0078
-55.247	0.0511932	-55.223	0.042244	-55.247	0.0954208	-55.223	-0.00403	-55.247	0.018074	-55.223	0.0382233	-55.223	0.0078
-55.222	0.0511932	-55.1979	0.0328594	-55.222	0.0895615	-55.1979	-0.00365	-55.222	0.018074	-55.198	0.0288626	-55.198	-0.00156
-55.197	0.0414276	-55.173	0.0363846	-55.197	0.0758896	-55.173	-0.0137939	-55.197	0.00245	-55.173	0.0284576	-55.173	-0.00197
-55.172	0.0343933	-55.1479	0.0392381	-55.172	0.0758896	-55.1479	-0.00703	-55.172	-0.00146	-55.148	0.0352003	-55.148	0.0145399
-55.147	0.0367432	-55.1229	0.0440253	-55.147	0.0829239	-55.1229	-0.00225	-55.147	0.00558	-55.123	0.0399931	-55.123	0.0193327
-55.122	0.0414276	-55.098	0.0441971	-55.122	0.0876083	-55.098	-0.00208	-55.122	0.0102615	-55.098	0.0401764	-55.098	0.019516
-55.097	0.0511932	-55.0729	0.0539627	-55.097	0.0876083	-55.0729	-0.00208	-55.097	0.0102615	-55.073	0.049942	-55.073	0.019516
-55.072	0.0511932	-55.048	0.0539627	-55.072	0.0876083	-55.048	-0.00208	-55.072	0.0102615	-55.048	0.049942	-55.048	0.0136566
-55.047	0.0511932	-55.0229	0.0445782	-55.047	0.0876083	-55.0229	-0.0114597	-55.047	0.0102615	-55.023	0.0405813	-55.023	0.00039
-55.022	0.031662	-54.9979	0.0441971	-55.022	0.0778427	-54.9979	-0.0118408	-55.022	0.0102615	-54.998	0.0401764	-54.998	-1.53e-05
-54.997	0.031662	-54.973	0.0441971	-54.997	0.0778427	-54.973	-0.00208	-54.997	0.0102615	-54.973	0.0401764	-54.973	-1.53e-05
-54.972	0.0355682	-54.9479	0.0439684	-54.972	0.0778427	-54.9479	-0.00621	-54.972	0.0102615	-54.948	0.0399334	-54.948	0.0056
-54.947	0.0375214	-54.923	0.0440443	-54.947	0.0837021	-54.923	-0.00223	-54.947	0.0161209	-54.923	0.0400236	-54.923	0.0096
-54.922	0.0414276	-54.8979	0.0441971	-54.922	0.0876083	-54.8979	-0.00208	-54.922	0.0200272	-54.898	0.0401764	-54.898	0.019516
-54.897	0.0414276	-54.8729	0.0441971	-54.897	0.0876083	-54.8729	-0.00208	-54.897	0.0200272	-54.873	0.0401764	-54.873	0.00975
-54.872	0.0414276	-54.848	0.0441971	-54.872	0.0876083	-54.848	-0.00208	-54.872	0.0129929	-54.848	0.0401764	-54.848	0.00389
-54.847	0.0414276	-54.8229	0.0441971	-54.847	0.0876083	-54.8229	0.00378	-54.847	-0.00146	-54.823	0.0401764	-54.823	0.00584
-54.822	0.0414276	-54.798	0.0441971	-54.822	0.0876083	-54.798	0.0135498	-54.822	0.0153427	-54.798	0.0401764	-54.798	0.019516
-54.797	0.0414276	-54.7729	0.0291818	-54.797	0.0934677	-54.7729	0.00244	-54.797	0.0200272	-54.773	0.036918	-54.773	0.000633
-54.772	0.0258026	-54.7479	0.0342166	-54.772	0.081749	-54.7479	0.0172412	-54.772	0.0044	-54.748	0.0419003	-54.748	0.00952
-54.747	0.0414276	-54.723	0.0344315	-54.747	0.0876083	-54.723	0.0174561	-54.747	-0.00654	-54.723	0.0479889	-54.723	0.019516
-54.722	0.0414276	-54.6979	0.0285721	-54.722	0.0876083	-54.6979	0.0115967	-54.722	-0.0112228	-54.698	0.0518951	-54.698	0.0136566
-54.697	0.047287	-54.673	0.0211416	-54.697	0.081749	-54.673	-0.00169	-54.697	0.0114365	-54.673	0.0425116	-54.673	0.000367
-54.672	0.0414276	-54.6479	0.0305252	-54.672	0.0778427	-54.6479	-0.00208	-54.672	0.0102615	-54.648	0.0421295	-54.648	-1.53e-05
-54.647	0.0414276	-54.6229	0.0344315	-54.647	0.0778427	-54.6229	-0.00208	-54.647	0.0102615	-54.623	0.0421295	-54.623	-1.53e-05
-54.622	0.0414276	-54.598	0.0306776	-54.622	0.0778427	-54.598	-0.00583	-54.622	0.0102615	-54.598	0.0481413	-54.598	-0.00376
-54.597	0.0375214	-54.5729	0.034279	-54.597	0.0739365	-54.5729	-0.00223	-54.597	0.00636	-54.573	0.0458738	-54.573	-0.000177
-54.572	0.0453339	-54.548	0.0285721	-54.572	0.0778427	-54.548	-0.00208	-54.572	0.0102615	-54.548	0.0421295	-54.548	0.00584
-54.547	0.0414276	-54.5229	0.0344315	-54.547	0.0778427	-54.5229	0.00964	-54.547	0.0044	-54.523	0.0421295	-54.523	0.00194
-54.522	0.0414276	-54.4979	0.0344315	-54.522	0.0719833	-54.4979	0.00964	-54.522	0.000496	-54.498	0.0518951	-54.498	0.00194
-54.497	0.0414276	-54.473	0.0344315	-54.497	0.0680771	-54.473	0.00378	-54.497	0.0102615	-54.473	0.0518951	-54.473	0.00194
-54.472	0.0414276	-54.4479	0.0288008	-54.472	0.0778427	-54.4479	-0.00575	-54.472	0.0102615	-54.448	0.0462787	-54.448	-0.00368
-54.447	0.0453339	-54.423	0.0266954	-54.447	0.0719833	-54.423	-0.00786	-54.447	0.0044	-54.423	0.0382997	-54.423	-0.0058
-54.422	0.0433807	-54.3979	0.0284958	-54.422	0.0700302	-54.3979	-0.00606	-54.422	0.00245	-54.398	0.0361892	-54.398	-0.004
-54.397	0.0394745	-54.3729	0.0362413	-54.397	0.0719833	-54.3729	-0.00222	-54.397	0.0044	-54.373	0.0400236	-54.373	0.0096
-54.372	0.0394745	-54.348	0.0324783	-54.372	0.0758896	-54.348	-0.00208	-54.372	0.00831	-54.348	0.0401764	-54.348	0.00272
-54.347	0.0394745	-54.3229	0.0324783	-54.347	0.0700302	-54.3229	-0.00208	-54.347	0.0129929	-54.323	0.0401764	-54.323	-0.00197
-54.322	0.0394745	-54.298	0.0324783	-54.322	0.066124	-54.298	0.00769	-54.322	-0.00341	-54.298	0.049942	-54.298	-0.00197
-54.297	0.0492401	-54.2729	0.038109	-54.297	0.066124	-54.2729	-0.0023	-54.297	-0.00341	-54.273	0.0555584	-54.273	0.00365
-54.272	0.0550995	-54.2479	0.0421007	-54.272	0.0719833	-54.2479	-0.00222	-54.272	0.00245	-54.248	0.0536954	-54.248	0.00764
-54.247	0.0590057	-54.223	0.042244	-54.247	0.0758896	-54.223	-0.00208	-54.247	0.018074	-54.223	0.049942	-54.223	0.0078
-54.222	0.0590057	-54.1979	0.042244	-54.222	0.0856552	-54.1979	-0.00208	-54.222	0.018074	-54.198	0.049942	-54.198	0.0078
-54.197	0.0531464	-54.173	0.0363846	-54.197	0.0856552	-54.173	-0.00208	-54.197	0.018074	-54.173	0.049942	-54.173	0.00194
-54.172	0.0492401	-54.1479	0.0324783	-54.172	0.0856552	-54.1479	0.00769	-54.172	0.018074	-54.148	0.049942	-54.148	-0.00197
-54.147	0.0492401	-54.1229	0.0324783	-54.147	0.0856552	-54.1229	0.00769	-54.147	0.018074	-54.123	0.049942	-54.123	0.0078
-54.122	0.0492401	-54.098	0.0324783	-54.122	0.0797958	-54.098	0.00769	-54.122	0.018074	-54.098	0.049942	-54.098	0.0078
-54.097	0.0492401	-54.0729	0.0324783	-54.097	0.0758896	-54.0729	0.00769	-54.097	0.0122147	-54.073	0.049942	-54.073	0.0078
-54.072	0.0492401	-54.048	0.0381085	-54.072	0.0758896	-54.048	0.0133206	-54.072	0.00831	-54.048	0.0555722	-54.048	0.0134274
-54.047	0.0550995	-54.0229	0.032707	-54.047	0.081749	-54.0229	0.00792	-54.047	0.0141678	-54.023	0.050185	-54.023	0.00804
-54.022	0.0433807	-53.9979	0.0324783	-54.022	0.0758896	-53.9979	0.00769	-54.022	0.00831	-53.998	0.049942	-53.998	0.00194
-53.997	0.0394745	-53.973	0.0441971	-53.997	0.0758896	-53.973	0.00769	-53.997	0.00831	-53.973	0.049942	-53.973	-0.00197
-53.972	0.0492401	-53.9479	0.0441971	-53.972	0.0758896	-53.9479	0.00769	-53.972	0.018074	-53.948	0.049942	-53.948	-0.00197
-53.947	0.0492401	-53.923	0.0383377	-53.947	0.0758896	-53.923	0.00769	-53.947	0.018074	-53.923	0.049942	-53.923	-0.00197
-53.922	0.0492401	-53.8979	0.0227127	-53.922	0.0758896	-53.8979	0.00769	-53.922	0.018074	-53.898	0.049942	-53.898	-0.00783
-53.897	0.0492401	-53.8729	0.0344315	-53.897	0.0758896	-53.8729	0.00769	-53.897	0.018074	-53.873	0.0526733	-53.873	-0.011734
-53.872	0.0492401	-53.848	0.0400622	-53.872	0.0758896	-53.848	0.0133211	-53.872	0.018074	-53.848	0.0536196	-53.848	-0.00221
-53.847	0.0550995	-53.8229	0.0440446	-53.847	0.081749	-53.8229	0.0173036	-53.847	0.0239334	-53.823	0.0575925	-53.823	-0.00213
-53.822	0.0590057	-53.798	0.0441971	-53.822	0.0797958	-53.798	0.0174561	-53.822	0.0278397	-53.798	0.0479889	-53.798	-0.011734
-53.797	0.0590057	-53.7729	0.0441971	-53.797	0.0758896	-53.7729	0.0174561	-53.797	0.0278397	-53.773	0.0479889	-53.773	-0.0175934
-53.772	0.0590057	-53.7479	0.0441971	-53.772	0.0758896	-53.7479	0.0174561	-53.772	0.0278397	-53.748	0.0479889	-53.748	-0.0214996
-53.747	0.0590057	-53.723	0.0441971	-53.747	0.081749	-53.723	0.0174561	-53.747	0.0278397	-53.723	0.0479889	-53.723	-0.0214996
-53.722	0.0590057	-53.6979	0.038109	-53.722	0.0797958	-53.6979	0.0230868	-53.722	0.0278397	-53.698	0.0536053	-53.698	-0.0217426
-53.697	0.0590057	-53.673	0.0420911	-53.697	0.081749	-53.673	0.0212095	-53.697	0.033699	-53.673	0.0576017	-53.673	-0.0216525
-53.672	0.0590057	-53.6479	0.042244	-53.672	0.0856552	-53.6479	0.0174561	-53.672	0.0376053	-53.648	0.0577545	-53.648	-0.0214996
-53.647	0.0590057	-53.6229	0.042244	-53.647	0.0856552	-53.6229	0.0174561	-53.647	0.0376053	-53.623	0.0577545	-53.623	-0.027359
-53.622	0.0590057	-53.598	0.0352097	-53.622	0.0856552	-53.598	0.0174561	-53.622	0.0376053	-53.598	0.0577545	-53.598	-0.0312653
-53.597	0.0590057	-53.5729	0.0305252	-53.597	0.0856552	-53.5729	0.0174561	-53.597	0.0376053	-53.573	0.0518951	-53.573	-0.0312653
-53.572	0.0590057	-53.548	0.0361554	-53.572	0.0895615	-53.548	0.0328518	-53.572	0.0376053	-53.548	0.0536191	-53.548	-0.0326694
-53.547	0.0648651	-53.5229	0.0401384	-53.547	0.0915146	-53.5229	0.0309755	-53.547	0.0434647	-53.523	0.0575925	-53.523	-0.0333804
-53.522	0.0687714	-53.4979	0.0344315	-53.522	0.0883865	-53.4979	0.0272217	-53.522	0.0473709	-53.498	0.0577545	-53.498	-0.0332184
-53.497	0.062912	-53.473	0.0305252	-53.497	0.0837021	-53.473	0.0213623	-53.497	0.0473709	-53.473	0.0577545	-53.473	-0.0390778
-53.472	0.0492401	-53.4479	0.0246658	-53.472	0.0837021	-53.4479	0.0174561	-53.472	0.0415115	-53.448	0.0577545	-53.448	-0.042984
-53.447	0.0531464	-53.423	0.0207596	-53.447	0.0778427	-53.423	0.0174561	-53.447	0.0376053	-53.423	0.0675201	-53.423	-0.042984
-53.422	0.0492401	-53.3979	0.0207596	-53.422	0.0739365	-53.3979	0.0115967	-53.422	0.0376053	-53.398	0.0616608	-53.398	-0.0488434
-53.397	0.0422058	-53.3729	0.0216765	-53.397	0.0739365	-53.3729	0.0144668	-53.397	0.0376053	-53.373	0.054748	-53.373	-0.0459905
-53.372	0.0445557	-53.348	0.0131454	-53.372	0.0751114	-53.348	0.00281	-53.372	0.0387802	-53.348	0.0501403	-53.348	-0.0505858
-53.347	0.0394745	-53.3229	0.0188065	-53.347	0.0602646	-53.3229	-0.00208	-53.347	0.0297928	-53.323	0.0538483	-53.323	-0.0566559
-53.322	0.0336151	-53.298	0.0205304	-53.322	0.0563583	-53.298	0.00355	-53.322	0.0297928	-53.298	0.0555722	-53.298	-0.054932
-53.297	0.0355682	-53.2729	0.018654	-53.297	0.0563583	-53.2729	0.00168	-53.297	0.0297928	-53.273	0.0536863	-53.273	-0.0509585
-53.272	0.0394745	-53.2479	0.0205447	-53.272	0.0563583	-53.2479	0.00357	-53.272	0.0297928	-53.248	0.0555722	-53.248	-0.0451663
-53.247	0.0394745	-53.223	0.0245134	-53.247	0.0563583	-53.223	0.00754	-53.247	0.0297928	-53.223	0.0536958	-53.223	-0.0314272
-53.222	0.0394745	-53.1979	0.0244372	-53.222	0.0563583	-53.1979	0.0133212	-53.222	0.0297928	-53.198	0.0555584	-53.198	-0.0256488
-53.197	0.0394745	-53.173	0.0186536	-53.197	0.0563583	-53.173	0.0114439	-53.197	0.0297928	-53.173	0.0536954	-53.173	-0.0216525
-53.172	0.0394745	-53.1479	0.0205309	-53.172	0.0563583	-53.1479	0.0133212	-53.172	0.0297928	-53.148	0.0555584	-53.148	-0.0158832
-53.147	0.0394745	-53.1229	0.0174882	-53.147	0.0622177	-53.1229	0.0114534	-53.147	0.0395584	-53.123	0.0536954	-53.123	-0.0118868
-53.122	0.0394745	-53.098	0.0129471	-53.122	0.066124	-53.098	0.00769	-53.122	0.0395584	-53.098	0.0440826	-53.098	-0.011734
-53.097	0.0336151	-53.0729	0.00919	-53.097	0.0602646	-53.0729	-0.00192	-53.097	0.0395584	-53.073	0.0364321	-53.073	-0.0154783
-53.072	0.0258026	-53.048	0.0127943	-53.072	0.0524521	-53.048	-0.00223	-53.072	0.0286179	-53.048	0.0329893	-53.048	-0.0118868
-53.047	0.0297089	-53.0229	0.0127184	-53.047	0.066124	-53.0229	0.0133212	-53.047	0.0278397	-53.023	0.0340741	-53.023	-0.00612
-53.022	0.0297089	-52.9979	0.0184483	-53.022	0.0719833	-52.9979	0.0229573	-53.022	0.0278397	-52.998	0.0437006	-52.998	-0.00235
-52.997	0.0355682	-52.973	0.0225602	-52.997	0.081749	-52.973	0.0270692	-52.997	0.033699	-52.973	0.041977	-52.973	0.00764
-52.972	0.0394745	-52.9479	0.0227127	-52.972	0.0797958	-52.9479	0.0272217	-52.972	0.0317459	-52.948	0.0382233	-52.948	0.0136566
-52.947	0.0336151	-52.923	0.0168533	-52.947	0.0758896	-52.923	0.0272217	-52.947	0.0278397	-52.923	0.0382233	-52.923	0.0175629
-52.922	0.0414276	-52.8979	0.0197068	-52.922	0.0758896	-52.8979	0.0339814	-52.922	0.0278397	-52.898	0.0391065	-52.898	0.0184461
-52.897	0.0484619	-52.8729	0.0244941	-52.897	0.0829239	-52.8729	0.0387686	-52.897	0.034874	-52.873	0.0399931	-52.873	0.0251921
-52.872	0.0531464	-52.848	0.0152813	-52.872	0.0876083	-52.848	0.0295559	-52.872	0.033699	-52.848	0.0405575	-52.848	0.0140615
-52.847	0.0363464	-52.8229	0.0205309	-52.847	0.0778427	-52.8229	0.0348055	-52.847	0.0200272	-52.823	0.0399334	-52.823	0.0212262
-52.822	0.0375214	-52.798	0.0342786	-52.822	0.0837021	-52.798	0.0387876	-52.822	0.0258865	-52.798	0.0400236	-52.798	0.0232694
-52.797	0.0414276	-52.7729	0.0344315	-52.797	0.097374	-52.7729	0.0330811	-52.797	0.0239334	-52.773	0.0401764	-52.773	0.019516
-52.772	0.0414276	-52.7479	0.040076	-52.772	0.097374	-52.7479	0.0348193	-52.772	0.0297928	-52.748	0.0458065	-52.748	0.0251461
-52.747	0.047287	-52.723	0.0440446	-52.747	0.103233	-52.723	0.038788	-52.747	0.0356522	-52.723	0.0497895	-52.723	0.0291197
-52.722	0.0511932	-52.6979	0.0441971	-52.722	0.100105	-52.6979	0.0389404	-52.722	0.0395584	-52.698	0.049942	-52.698	0.0292816
-52.697	0.0511932	-52.673	0.0441971	-52.697	0.0954208	-52.673	0.0389404	-52.697	0.0395584	-52.673	0.049942	-52.673	0.0292816
-52.672	0.0511932	-52.6479	0.0383377	-52.672	0.0954208	-52.6479	0.0389404	-52.672	0.0395584	-52.648	0.049942	-52.648	0.0390472
-52.647	0.0511932	-52.6229	0.0344315	-52.647	0.0954208	-52.6229	0.0487061	-52.647	0.0395584	-52.623	0.049942	-52.623	0.0390472
-52.622	0.0511932	-52.598	0.0250469	-52.622	0.0954208	-52.598	0.0393215	-52.622	0.0395584	-52.598	0.0405575	-52.598	0.0296865
-52.597	0.0414276	-52.5729	0.0302966	-52.597	0.0856552	-52.5729	0.0445712	-52.597	0.0297928	-52.573	0.0457928	-52.573	0.034898
-52.572	0.047287	-52.548	0.0342786	-52.572	0.0915146	-52.548	0.0485532	-52.572	0.0356522	-52.548	0.0497892	-52.548	0.0388944
-52.547	0.0511932	-52.5229	0.0441971	-52.547	0.0954208	-52.5229	0.0487061	-52.547	0.0395584	-52.523	0.0597076	-52.523	0.0390472
-52.522	0.0511932	-52.4979	0.0441971	-52.522	0.0954208	-52.4979	0.0487061	-52.522	0.049324	-52.498	0.0597076	-52.498	0.0390472
-52.497	0.0609589	-52.473	0.0441971	-52.497	0.105186	-52.473	0.0487061	-52.497	0.049324	-52.473	0.0597076	-52.473	0.0390472
-52.472	0.0609589	-52.4479	0.0441971	-52.472	0.105186	-52.4479	0.0487061	-52.472	0.049324	-52.448	0.0597076	-52.448	0.0390472
-52.447	0.0609589	-52.423	0.0441971	-52.447	0.105186	-52.423	0.0584717	-52.447	0.049324	-52.423	0.0538483	-52.423	0.0390472
-52.422	0.0609589	-52.3979	0.0441971	-52.422	0.0993271	-52.3979	0.0584717	-52.422	0.049324	-52.398	0.049942	-52.398	0.0390472
-52.397	0.0609589	-52.3729	0.0441971	-52.397	0.0954208	-52.3729	0.0584717	-52.397	0.049324	-52.373	0.049942	-52.373	0.0449066
-52.372	0.0609589	-52.348	0.0441971	-52.372	0.0954208	-52.348	0.0584717	-52.372	0.049324	-52.348	0.049942	-52.348	0.0488129
-52.347	0.0609589	-52.3229	0.0441971	-52.347	0.0954208	-52.3229	0.0584717	-52.347	0.049324	-52.323	0.049942	-52.323	0.0488129
-52.322	0.0609589	-52.298	0.0441971	-52.322	0.0954208	-52.298	0.0584717	-52.322	0.049324	-52.298	0.049942	-52.298	0.0488129
-52.297	0.0609589	-52.2729	0.0441971	-52.297	0.0954208	-52.2729	0.0526123	-52.297	0.049324	-52.273	0.049942	-52.273	0.0429535
-52.272	0.0609589	-52.2479	0.0347896	-52.272	0.0954208	-52.2479	0.0392986	-52.272	0.049324	-52.248	0.0405584	-52.248	0.0394292
-52.247	0.0511932	-52.223	0.0344315	-52.247	0.0856552	-52.223	0.0389404	-52.247	0.0395584	-52.223	0.0401764	-52.223	0.0390472
-52.222	0.0453339	-52.1979	0.0344315	-52.222	0.0856552	-52.1979	0.0389404	-52.222	0.0395584	-52.198	0.0401764	-52.198	0.0390472
-52.197	0.0414276	-52.173	0.0344315	-52.197	0.0856552	-52.173	0.0389404	-52.197	0.0395584	-52.173	0.0401764	-52.173	0.0390472
-52.172	0.0414276	-52.1479	0.0441971	-52.172	0.0856552	-52.1479	0.0389404	-52.172	0.0395584	-52.148	0.0440826	-52.148	0.0449066
-52.147	0.0414276	-52.1229	0.0441971	-52.147	0.0856552	-52.1229	0.0447998	-52.147	0.0395584	-52.123	0.0401764	-52.123	0.0488129
-52.122	0.0414276	-52.098	0.0441971	-52.122	0.0954208	-52.098	0.0487061	-52.122	0.0395584	-52.098	0.0401764	-52.098	0.0488129
-52.097	0.0414276	-52.0729	0.0498278	-52.097	0.0954208	-52.0729	0.0543368	-52.097	0.0395584	-52.073	0.0457928	-52.073	0.0544293
-52.072	0.047287	-52.048	0.0481797	-52.072	0.10128	-52.048	0.0526887	-52.072	0.0454178	-52.048	0.0441591	-52.048	0.0527955
-52.047	0.0453339	-52.0229	0.0499802	-52.047	0.0993271	-52.0229	0.0544892	-52.047	0.0434647	-52.023	0.0459548	-52.023	0.0545912
-52.022	0.047287	-51.9979	0.0596788	-52.022	0.10714	-51.9979	0.0583284	-52.022	0.0551834	-51.998	0.0497892	-51.998	0.0584257
-51.997	0.0609589	-51.973	0.0543438	-51.997	0.114952	-51.973	0.0490872	-51.997	0.0590897	-51.973	0.0405575	-51.973	0.0492178
-51.972	0.0414276	-51.9479	0.0539627	-51.972	0.105186	-51.9479	0.0487061	-51.972	0.049324	-51.948	0.0460358	-51.948	0.0488129
-51.947	0.0414276	-51.923	0.0539627	-51.947	0.105186	-51.923	0.0487061	-51.947	0.049324	-51.923	0.049942	-51.923	0.0488129
-51.922	0.0414276	-51.8979	0.0539627	-51.922	0.105186	-51.8979	0.0487061	-51.922	0.049324	-51.898	0.049942	-51.898	0.0488129
-51.897	0.0511932	-51.8729	0.0483182	-51.897	0.105186	-51.8729	0.0430616	-51.897	0.049324	-51.873	0.0443119	-51.873	0.0431827
-51.872	0.0355682	-51.848	0.0384902	-51.872	0.0993271	-51.848	0.0390929	-51.872	0.0434647	-51.848	0.0403289	-51.848	0.0392092
-51.847	0.0414276	-51.8229	0.0250469	-51.847	0.0954208	-51.8229	0.0295559	-51.847	0.0395584	-51.823	0.02105	-51.823	0.0394521
-51.822	0.031662	-51.798	0.0305252	-51.822	0.0856552	-51.798	0.0350342	-51.822	0.0356522	-51.798	0.0206451	-51.798	0.0390472
-51.797	0.031662	-51.7729	0.0441971	-51.797	0.0926895	-51.7729	0.0389404	-51.797	0.0395584	-51.773	0.0304108	-51.773	0.0292816
-51.772	0.031662	-51.7479	0.0441971	-51.772	0.097374	-51.7479	0.0447998	-51.772	0.0395584	-51.748	0.0304108	-51.748	0.0292816
-51.747	0.031662	-51.723	0.0500565	-51.747	0.097374	-51.723	0.0487061	-51.747	0.0395584	-51.723	0.0304108	-51.723	0.0292816
-51.722	0.0375214	-51.6979	0.0539627	-51.722	0.097374	-51.6979	0.0487061	-51.722	0.0395584	-51.698	0.0304108	-51.698	0.0292816
-51.697	0.0414276	-51.673	0.0539627	-51.697	0.097374	-51.673	0.0487061	-51.697	0.0297928	-51.673	0.0304108	-51.673	0.0292816
-51.672	0.0414276	-51.6479	0.0539627	-51.672	0.109093	-51.6479	0.0487061	-51.672	0.0297928	-51.648	0.0362701	-51.648	0.0292816
-51.647	0.0414276	-51.6229	0.0539627	-51.647	0.109093	-51.6229	0.0487061	-51.647	0.0395584	-51.623	0.0401764	-51.623	0.0292816
-51.622	0.0414276	-51.598	0.048332	-51.622	0.109093	-51.598	0.0430753	-51.622	0.0297928	-51.598	0.040405	-51.598	0.0236652
-51.597	0.0426025	-51.5729	0.0330881	-51.597	0.103233	-51.5729	0.0278314	-51.597	0.0297928	-51.573	0.0291055	-51.573	0.00845
-51.572	0.031662	-51.548	0.0249715	-51.572	0.0876083	-51.548	0.0353398	-51.572	0.018074	-51.548	0.0326695	-51.548	0.00029
-51.547	0.0238495	-51.5229	0.017906	-51.547	0.0797958	-51.5229	0.03804	-51.547	0.0200272	-51.523	0.0334338	-51.523	-0.00676
-51.522	0.0168152	-51.4979	0.0131189	-51.522	0.0727615	-51.4979	0.0371591	-51.522	0.0188522	-51.498	0.0286409	-51.498	-0.0115508
-51.497	0.0121307	-51.473	0.0129471	-51.497	0.0739365	-51.473	0.0369873	-51.497	0.0239334	-51.473	0.0284576	-51.473	-0.011734
-51.472	0.0121307	-51.4479	0.0223316	-51.472	0.0837021	-51.4479	0.0463718	-51.472	0.0278397	-51.448	0.0378183	-51.448	0.00739
-51.447	0.0218964	-51.423	0.0227127	-51.447	0.097374	-51.423	0.0467529	-51.447	0.0446396	-51.423	0.0382233	-51.423	0.0078
-51.422	0.0218964	-51.3979	0.0133282	-51.422	0.097374	-51.3979	0.0373684	-51.422	0.049324	-51.398	0.0288626	-51.398	-0.00156
-51.397	0.0121307	-51.3729	0.0223545	-51.397	0.0934677	-51.3729	0.0463948	-51.397	0.0395584	-51.373	0.0378412	-51.373	0.00742
-51.372	0.0218964	-51.348	0.0227127	-51.372	0.10714	-51.348	0.0467529	-51.372	0.0395584	-51.348	0.0382233	-51.348	0.0078
-51.347	0.0277557	-51.3229	0.0285721	-51.347	0.10714	-51.3229	0.0526123	-51.347	0.0395584	-51.323	0.0382233	-51.323	0.0078
-51.322	0.031662	-51.298	0.0324783	-51.322	0.10714	-51.298	0.0565186	-51.322	0.0395584	-51.298	0.0452576	-51.298	0.0078
-51.297	0.031662	-51.2729	0.0395126	-51.297	0.116905	-51.2729	0.0565186	-51.297	0.0395584	-51.273	0.049942	-51.273	0.0078
-51.272	0.031662	-51.2479	0.0441971	-51.272	0.116905	-51.2479	0.0565186	-51.272	0.0395584	-51.248	0.049942	-51.248	0.0078
-51.247	0.031662	-51.223	0.0441971	-51.247	0.116905	-51.223	0.0565186	-51.247	0.0395584	-51.223	0.049942	-51.223	0.0078
-51.222	0.031662	-51.1979	0.0441971	-51.222	0.116905	-51.1979	0.0565186	-51.222	0.0454178	-51.198	0.049942	-51.198	0.0078
-51.197	0.031662	-51.173	0.0441971	-51.197	0.116905	-51.173	0.0565186	-51.197	0.049324	-51.173	0.049942	-51.173	0.0078
-51.172	0.031662	-51.1479	0.0291818	-51.172	0.116905	-51.1479	0.0415033	-51.172	0.049324	-51.148	0.0349649	-51.148	-0.00718
-51.147	0.016037	-51.1229	0.0248091	-51.147	0.10128	-51.1229	0.0371306	-51.147	0.0376053	-51.123	0.0305636	-51.123	-0.0115812
-51.122	0.0121307	-51.098	0.0340503	-51.122	0.097374	-51.098	0.0561374	-51.122	0.0297928	-51.098	0.0397953	-51.098	0.00935
-51.097	0.0218964	-51.0729	0.0441971	-51.097	0.10714	-51.0729	0.0467529	-51.097	0.0395584	-51.073	0.0401764	-51.073	0.0175629
-51.072	0.0218964	-51.048	0.0441971	-51.072	0.112999	-51.048	0.0467529	-51.072	0.0454178	-51.048	0.0518951	-51.048	0.0175629
-51.047	0.0218964	-51.0229	0.0441971	-51.047	0.116905	-51.0229	0.0467529	-51.047	0.049324	-51.023	0.0401764	-51.023	0.0175629
-51.022	0.0277557	-50.9979	0.0441971	-51.022	0.116905	-50.9979	0.0467529	-51.022	0.049324	-50.998	0.0401764	-50.998	0.0175629
-50.997	0.031662	-50.973	0.0441971	-50.997	0.116905	-50.973	0.0467529	-50.997	0.049324	-50.973	0.0401764	-50.973	0.0175629
-50.972	0.031662	-50.9479	0.0441971	-50.972	0.116905	-50.9479	0.0467529	-50.972	0.049324	-50.948	0.0401764	-50.948	0.0175629
-50.947	0.0414276	-50.923	0.0441971	-50.947	0.116905	-50.923	0.0467529	-50.947	0.049324	-50.923	0.0401764	-50.923	0.0175629
-50.922	0.0414276	-50.8979	0.0500565	-50.922	0.116905	-50.8979	0.0467529	-50.922	0.049324	-50.898	0.0401764	-50.898	0.0175629
-50.897	0.0414276	-50.8729	0.0539627	-50.897	0.116905	-50.8729	0.0467529	-50.897	0.049324	-50.873	0.0577545	-50.873	0.0175629
-50.872	0.0414276	-50.848	0.0481033	-50.872	0.116905	-50.848	0.0537872	-50.872	0.049324	-50.848	0.0616608	-50.848	0.0175629
-50.847	0.0414276	-50.8229	0.0441971	-50.847	0.116905	-50.8229	0.0584717	-50.847	0.049324	-50.823	0.0616608	-50.823	0.0175629
-50.822	0.0414276	-50.798	0.0441971	-50.822	0.126671	-50.798	0.0584717	-50.822	0.049324	-50.798	0.0616608	-50.798	0.0175629
-50.797	0.0414276	-50.7729	0.0441971	-50.797	0.126671	-50.7729	0.0682373	-50.797	0.049324	-50.773	0.0616608	-50.773	0.0175629
-50.772	0.0414276	-50.7479	0.0441971	-50.772	0.126671	-50.7479	0.0682373	-50.772	0.049324	-50.748	0.0616608	-50.748	0.0175629
-50.747	0.047287	-50.723	0.0441971	-50.747	0.126671	-50.723	0.0682373	-50.747	0.049324	-50.723	0.0616608	-50.723	0.0175629
-50.722	0.0511932	-50.6979	0.0441971	-50.722	0.126671	-50.6979	0.0682373	-50.722	0.049324	-50.698	0.0616608	-50.698	0.0175629
-50.697	0.0511932	-50.673	0.0441971	-50.697	0.126671	-50.673	0.0682373	-50.697	0.049324	-50.673	0.0616608	-50.673	0.0175629
-50.672	0.0511932	-50.6479	0.0441971	-50.672	0.126671	-50.6479	0.0682373	-50.672	0.0551834	-50.648	0.0616608	-50.648	0.0292816
-50.647	0.0511932	-50.6229	0.0441971	-50.647	0.126671	-50.6229	0.0682373	-50.647	0.0532303	-50.623	0.0616608	-50.623	0.0292816
-50.622	0.0511932	-50.598	0.0441971	-50.622	0.126671	-50.598	0.0682373	-50.622	0.0551834	-50.598	0.0616608	-50.598	0.0292816
-50.597	0.0511932	-50.5729	0.0441971	-50.597	0.126671	-50.5729	0.0682373	-50.597	0.0688553	-50.573	0.0616608	-50.573	0.0292816
-50.572	0.0511932	-50.548	0.0441971	-50.572	0.126671	-50.548	0.0682373	-50.572	0.0590897	-50.548	0.0616608	-50.548	0.0292816
-50.547	0.0511932	-50.5229	0.0441971	-50.547	0.126671	-50.5229	0.0682373	-50.547	0.0688553	-50.523	0.0616608	-50.523	0.0292816
-50.522	0.0511932	-50.4979	0.0441971	-50.522	0.126671	-50.4979	0.0682373	-50.522	0.0688553	-50.498	0.0616608	-50.498	0.0292816
-50.497	0.0511932	-50.473	0.0444258	-50.497	0.126671	-50.473	0.0626066	-50.497	0.0688553	-50.473	0.0560301	-50.473	0.0295246
-50.472	0.0453339	-50.4479	0.0443495	-50.472	0.120811	-50.4479	0.0586241	-50.472	0.0629959	-50.448	0.0520571	-50.448	0.0294436
-50.447	0.0414276	-50.423	0.0441971	-50.447	0.13253	-50.423	0.0584717	-50.447	0.0590897	-50.423	0.0518951	-50.423	0.0292816
-50.422	0.0414276	-50.3979	0.0441971	-50.422	0.136436	-50.3979	0.0643311	-50.422	0.0590897	-50.398	0.0577545	-50.398	0.0292816
-50.397	0.047287	-50.3729	0.0441971	-50.397	0.136436	-50.3729	0.0682373	-50.397	0.0590897	-50.373	0.0616608	-50.373	0.0292816
-50.372	0.0511932	-50.348	0.0441971	-50.372	0.136436	-50.348	0.0682373	-50.372	0.0590897	-50.348	0.0616608	-50.348	0.0292816
-50.347	0.0511932	-50.3229	0.0441971	-50.347	0.136436	-50.3229	0.0740967	-50.347	0.0590897	-50.323	0.0616608	-50.323	0.0292816
-50.322	0.0511932	-50.298	0.0441971	-50.322	0.136436	-50.298	0.0760498	-50.322	0.0590897	-50.298	0.0616608	-50.298	0.0292816
-50.297	0.0511932	-50.2729	0.0441971	-50.297	0.136436	-50.2729	0.0799561	-50.297	0.0590897	-50.273	0.0616608	-50.273	0.0292816
-50.272	0.0511932	-50.2479	0.0441971	-50.272	0.136436	-50.2479	0.0799561	-50.272	0.0590897	-50.248	0.0616608	-50.248	0.0292816
-50.247	0.0511932	-50.223	0.0441971	-50.247	0.136436	-50.223	0.0799561	-50.247	0.0590897	-50.223	0.0616608	-50.223	0.0292816
-50.222	0.0511932	-50.1979	0.0539627	-50.222	0.136436	-50.1979	0.0799561	-50.222	0.0590897	-50.198	0.0616608	-50.198	0.0292816
-50.197	0.0609589	-50.173	0.0483325	-50.197	0.136436	-50.173	0.0743259	-50.197	0.0590897	-50.173	0.0560306	-50.173	0.0236515
-50.172	0.0453339	-50.1479	0.0443495	-50.172	0.130577	-50.1479	0.0703429	-50.172	0.0532303	-50.148	0.0520571	-50.148	0.019678
-50.147	0.0511932	-50.1229	0.0441971	-50.147	0.126671	-50.1229	0.0643311	-50.147	0.049324	-50.123	0.0518951	-50.123	0.019516
-50.122	0.0511932	-50.098	0.0500565	-50.122	0.126671	-50.098	0.0604248	-50.122	0.0551834	-50.098	0.0518951	-50.098	0.019516
-50.097	0.0511932	-50.0729	0.0539627	-50.097	0.126671	-50.0729	0.0662842	-50.097	0.0590897	-50.073	0.0518951	-50.073	0.019516
-50.072	0.0570526	-50.048	0.0539627	-50.072	0.126671	-50.048	0.0701904	-50.072	0.0590897	-50.048	0.0518951	-50.048	0.019516
-50.047	0.0550995	-50.0229	0.0539627	-50.047	0.126671	-50.0229	0.0701904	-50.047	0.0590897	-50.023	0.0518951	-50.023	0.0363159
-50.022	0.0570526	-49.9979	0.0539627	-50.022	0.126671	-49.9979	0.0701904	-50.022	0.0532303	-49.998	0.0577545	-49.998	0.0339661
-49.997	0.0609589	-49.973	0.0539627	-49.997	0.126671	-49.973	0.0701904	-49.997	0.049324	-49.973	0.0616608	-49.973	0.0363159
-49.972	0.0609589	-49.9479	0.0445782	-49.972	0.136436	-49.9479	0.0608059	-49.972	0.049324	-49.948	0.0523001	-49.948	0.0316397
-49.947	0.0511932	-49.923	0.0441971	-49.947	0.126671	-49.923	0.0604248	-49.947	0.0395584	-49.923	0.0518951	-49.923	0.0312347
-49.922	0.0511932	-49.8979	0.0441971	-49.922	0.126671	-49.8979	0.0604248	-49.922	0.0395584	-49.898	0.0518951	-49.898	0.0312347
-49.897	0.0511932	-49.8729	0.0441971	-49.897	0.126671	-49.8729	0.0604248	-49.897	0.0395584	-49.873	0.0518951	-49.873	0.0312347
-49.872	0.0511932	-49.848	0.0441971	-49.872	0.13253	-49.848	0.0604248	-49.872	0.0454178	-49.848	0.0518951	-49.848	0.0312347
-49.847	0.0511932	-49.8229	0.0441971	-49.847	0.136436	-49.8229	0.0604248	-49.847	0.049324	-49.823	0.0518951	-49.823	0.0312347
-49.822	0.0511932	-49.798	0.0441971	-49.822	0.136436	-49.798	0.0604248	-49.822	0.049324	-49.798	0.0518951	-49.798	0.0312347
-49.797	0.0511932	-49.7729	0.0535816	-49.797	0.136436	-49.7729	0.0639499	-49.797	0.049324	-49.773	0.0612558	-49.773	0.0405954
-49.772	0.0609589	-49.7479	0.0483182	-49.772	0.146202	-49.7479	0.0547803	-49.772	0.0590897	-49.748	0.0560306	-49.748	0.0353702
-49.747	0.0609589	-49.723	0.0443495	-49.747	0.140343	-49.723	0.0508116	-49.747	0.0532303	-49.723	0.0520476	-49.723	0.0313967
-49.722	0.0609589	-49.6979	0.0500565	-49.722	0.136436	-49.6979	0.0506592	-49.722	0.049324	-49.698	0.0518951	-49.698	0.0370941
-49.697	0.0609589	-49.673	0.0539627	-49.697	0.136436	-49.673	0.0506592	-49.697	0.064949	-49.673	0.0577545	-49.673	0.0410004
-49.672	0.0609589	-49.6479	0.0539627	-49.672	0.136436	-49.6479	0.0506592	-49.672	0.0688553	-49.648	0.0616608	-49.648	0.0410004
-49.647	0.0609589	-49.6229	0.0441971	-49.647	0.136436	-49.6229	0.0506592	-49.647	0.0688553	-49.623	0.0616608	-49.623	0.0468597
-49.622	0.0707245	-49.598	0.0348126	-49.622	0.136436	-49.598	0.0412747	-49.622	0.0629959	-49.598	0.0522763	-49.598	0.0414053
-49.597	0.0609589	-49.5729	0.043816	-49.597	0.126671	-49.5729	0.0502781	-49.597	0.049324	-49.573	0.0612558	-49.573	0.0503611
-49.572	0.0707245	-49.548	0.0348135	-49.572	0.136436	-49.548	0.0412756	-49.572	0.0590897	-49.548	0.0620428	-49.548	0.0413824
-49.547	0.0609589	-49.5229	0.0344315	-49.547	0.126671	-49.5229	0.0408936	-49.547	0.049324	-49.523	0.0675201	-49.523	0.0410004
-49.522	0.0609589	-49.4979	0.0494834	-49.522	0.126671	-49.4979	0.0559455	-49.522	0.049324	-49.498	0.0864401	-49.498	0.0560141
-49.497	0.0765839	-49.473	0.0444258	-49.497	0.142296	-49.473	0.0508879	-49.497	0.064949	-49.473	0.0755613	-49.473	0.0568683
-49.472	0.0707245	-49.4479	0.0441971	-49.472	0.136436	-49.4479	0.0506592	-49.472	0.0590897	-49.448	0.065567	-49.448	0.0605316
-49.447	0.0707245	-49.423	0.0441971	-49.447	0.136436	-49.423	0.0506592	-49.447	0.064949	-49.423	0.0616608	-49.423	0.0605316
-49.422	0.0707245	-49.3979	0.0598221	-49.422	0.136436	-49.3979	0.0436249	-49.422	0.0688553	-49.398	0.0616608	-49.398	0.0605316
-49.397	0.0707245	-49.3729	0.0637283	-49.397	0.136436	-49.3729	0.0389404	-49.397	0.0688553	-49.373	0.0616608	-49.373	0.0605316
-49.372	0.0707245	-49.348	0.0731128	-49.372	0.136436	-49.348	0.0483249	-49.372	0.0571365	-49.348	0.0710453	-49.348	0.0698923
-49.347	0.0804901	-49.3229	0.073494	-49.347	0.140343	-49.3229	0.0487061	-49.347	0.0590897	-49.323	0.0616608	-49.323	0.0702972
-49.322	0.0863495	-49.298	0.073494	-49.322	0.130577	-49.298	0.0487061	-49.322	0.0590897	-49.298	0.0616608	-49.298	0.0702972
-49.297	0.0902557	-49.2729	0.073494	-49.297	0.13253	-49.2729	0.0557404	-49.297	0.0590897	-49.273	0.0714264	-49.273	0.0702972
-49.272	0.0902557	-49.2479	0.073494	-49.272	0.136436	-49.2479	0.0604248	-49.272	0.0590897	-49.248	0.0772858	-49.248	0.0702972
-49.247	0.0843964	-49.223	0.0695877	-49.247	0.136436	-49.223	0.0604248	-49.247	0.0590897	-49.223	0.081192	-49.223	0.0702972
-49.222	0.0746307	-49.1979	0.073494	-49.222	0.136436	-49.1979	0.0604248	-49.222	0.0590897	-49.198	0.081192	-49.198	0.0702972
-49.197	0.0765839	-49.173	0.0774002	-49.197	0.136436	-49.173	0.0604248	-49.197	0.0590897	-49.173	0.0870514	-49.173	0.0702972
-49.172	0.0804901	-49.1479	0.0620039	-49.172	0.136436	-49.1479	0.0547941	-49.172	0.064949	-49.148	0.0912006	-49.148	0.0646808
-49.147	0.0746307	-49.1229	0.0484615	-49.147	0.136436	-49.1229	0.045158	-49.147	0.0629959	-49.123	0.0854803	-49.123	0.0609137
-49.122	0.0648651	-49.098	0.0387188	-49.122	0.130577	-49.098	0.0412747	-49.122	0.0532303	-49.098	0.0874325	-49.098	0.0550772
-49.097	0.0609589	-49.0729	0.0348126	-49.097	0.120811	-49.0729	0.0354153	-49.097	0.0434647	-49.073	0.0855032	-49.073	0.0453115
-49.072	0.0550995	-49.048	0.0345843	-49.072	0.111046	-49.048	0.0312808	-49.072	0.0395584	-49.048	0.0813448	-49.048	0.0411532
-49.047	0.0511932	-49.0229	0.0344315	-49.047	0.10714	-49.0229	0.0311279	-49.047	0.0395584	-49.023	0.081192	-49.023	0.0410004
-49.022	0.0511932	-48.9979	0.0276551	-49.022	0.10714	-48.9979	0.0243516	-49.022	0.0454178	-48.998	0.0744329	-48.998	0.0283819
-48.997	0.0441589	-48.973	0.0228955	-48.997	0.105965	-48.973	0.019592	-48.997	0.0422897	-48.973	0.0696561	-48.973	0.0197102
-48.972	0.0465088	-48.9479	0.0227127	-48.972	0.105186	-48.9479	0.0194092	-48.972	0.0376053	-48.948	0.0765076	-48.948	0.0292816
-48.947	0.0511932	-48.923	0.0227127	-48.947	0.105186	-48.923	0.0252686	-48.947	0.0376053	-48.923	0.081192	-48.923	0.019516
-48.922	0.0511932	-48.8979	0.017082	-48.922	0.105186	-48.8979	0.0235441	-48.922	0.0434647	-48.898	0.0755756	-48.898	0.0138996
-48.897	0.0511932	-48.8729	0.0189497	-48.897	0.0993271	-48.8729	0.0195524	-48.897	0.0415115	-48.873	0.0715792	-48.873	0.0099
-48.872	0.0511932	-48.848	0.0227127	-48.872	0.0954208	-48.848	0.0194092	-48.872	0.0376053	-48.848	0.0714264	-48.848	0.00975
-48.847	0.0511932	-48.8229	0.0227127	-48.847	0.0954208	-48.8229	0.0194092	-48.847	0.0376053	-48.823	0.0772858	-48.823	0.00975
-48.822	0.0511932	-48.798	0.0227127	-48.822	0.10128	-48.798	0.0194092	-48.822	0.0434647	-48.798	0.081192	-48.798	0.00975
-48.797	0.0511932	-48.7729	0.0285721	-48.797	0.105186	-48.7729	0.0194092	-48.797	0.0473709	-48.773	0.0909576	-48.773	0.019516
-48.772	0.0570526	-48.7479	0.0324783	-48.772	0.105186	-48.7479	0.0194092	-48.772	0.0473709	-48.748	0.0909576	-48.748	0.019516
-48.747	0.0609589	-48.723	0.0174631	-48.747	0.105186	-48.723	0.00439	-48.747	0.0473709	-48.723	0.0759424	-48.723	0.00454
-48.722	0.0453339	-48.6979	0.0130995	-48.722	0.0895615	-48.6979	0.00589	-48.722	0.0317459	-48.698	0.0715884	-48.698	0.00601
-48.697	0.0414276	-48.673	0.0129471	-48.697	0.0856552	-48.673	0.00964	-48.697	0.0278397	-48.673	0.0772858	-48.673	-1.53e-05
-48.672	0.0414276	-48.6479	0.0129471	-48.672	0.0926895	-48.6479	0.00964	-48.672	0.0278397	-48.648	0.081192	-48.648	-1.53e-05
-48.647	0.0414276	-48.6229	0.0129471	-48.647	0.097374	-48.6229	0.0194092	-48.647	0.0278397	-48.623	0.081192	-48.623	-1.53e-05
-48.622	0.0414276	-48.598	0.0129471	-48.622	0.097374	-48.598	0.0194092	-48.622	0.0278397	-48.598	0.081192	-48.598	-1.53e-05
-48.597	0.0414276	-48.5729	0.00732	-48.597	0.097374	-48.5729	0.0137785	-48.597	0.034874	-48.573	0.0755756	-48.573	0.00413
-48.572	0.0414276	-48.548	0.00333	-48.572	0.0915146	-48.548	0.0098	-48.572	0.033699	-48.548	0.0715792	-48.548	0.000138
-48.547	0.0414276	-48.5229	0.00318	-48.547	0.0876083	-48.5229	0.00964	-48.547	0.0297928	-48.523	0.0772858	-48.523	-1.53e-05
-48.522	0.0355682	-48.4979	0.00904	-48.522	0.0876083	-48.4979	0.00964	-48.522	0.0297928	-48.498	0.081192	-48.498	-0.00978
-48.497	0.0375214	-48.473	0.0129471	-48.497	0.0876083	-48.473	0.00964	-48.497	0.0297928	-48.473	0.081192	-48.473	-0.00978
-48.472	0.0414276	-48.4479	0.0129471	-48.472	0.0876083	-48.4479	0.00964	-48.472	0.0297928	-48.448	0.081192	-48.448	-0.00978
-48.447	0.0414276	-48.423	0.0129471	-48.447	0.0876083	-48.423	0.00964	-48.447	0.0297928	-48.423	0.081192	-48.423	-1.53e-05
-48.422	0.0414276	-48.3979	0.0223316	-48.422	0.0876083	-48.3979	0.0248874	-48.422	0.0297928	-48.398	0.0905527	-48.398	0.0152048
-48.397	0.0511932	-48.3729	0.0227127	-48.397	0.097374	-48.3729	0.0291748	-48.397	0.0395584	-48.373	0.096817	-48.373	0.019516
-48.372	0.0511932	-48.348	0.017082	-48.372	0.10714	-48.348	0.0235441	-48.372	0.0395584	-48.348	0.0950926	-48.348	0.0138996
-48.347	0.0453339	-48.3229	0.0130995	-48.347	0.10128	-48.3229	0.0195616	-48.347	0.033699	-48.323	0.0911196	-48.323	0.00991
-48.322	0.0414276	-48.298	0.00356	-48.322	0.097374	-48.298	0.015885	-48.322	0.0356522	-48.298	0.0874334	-48.298	0.000367
-48.297	0.0375214	-48.2729	0.00318	-48.297	0.0876083	-48.2729	0.0194092	-48.297	0.0297928	-48.273	0.100723	-48.273	0.00584
-48.272	0.0414276	-48.2479	0.00457	-48.272	0.0934677	-48.2479	0.0137647	-48.272	0.0297928	-48.248	0.0950931	-48.248	0.00412
-48.247	0.0355682	-48.223	0.00529	-48.247	0.0915146	-48.223	0.0156554	-48.247	0.0297928	-48.223	0.0911101	-48.223	0.000147
-48.222	0.031662	-48.1979	0.00513	-48.222	0.0876083	-48.1979	0.0194092	-48.222	0.0297928	-48.198	0.0909576	-48.198	-1.53e-05
-48.197	0.031662	-48.173	0.00513	-48.197	0.0876083	-48.173	0.0194092	-48.197	0.0297928	-48.173	0.096817	-48.173	-1.53e-05
-48.172	0.0375214	-48.1479	0.010994	-48.172	0.0876083	-48.1479	0.0194092	-48.172	0.0297928	-48.148	0.100723	-48.148	-1.53e-05
-48.147	0.0414276	-48.1229	0.0149002	-48.147	0.0876083	-48.1229	0.0291748	-48.147	0.0297928	-48.123	0.100723	-48.123	0.00584
-48.122	0.0414276	-48.098	0.0242847	-48.122	0.0876083	-48.098	0.0385593	-48.122	0.0297928	-48.098	0.110108	-48.098	0.0191111
-48.097	0.0570526	-48.0729	0.0190351	-48.097	0.097374	-48.0729	0.0333097	-48.097	0.0454178	-48.073	0.104872	-48.073	0.0138996
-48.072	0.0550995	-48.048	0.0209124	-48.072	0.0915146	-48.048	0.0293276	-48.072	0.0434647	-48.048	0.100876	-48.048	0.00404
-48.047	0.0511932	-48.0229	0.0246658	-48.047	0.0876083	-48.0229	0.0291748	-48.047	0.0395584	-48.023	0.100723	-48.023	0.00584
-48.022	0.0511932	-47.9979	0.0246658	-48.022	0.0876083	-47.9979	0.0291748	-48.022	0.0395584	-47.998	0.100723	-47.998	0.00975
-47.997	0.0511932	-47.973	0.0246658	-47.997	0.0876083	-47.973	0.0291748	-47.997	0.0395584	-47.973	0.100723	-47.973	0.00975
-47.972	0.0453339	-47.9479	0.0246658	-47.972	0.0934677	-47.9479	0.0291748	-47.972	0.0395584	-47.948	0.100723	-47.948	0.00975
-47.947	0.047287	-47.923	0.0246658	-47.947	0.097374	-47.923	0.0291748	-47.947	0.0395584	-47.923	0.100723	-47.923	0.00975
-47.922	0.0511932	-47.8979	0.0246658	-47.922	0.097374	-47.8979	0.0291748	-47.922	0.0395584	-47.898	0.100723	-47.898	0.00975
-47.897	0.0511932	-47.8729	0.0246658	-47.897	0.097374	-47.8729	0.0291748	-47.897	0.0395584	-47.873	0.106583	-47.873	0.00389
-47.872	0.0609589	-47.848	0.0246658	-47.872	0.097374	-47.848	0.0291748	-47.872	0.0395584	-47.848	0.110489	-47.848	-1.53e-05
-47.847	0.0609589	-47.8229	0.0190351	-47.847	0.097374	-47.8229	0.0235441	-47.847	0.0395584	-47.823	0.104872	-47.823	0.000228
-47.822	0.0550995	-47.798	0.015053	-47.822	0.0915146	-47.798	0.019562	-47.822	0.033699	-47.798	0.100876	-47.798	0.000138
-47.797	0.0511932	-47.7729	0.00552	-47.797	0.0876083	-47.7729	0.0100247	-47.797	0.0297928	-47.773	0.0983969	-47.773	-0.00938
-47.772	0.0414276	-47.7479	-0.00164	-47.772	0.0837021	-47.7479	0.00287	-47.772	0.0200272	-47.748	0.0959173	-47.748	-0.01654
-47.747	0.0343933	-47.723	0.00298	-47.747	0.080574	-47.723	0.00749	-47.747	0.0188522	-47.723	0.106384	-47.723	-0.0119447
-47.722	0.0453339	-47.6979	0.00318	-47.722	0.0856552	-47.6979	0.00769	-47.722	0.0278397	-47.698	0.110489	-47.698	-0.011734
-47.697	0.0492401	-47.673	-0.00245	-47.697	0.0915146	-47.673	0.00206	-47.697	0.0278397	-47.673	0.104859	-47.673	-0.0173642
-47.672	0.0433807	-47.6479	-0.00643	-47.672	0.0895615	-47.6479	-0.00192	-47.672	0.033699	-47.648	0.106745	-47.648	-0.0213377
-47.647	0.0394745	-47.6229	-0.00658	-47.647	0.0856552	-47.6229	0.00378	-47.647	0.0356522	-47.623	0.110489	-47.623	-0.0214996
-47.622	0.0465088	-47.598	-0.0122149	-47.622	0.0856552	-47.598	0.00206	-47.622	0.0395584	-47.598	0.104858	-47.598	-0.0271161
-47.597	0.0453339	-47.5729	-0.0161974	-47.597	0.0856552	-47.5729	-0.00192	-47.597	0.033699	-47.573	0.106745	-47.573	-0.0311033
-47.572	0.0414276	-47.548	-0.0163498	-47.572	0.0954208	-47.548	0.00496	-47.572	0.0356522	-47.548	0.110489	-47.548	-0.0312653
-47.547	0.047287	-47.5229	-0.0219805	-47.547	0.0954208	-47.5229	0.00401	-47.547	0.0395584	-47.523	0.104872	-47.523	-0.0368817
-47.522	0.0453339	-47.4979	-0.0201128	-47.522	0.0954208	-47.4979	2.12e-05	-47.522	0.033699	-47.498	0.100876	-47.498	-0.0408781
-47.497	0.0414276	-47.473	-0.0163498	-47.497	0.0954208	-47.473	-0.000122	-47.497	0.0297928	-47.473	0.100723	-47.473	-0.0410309
-47.472	0.047287	-47.4479	-0.0163498	-47.472	0.0954208	-47.4479	-0.000122	-47.472	0.0356522	-47.448	0.106583	-47.448	-0.0339966
-47.447	0.0511932	-47.423	-0.0257334	-47.447	0.0954208	-47.423	-0.00365	-47.447	0.0395584	-47.423	0.101105	-47.423	-0.0386957
-47.422	0.0414276	-47.3979	-0.0258867	-47.422	0.0856552	-47.3979	-0.00575	-47.422	0.0297928	-47.398	0.0951068	-47.398	-0.0446942
-47.397	0.0355682	-47.3729	-0.0357378	-47.397	0.0797958	-47.3729	2.12e-05	-47.397	0.0309677	-47.373	0.0911105	-47.373	-0.0486906
-47.372	0.0375214	-47.348	-0.035881	-47.372	0.081749	-47.348	-0.000122	-47.372	0.0317459	-47.348	0.0909576	-47.348	-0.042984
-47.347	0.0414276	-47.3229	-0.0415117	-47.347	0.0856552	-47.3229	0.000107	-47.347	0.0317459	-47.323	0.0853412	-47.323	-0.0349286
-47.322	0.0355682	-47.298	-0.0204853	-47.322	0.0797958	-47.298	0.00941	-47.322	0.0258865	-47.298	0.0907284	-47.298	-0.0295413
-47.297	0.0414276	-47.2729	-0.0163498	-47.297	0.0856552	-47.2729	0.00964	-47.297	0.0317459	-47.273	0.0909576	-47.273	-0.0293121
-47.272	0.0414276	-47.2479	-0.0163498	-47.272	0.0856552	-47.2479	0.00964	-47.272	0.0376053	-47.248	0.0909576	-47.248	-0.0234528
-47.247	0.0414276	-47.223	-0.0163498	-47.247	0.0856552	-47.223	0.00964	-47.247	0.0415115	-47.223	0.0909576	-47.223	-0.0195465
-47.222	0.0414276	-47.1979	-0.0104904	-47.222	0.0856552	-47.1979	0.0155029	-47.222	0.0415115	-47.198	0.0909576	-47.198	-0.0195465
-47.197	0.047287	-47.173	-0.00658	-47.197	0.0856552	-47.173	0.0194092	-47.197	0.0415115	-47.173	0.0909576	-47.173	-0.0195465
-47.172	0.0511932	-47.1479	-0.00658	-47.172	0.0856552	-47.1479	0.0194092	-47.172	0.0415115	-47.148	0.0909576	-47.148	-0.0136871
-47.147	0.0511932	-47.1229	-0.00658	-47.147	0.0856552	-47.1229	0.0194092	-47.147	0.0415115	-47.123	0.0909576	-47.123	-0.00978
-47.122	0.0511932	-47.098	-0.00658	-47.122	0.0856552	-47.098	0.0194092	-47.122	0.0415115	-47.098	0.0909576	-47.098	-0.00978
-47.097	0.0511932	-47.0729	-0.000725	-47.097	0.0856552	-47.0729	0.0194092	-47.097	0.0415115	-47.073	0.0909576	-47.073	-0.00978
-47.072	0.0511932	-47.048	0.00318	-47.072	0.0954208	-47.048	0.0194092	-47.072	0.0415115	-47.048	0.100723	-47.048	-0.00978
-47.047	0.0511932	-47.0229	0.00318	-47.047	0.0954208	-47.0229	0.0194092	-47.047	0.0512772	-47.023	0.100723	-47.023	-0.00392
-47.022	0.0511932	-46.9979	0.00318	-47.022	0.0954208	-46.9979	0.0291748	-47.022	0.0512772	-46.998	0.100723	-46.998	-1.53e-05
-46.997	0.0511932	-46.973	0.00318	-46.997	0.0954208	-46.973	0.0291748	-46.997	0.0512772	-46.973	0.100723	-46.973	-1.53e-05
-46.972	0.0511932	-46.9479	0.00318	-46.972	0.0954208	-46.9479	0.0291748	-46.972	0.0512772	-46.948	0.100723	-46.948	-1.53e-05
-46.947	0.0511932	-46.923	0.00318	-46.947	0.0954208	-46.923	0.0350342	-46.947	0.0512772	-46.923	0.100723	-46.923	0.00975
-46.922	0.0511932	-46.8979	0.00318	-46.922	0.0954208	-46.8979	0.0389404	-46.922	0.0512772	-46.898	0.100723	-46.898	0.00975
-46.897	0.0511932	-46.8729	0.00318	-46.897	0.0954208	-46.8729	0.0389404	-46.897	0.0512772	-46.873	0.100723	-46.873	0.00975
-46.872	0.0511932	-46.848	-0.00245	-46.872	0.0954208	-46.848	0.0333097	-46.872	0.0512772	-46.848	0.0950926	-46.848	0.00413
-46.847	0.0453339	-46.8229	-0.00643	-46.847	0.0895615	-46.8229	0.0293272	-46.847	0.0454178	-46.823	0.0911196	-46.823	0.00601
-46.822	0.0414276	-46.798	-0.00658	-46.822	0.0856552	-46.798	0.0291748	-46.822	0.0415115	-46.798	0.0909576	-46.798	0.00975
-46.797	0.0414276	-46.7729	-0.00658	-46.797	0.0856552	-46.7729	0.0291748	-46.797	0.0415115	-46.773	0.096817	-46.773	0.00975
-46.772	0.0414276	-46.7479	0.00045	-46.772	0.0856552	-46.7479	0.0291748	-46.772	0.0415115	-46.748	0.100723	-46.748	0.00975
-46.747	0.0414276	-46.723	0.00513	-46.747	0.0856552	-46.723	0.0291748	-46.747	0.0415115	-46.723	0.100723	-46.723	0.00975
-46.722	0.0414276	-46.6979	0.00513	-46.722	0.0926895	-46.6979	0.0291748	-46.722	0.0473709	-46.698	0.100723	-46.698	0.00975
-46.697	0.0414276	-46.673	-0.000496	-46.697	0.097374	-46.673	0.0235446	-46.697	0.0512772	-46.673	0.0950931	-46.673	0.00412
-46.672	0.0355682	-46.6479	-0.00448	-46.672	0.0844803	-46.6479	0.0195616	-46.672	0.0454178	-46.648	0.0911196	-46.648	0.000147
-46.647	0.0414276	-46.6229	0.00478	-46.647	0.0758896	-46.6229	0.0288166	-46.647	0.0415115	-46.623	0.100341	-46.623	0.00937
-46.622	0.0414276	-46.598	-0.00425	-46.622	0.0856552	-46.598	0.0197903	-46.622	0.0610428	-46.598	0.0913388	-46.598	0.00039
-46.597	0.031662	-46.5729	-0.00463	-46.597	0.0758896	-46.5729	0.0194092	-46.597	0.0512772	-46.573	0.0909576	-46.573	-1.53e-05
-46.572	0.031662	-46.548	-0.00463	-46.572	0.0758896	-46.548	0.0194092	-46.572	0.0512772	-46.548	0.0909576	-46.548	-0.00587
-46.547	0.031662	-46.5229	-0.00463	-46.547	0.0758896	-46.5229	0.0291748	-46.547	0.0512772	-46.523	0.0909576	-46.523	-0.00978
-46.522	0.031662	-46.4979	-0.00463	-46.522	0.0876083	-46.4979	0.0291748	-46.522	0.0512772	-46.498	0.0909576	-46.498	-0.00978
-46.497	0.0375214	-46.473	0.00475	-46.497	0.0876083	-46.473	0.0385593	-46.497	0.0512772	-46.473	0.100342	-46.473	-0.00042
-46.472	0.0453339	-46.4479	0.0149002	-46.472	0.097374	-46.4479	0.0389404	-46.472	0.0610428	-46.448	0.100723	-46.448	-1.53e-05
-46.447	0.0414276	-46.423	0.0149002	-46.447	0.097374	-46.423	0.0389404	-46.447	0.0610428	-46.423	0.100723	-46.423	-1.53e-05
-46.422	0.0414276	-46.3979	0.0149002	-46.422	0.097374	-46.3979	0.0389404	-46.422	0.0610428	-46.398	0.100723	-46.398	-1.53e-05
-46.397	0.0414276	-46.3729	0.0149002	-46.397	0.097374	-46.3729	0.0389404	-46.397	0.0610428	-46.373	0.100723	-46.373	-1.53e-05
-46.372	0.0414276	-46.348	0.0149002	-46.372	0.097374	-46.348	0.0389404	-46.372	0.0610428	-46.348	0.100723	-46.348	-1.53e-05
-46.347	0.0414276	-46.3229	0.0149002	-46.347	0.097374	-46.3229	0.0389404	-46.347	0.0610428	-46.323	0.100723	-46.323	-1.53e-05
-46.322	0.0414276	-46.298	0.0149002	-46.322	0.097374	-46.298	0.0389404	-46.322	0.0610428	-46.298	0.100723	-46.298	-1.53e-05
-46.297	0.0414276	-46.2729	0.0149002	-46.297	0.097374	-46.2729	0.0389404	-46.297	0.0610428	-46.273	0.100723	-46.273	-1.53e-05
-46.272	0.0414276	-46.2479	0.00926	-46.272	0.097374	-46.2479	0.0274366	-46.272	0.0610428	-46.248	0.0950931	-46.248	-0.00565
-46.247	0.0355682	-46.223	0.00529	-46.247	0.0915146	-46.223	0.0195616	-46.247	0.0551834	-46.223	0.0969695	-46.223	-0.00962
-46.222	0.031662	-46.1979	0.00513	-46.222	0.0876083	-46.1979	0.0194092	-46.222	0.0512772	-46.198	0.100723	-46.198	-0.00978
-46.197	0.031662	-46.173	0.0107647	-46.197	0.0876083	-46.173	0.0250393	-46.197	0.0512772	-46.173	0.106353	-46.173	-0.00415
-46.172	0.0375214	-46.1479	0.00912	-46.172	0.0934677	-46.1479	0.0233917	-46.172	0.0571365	-46.148	0.10471	-46.148	-0.00579
-46.147	0.0355682	-46.1229	0.0109223	-46.147	0.0915146	-46.1229	0.0251969	-46.147	0.0551834	-46.123	0.106506	-46.123	-0.004
-46.122	0.0375214	-46.098	0.00912	-46.122	0.0934677	-46.098	0.0233917	-46.122	0.0571365	-46.098	0.104706	-46.098	-0.00579
-46.097	0.0355682	-46.0729	-0.0138631	-46.097	0.0915146	-46.0729	0.0101771	-46.097	0.049324	-46.073	0.0915245	-46.073	-0.0189796
-46.072	0.0218964	-46.048	-0.00463	-46.072	0.0778427	-46.048	0.00964	-46.072	0.0317459	-46.048	0.0909576	-46.048	-0.0195465
-46.047	0.0218964	-46.0229	-0.0116653	-46.047	0.0778427	-46.0229	0.00964	-46.047	0.0317459	-46.023	0.0909576	-46.023	-0.0195465
-46.022	0.0218964	-45.9979	-0.0163498	-46.022	0.0778427	-45.9979	0.00964	-46.022	0.0317459	-45.998	0.0909576	-45.998	-0.0195465
-45.997	0.0218964	-45.973	-0.0163498	-45.997	0.0778427	-45.973	0.0155029	-45.997	0.0317459	-45.973	0.0909576	-45.973	-0.0195465
-45.972	0.0218964	-45.9479	-0.0163498	-45.972	0.0778427	-45.9479	0.0194092	-45.972	0.0317459	-45.948	0.0909576	-45.948	-0.0195465
-45.947	0.0218964	-45.923	-0.0163498	-45.947	0.0778427	-45.923	0.0194092	-45.947	0.0317459	-45.923	0.0909576	-45.923	-0.0195465
-45.922	0.0218964	-45.8979	-0.0163498	-45.922	0.0778427	-45.8979	0.0194092	-45.922	0.0317459	-45.898	0.0909576	-45.898	-0.0195465
-45.897	0.0218964	-45.8729	-0.00932	-45.897	0.0876083	-45.8729	0.0194092	-45.897	0.0317459	-45.873	0.0909576	-45.873	-0.0195465
-45.872	0.0218964	-45.848	-0.00463	-45.872	0.0876083	-45.848	0.0194092	-45.872	0.0376053	-45.848	0.0909576	-45.848	-0.0195465
-45.847	0.0218964	-45.8229	-0.00463	-45.847	0.0876083	-45.8229	0.0194092	-45.847	0.0415115	-45.823	0.0909576	-45.823	-0.0195465
-45.822	0.0218964	-45.798	-0.00463	-45.822	0.0876083	-45.798	0.0194092	-45.822	0.0415115	-45.798	0.0909576	-45.798	-0.0195465
-45.797	0.0218964	-45.7729	-0.00463	-45.797	0.0876083	-45.7729	0.0194092	-45.797	0.0415115	-45.773	0.0909576	-45.773	-0.0195465
-45.772	0.0218964	-45.7479	-0.00463	-45.772	0.0778427	-45.7479	0.0194092	-45.772	0.0415115	-45.748	0.0909576	-45.748	-0.0195465
-45.747	0.0218964	-45.723	-0.00463	-45.747	0.0778427	-45.723	0.0194092	-45.747	0.0512772	-45.723	0.100723	-45.723	-0.0195465
-45.722	0.0218964	-45.6979	-0.00463	-45.722	0.0876083	-45.6979	0.0194092	-45.722	0.0512772	-45.698	0.100723	-45.698	-0.0195465
-45.697	0.0218964	-45.673	0.000999	-45.697	0.0876083	-45.673	0.0250393	-45.697	0.0512772	-45.673	0.106353	-45.673	-0.0139163
-45.672	0.0277557	-45.6479	0.00498	-45.672	0.0934677	-45.6479	0.0290224	-45.672	0.0571365	-45.648	0.110327	-45.648	-0.00994
-45.647	0.031662	-45.6229	0.00513	-45.647	0.097374	-45.6229	0.0291748	-45.647	0.0610428	-45.623	0.110489	-45.623	-0.00978
-45.622	0.031662	-45.598	0.00513	-45.622	0.097374	-45.598	0.0389404	-45.622	0.0610428	-45.598	0.10463	-45.598	-0.00978
-45.597	0.031662	-45.5729	0.00513	-45.597	0.097374	-45.5729	0.0447998	-45.597	0.0610428	-45.573	0.100723	-45.573	-0.00978
-45.572	0.031662	-45.548	0.00513	-45.572	0.097374	-45.548	0.0487061	-45.572	0.0610428	-45.548	0.100723	-45.548	-0.00978
-45.547	0.0375214	-45.5229	0.00513	-45.547	0.097374	-45.5229	0.0487061	-45.547	0.0610428	-45.523	0.100723	-45.523	-1.53e-05
-45.522	0.0414276	-45.4979	0.00513	-45.522	0.097374	-45.4979	0.0487061	-45.522	0.0610428	-45.498	0.100723	-45.498	-1.53e-05
-45.497	0.0414276	-45.473	0.0145191	-45.497	0.097374	-45.473	0.0580906	-45.497	0.0669022	-45.473	0.110108	-45.473	-0.00042
-45.472	0.0511932	-45.4479	0.0149002	-45.472	0.10714	-45.4479	0.0584717	-45.472	0.080574	-45.448	0.110489	-45.448	-1.53e-05
-45.447	0.0511932	-45.423	0.00552	-45.447	0.10714	-45.423	0.0490881	-45.447	0.080574	-45.423	0.101105	-45.423	-0.0094
-45.422	0.0414276	-45.3979	0.00513	-45.422	0.097374	-45.3979	0.0428467	-45.422	0.0708084	-45.398	0.100723	-45.398	-0.00978
-45.397	0.0414276	-45.3729	0.00513	-45.397	0.097374	-45.3729	0.0389404	-45.397	0.0708084	-45.373	0.100723	-45.373	-0.00978
-45.372	0.0414276	-45.348	0.00513	-45.372	0.097374	-45.348	0.0389404	-45.372	0.0708084	-45.348	0.100723	-45.348	-0.00978
-45.347	0.0414276	-45.3229	0.00513	-45.347	0.097374	-45.3229	0.0389404	-45.347	0.080574	-45.323	0.100723	-45.323	-0.00978
-45.322	0.0414276	-45.298	0.00513	-45.322	0.097374	-45.298	0.0389404	-45.322	0.080574	-45.298	0.100723	-45.298	-0.00978
-45.297	0.0414276	-45.2729	0.00513	-45.297	0.097374	-45.2729	0.0389404	-45.297	0.080574	-45.273	0.100723	-45.273	-0.00978
-45.272	0.0414276	-45.2479	0.00513	-45.272	0.097374	-45.2479	0.0389404	-45.272	0.080574	-45.248	0.100723	-45.248	-0.00978
-45.247	0.0414276	-45.223	0.010994	-45.247	0.10714	-45.223	0.0389404	-45.247	0.080574	-45.223	0.100723	-45.223	-0.00978
-45.222	0.0414276	-45.1979	0.0149002	-45.222	0.10714	-45.1979	0.0389404	-45.222	0.080574	-45.198	0.100723	-45.198	-0.00978
-45.197	0.0414276	-45.173	0.0188065	-45.197	0.10714	-45.173	0.0389404	-45.197	0.0747147	-45.173	0.100723	-45.173	-1.53e-05
-45.172	0.0414276	-45.1479	0.0149002	-45.172	0.10714	-45.1479	0.0389404	-45.172	0.0708084	-45.148	0.100723	-45.148	-1.53e-05
-45.147	0.0414276	-45.1229	0.00926	-45.147	0.10714	-45.1229	0.033296	-45.147	0.0708084	-45.123	0.104859	-45.123	-0.00565
-45.122	0.0355682	-45.098	0.00529	-45.122	0.10128	-45.098	0.0293272	-45.122	0.064949	-45.098	0.100876	-45.098	-0.00962
-45.097	0.0414276	-45.0729	0.00513	-45.097	0.097374	-45.0729	0.0291748	-45.097	0.0610428	-45.073	0.100723	-45.073	-0.0156403
-45.072	0.0414276	-45.048	0.00513	-45.072	0.097374	-45.048	0.0233154	-45.072	0.0610428	-45.048	0.100723	-45.048	-0.0195465
-45.047	0.0414276	-45.0229	0.00513	-45.047	0.097374	-45.0229	0.0194092	-45.047	0.0610428	-45.023	0.100723	-45.023	-0.0195465
-45.022	0.0414276	-44.9979	0.00513	-45.022	0.097374	-44.9979	0.0194092	-45.022	0.0610428	-44.998	0.100723	-44.998	-0.0195465
-44.997	0.0414276	-44.973	-0.00425	-44.997	0.0915146	-44.973	0.0197903	-44.997	0.0610428	-44.973	0.0971981	-44.973	-0.0289072
-44.972	0.031662	-44.9479	-0.00463	-44.972	0.0778427	-44.9479	0.0194092	-44.972	0.0512772	-44.948	0.100723	-44.948	-0.0293121
-44.947	0.031662	-44.923	-0.00463	-44.947	0.0778427	-44.923	0.0194092	-44.947	0.0512772	-44.923	0.100723	-44.923	-0.0293121
-44.922	0.0258026	-44.8979	-0.00463	-44.922	0.0778427	-44.8979	0.0194092	-44.922	0.0512772	-44.898	0.100723	-44.898	-0.0293121
-44.897	0.0218964	-44.8729	-0.00463	-44.897	0.0778427	-44.8729	0.0194092	-44.897	0.0512772	-44.873	0.100723	-44.873	-0.0293121
-44.872	0.0218964	-44.848	-0.00463	-44.872	0.0778427	-44.848	0.0194092	-44.872	0.0512772	-44.848	0.100723	-44.848	-0.0293121
-44.847	0.0218964	-44.8229	-0.00463	-44.847	0.0778427	-44.8229	0.0194092	-44.847	0.0454178	-44.823	0.100723	-44.823	-0.0293121
-44.822	0.0218964	-44.798	-0.00463	-44.822	0.0778427	-44.798	0.0194092	-44.822	0.0415115	-44.798	0.100723	-44.798	-0.0293121
-44.797	0.0218964	-44.7729	-0.00463	-44.797	0.0778427	-44.7729	0.0194092	-44.797	0.0415115	-44.773	0.100723	-44.773	-0.0293121
-44.772	0.0218964	-44.7479	-0.00463	-44.772	0.0778427	-44.7479	0.0194092	-44.772	0.0415115	-44.748	0.10463	-44.748	-0.0293121
-44.747	0.0336151	-44.723	-0.00463	-44.747	0.0778427	-44.723	0.0194092	-44.747	0.0415115	-44.723	0.100723	-44.723	-0.0293121
-44.722	0.0336151	-44.6979	0.00709	-44.722	0.0778427	-44.6979	0.0194092	-44.722	0.0512772	-44.698	0.100723	-44.698	-0.0293121
-44.697	0.0336151	-44.673	5.34e-05	-44.697	0.0778427	-44.673	0.0194092	-44.697	0.0415115	-44.673	0.100723	-44.673	-0.0293121
-44.672	0.0336151	-44.6479	-0.00463	-44.672	0.0778427	-44.6479	0.0194092	-44.672	0.0415115	-44.648	0.106583	-44.648	-0.0293121
-44.647	0.0336151	-44.6229	-0.00463	-44.647	0.0778427	-44.6229	0.0194092	-44.647	0.0415115	-44.623	0.110489	-44.623	-0.0293121
-44.622	0.0336151	-44.598	-0.00463	-44.622	0.0778427	-44.598	0.0311279	-44.622	0.0512772	-44.598	0.110489	-44.598	-0.0254059
-44.597	0.0336151	-44.5729	-0.00463	-44.597	0.0876083	-44.5729	0.0311279	-44.597	0.0512772	-44.573	0.122208	-44.573	-0.0293121
-44.572	0.0336151	-44.548	-0.00463	-44.572	0.0876083	-44.548	0.0311279	-44.572	0.0512772	-44.548	0.122208	-44.548	-0.0293121
-44.547	0.0336151	-44.5229	-0.00463	-44.547	0.0876083	-44.5229	0.0311279	-44.547	0.0512772	-44.523	0.122208	-44.523	-0.0293121
-44.522	0.0336151	-44.4979	-0.00463	-44.522	0.0876083	-44.4979	0.0311279	-44.522	0.0512772	-44.498	0.122208	-44.498	-0.0293121
-44.497	0.0336151	-44.473	-0.00463	-44.497	0.0876083	-44.473	0.0311279	-44.497	0.0512772	-44.473	0.122208	-44.473	-0.0293121
-44.472	0.0336151	-44.4479	-0.00463	-44.472	0.0876083	-44.4479	0.0311279	-44.472	0.0512772	-44.448	0.122208	-44.448	-0.0293121
-44.447	0.0336151	-44.423	-0.00463	-44.447	0.0876083	-44.423	0.0311279	-44.447	0.0512772	-44.423	0.122208	-44.423	-0.0293121
-44.422	0.0336151	-44.3979	-0.00463	-44.422	0.0876083	-44.3979	0.0311279	-44.422	0.0512772	-44.398	0.122208	-44.398	-0.0293121
-44.397	0.0336151	-44.3729	-0.00463	-44.397	0.0876083	-44.3729	0.0311279	-44.397	0.0512772	-44.373	0.122208	-44.373	-0.0293121
-44.372	0.0336151	-44.348	-0.0158925	-44.372	0.0876083	-44.348	0.0198665	-44.372	0.0512772	-44.348	0.110946	-44.348	-0.040545
-44.347	0.0218964	-44.3229	-0.0163498	-44.347	0.0758896	-44.3229	0.0194092	-44.347	0.049324	-44.323	0.10463	-44.323	-0.0410309
-44.322	0.0218964	-44.298	-0.00509	-44.322	0.0856552	-44.298	0.0306695	-44.322	0.049324	-44.298	0.111984	-44.298	-0.0297706
-44.297	0.0433807	-44.2729	0.00513	-44.297	0.097374	-44.2729	0.0311279	-44.297	0.0610428	-44.273	0.112442	-44.273	-0.0293121
-44.272	0.0433807	-44.2479	0.00513	-44.272	0.097374	-44.2479	0.0311279	-44.272	0.0610428	-44.248	0.112442	-44.248	-0.0293121
-44.247	0.0433807	-44.223	-0.00613	-44.247	0.097374	-44.223	0.0198665	-44.247	0.0610428	-44.223	0.101181	-44.223	-0.040545
-44.222	0.031662	-44.1979	0.00468	-44.222	0.0856552	-44.1979	0.0306706	-44.222	0.049324	-44.198	0.111956	-44.198	-0.029798
-44.197	0.0433807	-44.173	-0.00613	-44.197	0.097374	-44.173	0.0198676	-44.197	0.0610428	-44.173	0.101182	-44.173	-0.0249474
-44.172	0.031662	-44.1479	-0.013344	-44.172	0.0856552	-44.1479	0.0126494	-44.172	0.0434647	-44.148	0.0939806	-44.148	-0.0282423
-44.147	0.0246277	-44.1229	-0.0113548	-44.147	0.0786209	-44.1229	0.0146386	-44.147	0.0383835	-44.123	0.0959469	-44.123	-0.026276
-44.122	0.0269775	-44.098	-0.00677	-44.122	0.0809708	-44.098	0.0192264	-44.122	0.0446396	-44.098	0.10054	-44.098	-0.0216939
-44.097	0.031662	-44.0729	-0.00658	-44.097	0.0856552	-44.0729	0.0194092	-44.097	0.049324	-44.073	0.100723	-44.073	-0.0214996
-44.072	0.031662	-44.048	-0.00658	-44.072	0.0856552	-44.048	0.0291748	-44.072	0.049324	-44.048	0.100723	-44.048	-0.0214996
-44.047	0.031662	-44.0229	-0.00658	-44.047	0.0856552	-44.0229	0.0291748	-44.047	0.049324	-44.023	0.100723	-44.023	-0.0214996
-44.022	0.031662	-43.9979	-0.00658	-44.022	0.0856552	-43.9979	0.0291748	-44.022	0.049324	-43.998	0.100723	-43.998	-0.0214996
-43.997	0.031662	-43.973	-0.00658	-43.997	0.0856552	-43.973	0.0291748	-43.997	0.049324	-43.973	0.100723	-43.973	-0.0214996
-43.972	0.031662	-43.9479	0.00045	-43.972	0.0856552	-43.9479	0.0291748	-43.972	0.049324	-43.948	0.110489	-43.948	-0.0214996
-43.947	0.031662	-43.923	0.00513	-43.947	0.0856552	-43.923	0.0291748	-43.947	0.049324	-43.923	0.110489	-43.923	-0.0214996
-43.922	0.031662	-43.8979	0.00513	-43.922	0.0856552	-43.8979	0.0291748	-43.922	0.049324	-43.898	0.110489	-43.898	-0.0214996
-43.897	0.031662	-43.8729	0.00513	-43.897	0.0856552	-43.8729	0.0291748	-43.897	0.049324	-43.873	0.110489	-43.873	-0.0214996
-43.872	0.031662	-43.848	0.00513	-43.872	0.0856552	-43.848	0.0291748	-43.872	0.049324	-43.848	0.110489	-43.848	-0.00978
-43.847	0.031662	-43.8229	0.00513	-43.847	0.0954208	-43.8229	0.0291748	-43.847	0.049324	-43.823	0.110489	-43.823	-0.00978
-43.822	0.031662	-43.798	0.00513	-43.822	0.0954208	-43.798	0.0291748	-43.822	0.0590897	-43.798	0.110489	-43.798	-0.00978
-43.797	0.031662	-43.7729	-0.00163	-43.797	0.0954208	-43.7729	0.022415	-43.797	0.0590897	-43.773	0.103746	-43.773	-0.0165235
-43.772	0.0246277	-43.7479	-0.00641	-43.772	0.0883865	-43.7479	0.0176279	-43.772	0.0520554	-43.748	0.0989534	-43.748	-0.0213164
-43.747	0.0199432	-43.723	0.00318	-43.747	0.0837021	-43.723	0.0272217	-43.747	0.0473709	-43.723	0.0987701	-43.723	-0.0214996
-43.722	0.0297089	-43.6979	-0.00658	-43.722	0.0837021	-43.6979	0.0272217	-43.722	0.0473709	-43.698	0.0987701	-43.698	-0.0214996
-43.697	0.0199432	-43.673	-0.00658	-43.697	0.0837021	-43.673	0.0272217	-43.697	0.0473709	-43.673	0.0987701	-43.673	-0.0214996
-43.672	0.0199432	-43.6479	0.00318	-43.672	0.0837021	-43.6479	0.0272217	-43.672	0.0473709	-43.648	0.0987701	-43.648	-0.027359
-43.647	0.0199432	-43.6229	0.00996	-43.647	0.0837021	-43.6229	0.033998	-43.647	0.0473709	-43.623	0.105529	-43.623	-0.0245061
-43.622	0.0269775	-43.598	0.0147174	-43.622	0.0907364	-43.598	0.0387576	-43.622	0.0602646	-43.598	0.110306	-43.598	-0.0197407
-43.597	0.031662	-43.5729	0.0149002	-43.597	0.0954208	-43.5729	0.0389404	-43.597	0.0688553	-43.573	0.110489	-43.573	-0.0195465
-43.572	0.0375214	-43.548	0.0149002	-43.572	0.0954208	-43.548	0.0389404	-43.572	0.0688553	-43.548	0.110489	-43.548	-0.0195465
-43.547	0.0511932	-43.5229	0.0149002	-43.547	0.0954208	-43.5229	0.0389404	-43.547	0.0688553	-43.523	0.110489	-43.523	-0.0195465
-43.522	0.0511932	-43.4979	0.0149002	-43.522	0.0954208	-43.4979	0.0389404	-43.522	0.0688553	-43.498	0.120255	-43.498	-0.0195465
-43.497	0.0511932	-43.473	0.0149002	-43.497	0.0954208	-43.473	0.0389404	-43.497	0.0688553	-43.473	0.120255	-43.473	-0.0195465
-43.472	0.0511932	-43.4479	0.0149002	-43.472	0.0954208	-43.4479	0.0389404	-43.472	0.0688553	-43.448	0.114395	-43.448	-0.0195465
-43.447	0.0511932	-43.423	0.0149002	-43.447	0.0954208	-43.423	0.0389404	-43.447	0.080574	-43.423	0.116348	-43.423	-0.0195465
-43.422	0.0511932	-43.3979	0.0149002	-43.422	0.0954208	-43.3979	0.0389404	-43.422	0.080574	-43.398	0.120255	-43.398	-0.0195465
-43.397	0.0511932	-43.3729	0.0149002	-43.397	0.0954208	-43.3729	0.0389404	-43.397	0.0747147	-43.373	0.120255	-43.373	-0.0195465
-43.372	0.0511932	-43.348	0.0149002	-43.372	0.0954208	-43.348	0.0389404	-43.372	0.0708084	-43.348	0.120255	-43.348	-0.0195465
-43.347	0.0511932	-43.3229	0.0149002	-43.347	0.0954208	-43.3229	0.0389404	-43.347	0.0708084	-43.323	0.120255	-43.323	-0.0195465
-43.322	0.0511932	-43.298	0.0149002	-43.322	0.105186	-43.298	0.0389404	-43.322	0.0708084	-43.298	0.120255	-43.298	-0.00978
-43.297	0.0511932	-43.2729	0.00814	-43.297	0.105186	-43.2729	0.0321806	-43.297	0.0708084	-43.273	0.113512	-43.273	-0.0165235
-43.272	0.0441589	-43.2479	0.00335	-43.272	0.0981522	-43.2479	0.0273935	-43.272	0.0637741	-43.248	0.108719	-43.248	-0.0213164
-43.247	0.0394745	-43.223	-0.0062	-43.247	0.0934677	-43.223	0.0276028	-43.247	0.0590897	-43.223	0.0991512	-43.223	-0.0308603
-43.222	0.0297089	-43.1979	-0.00658	-43.222	0.0837021	-43.1979	0.0272217	-43.222	0.0551834	-43.198	0.0987701	-43.198	-0.0312653
-43.197	0.0297089	-43.173	-0.00658	-43.197	0.0837021	-43.173	0.0272217	-43.197	0.0590897	-43.173	0.0987701	-43.173	-0.0312653
-43.172	0.0297089	-43.1479	-0.0136185	-43.172	0.0778427	-43.1479	0.0272217	-43.172	0.0590897	-43.148	0.0929108	-43.148	-0.0312653
-43.147	0.0297089	-43.1229	-0.0183029	-43.147	0.0739365	-43.1229	0.0272217	-43.147	0.0590897	-43.123	0.0890045	-43.123	-0.0312653
-43.122	0.0297089	-43.098	-0.0183029	-43.122	0.0739365	-43.098	0.0272217	-43.122	0.0590897	-43.098	0.0890045	-43.098	-0.0312653
-43.097	0.0297089	-43.0729	-0.0183029	-43.097	0.0739365	-43.0729	0.0272217	-43.097	0.0532303	-43.073	0.0890045	-43.073	-0.0312653
-43.072	0.0297089	-43.048	-0.0115438	-43.072	0.0739365	-43.048	0.0339808	-43.072	0.049324	-43.048	0.105529	-43.048	-0.0245061
-43.047	0.0367432	-43.0229	-0.00677	-43.047	0.0809708	-43.0229	0.0387576	-43.047	0.066124	-43.023	0.110295	-43.023	-0.0197407
-43.022	0.0414276	-42.9979	-0.00658	-43.022	0.0856552	-42.9979	0.0389404	-43.022	0.0610428	-42.998	0.110489	-42.998	-0.00978
-42.997	0.0414276	-42.973	-0.000953	-42.997	0.0856552	-42.973	0.0445711	-42.997	0.0610428	-42.973	0.11612	-42.973	-0.00416
-42.972	0.047287	-42.9479	0.00303	-42.972	0.097374	-42.9479	0.0485536	-42.972	0.0669022	-42.948	0.120093	-42.948	-0.000177
-42.947	0.0511932	-42.923	0.00318	-42.947	0.105186	-42.923	0.0487061	-42.947	0.080574	-42.923	0.120255	-42.923	-1.53e-05
-42.922	0.0609589	-42.8979	0.00318	-42.922	0.105186	-42.8979	0.0584717	-42.922	0.080574	-42.898	0.114395	-42.898	-1.53e-05
-42.897	0.0609589	-42.8729	0.00318	-42.897	0.105186	-42.8729	0.0584717	-42.897	0.080574	-42.873	0.110489	-42.873	-1.53e-05
-42.872	0.0609589	-42.848	0.00318	-42.872	0.0993271	-42.848	0.0584717	-42.872	0.080574	-42.848	0.110489	-42.848	-1.53e-05
-42.847	0.0609589	-42.8229	0.00318	-42.847	0.105186	-42.8229	0.0584717	-42.847	0.080574	-42.823	0.10463	-42.823	-1.53e-05
-42.822	0.0609589	-42.798	0.00318	-42.822	0.105186	-42.798	0.0584717	-42.822	0.080574	-42.798	0.100723	-42.798	-1.53e-05
-42.797	0.0609589	-42.7729	0.00318	-42.797	0.105186	-42.7729	0.0526123	-42.797	0.080574	-42.773	0.100723	-42.773	-1.53e-05
-42.772	0.0609589	-42.7479	-0.00623	-42.772	0.105186	-42.7479	0.0392986	-42.772	0.080574	-42.748	0.0913397	-42.748	-0.0094
-42.747	0.0511932	-42.723	-0.00658	-42.747	0.0954208	-42.723	0.0389404	-42.747	0.0708084	-42.723	0.0909576	-42.723	-0.00978
-42.722	0.0511932	-42.6979	-0.00658	-42.722	0.0954208	-42.6979	0.0389404	-42.722	0.0708084	-42.698	0.0909576	-42.698	-0.00978
-42.697	0.0511932	-42.673	-0.0159678	-42.697	0.0954208	-42.673	0.0295568	-42.697	0.0708084	-42.673	0.0815741	-42.673	-0.0191645
-42.672	0.0414276	-42.6479	-0.0107191	-42.672	0.0856552	-42.6479	0.0348055	-42.672	0.0610428	-42.648	0.0868084	-42.648	-0.0139301
-42.647	0.047287	-42.6229	0.00304	-42.647	0.0915146	-42.6229	0.0387972	-42.647	0.0669022	-42.623	0.10057	-42.623	-0.00993
-42.622	0.0511932	-42.598	0.00318	-42.622	0.0954208	-42.598	0.0389404	-42.622	0.0708084	-42.598	0.100723	-42.598	-0.00978
-42.597	0.0511932	-42.5729	0.00318	-42.597	0.0954208	-42.5729	0.0389404	-42.597	0.0708084	-42.573	0.100723	-42.573	-0.00978
-42.572	0.0511932	-42.548	0.00318	-42.572	0.0954208	-42.548	0.0389404	-42.572	0.0708084	-42.548	0.100723	-42.548	-0.00978
-42.547	0.0453339	-42.5229	0.00318	-42.547	0.0954208	-42.5229	0.0389404	-42.547	0.0708084	-42.523	0.100723	-42.523	-0.00978
-42.522	0.0414276	-42.4979	0.00318	-42.522	0.0954208	-42.4979	0.0389404	-42.522	0.0708084	-42.498	0.100723	-42.498	-0.00978
-42.497	0.0414276	-42.473	0.00318	-42.497	0.10128	-42.473	0.0389404	-42.497	0.0708084	-42.473	0.100723	-42.473	-0.00978
-42.472	0.0414276	-42.4479	0.00318	-42.472	0.105186	-42.4479	0.0389404	-42.472	0.0708084	-42.448	0.100723	-42.448	-1.53e-05
-42.447	0.0414276	-42.423	-0.0062	-42.447	0.105186	-42.423	0.0236975	-42.447	0.0708084	-42.423	0.0913397	-42.423	-0.0094
-42.422	0.031662	-42.3979	-0.00658	-42.422	0.0954208	-42.3979	0.0194092	-42.422	0.0610428	-42.398	0.0909576	-42.398	-0.00978
-42.397	0.0414276	-42.3729	-0.00658	-42.397	0.0954208	-42.3729	0.0291748	-42.397	0.0708084	-42.373	0.0909576	-42.373	-0.00978
-42.372	0.0414276	-42.348	-0.00658	-42.372	0.0954208	-42.348	0.0291748	-42.372	0.0708084	-42.348	0.0909576	-42.348	-0.00978
-42.347	0.031662	-42.3229	-0.00658	-42.347	0.0954208	-42.3229	0.0291748	-42.347	0.0708084	-42.323	0.0909576	-42.323	-0.00978
-42.322	0.0414276	-42.298	-0.000954	-42.322	0.10714	-42.298	0.034805	-42.322	0.0708084	-42.298	0.0965878	-42.298	-0.00415
-42.297	0.047287	-42.2729	0.00303	-42.297	0.112999	-42.2729	0.038788	-42.297	0.0766678	-42.273	0.0947019	-42.273	-0.000177
-42.272	0.0511932	-42.2479	0.00318	-42.272	0.0993271	-42.2479	0.0389404	-42.272	0.0747147	-42.248	0.0909576	-42.248	-1.53e-05
-42.247	0.0511932	-42.223	0.00318	-42.247	0.10714	-42.223	0.0389404	-42.247	0.0708084	-42.223	0.0909576	-42.223	-1.53e-05
-42.222	0.0453339	-42.1979	0.00318	-42.222	0.10714	-42.1979	0.0389404	-42.222	0.0708084	-42.198	0.0909576	-42.198	-1.53e-05
-42.197	0.0414276	-42.173	0.00318	-42.197	0.10714	-42.173	0.0389404	-42.197	0.0708084	-42.173	0.0909576	-42.173	-0.00587
-42.172	0.0414276	-42.1479	-0.0062	-42.172	0.10714	-42.1479	0.0295559	-42.172	0.0708084	-42.148	0.0972219	-42.148	-0.0191416
-42.147	0.031662	-42.1229	-0.00658	-42.147	0.0856552	-42.1229	0.0350342	-42.147	0.0610428	-42.123	0.100723	-42.123	-0.00978
-42.122	0.0414276	-42.098	-0.00658	-42.122	0.0856552	-42.098	0.0428467	-42.122	0.0708084	-42.098	0.100723	-42.098	-0.00978
-42.097	0.0414276	-42.0729	-0.00658	-42.097	0.0856552	-42.0729	0.0447998	-42.097	0.0708084	-42.073	0.100723	-42.073	-0.00978
-42.072	0.0414276	-42.048	-0.0122143	-42.072	0.097374	-42.048	0.0430759	-42.072	0.0708084	-42.048	0.0950931	-42.048	-0.015411
-42.047	0.0355682	-42.0229	-0.0161974	-42.047	0.097374	-42.0229	0.0390929	-42.047	0.064949	-42.023	0.0911196	-42.023	-0.0193845
-42.022	0.031662	-41.9979	-0.0163498	-42.022	0.0915146	-41.9979	0.0389404	-42.022	0.0610428	-41.998	0.0909576	-41.998	-0.0195465
-41.997	0.031662	-41.973	-0.0163498	-41.997	0.0876083	-41.973	0.0389404	-41.997	0.0610428	-41.973	0.0909576	-41.973	-0.0195465
-41.972	0.031662	-41.9479	-0.0163498	-41.972	0.0876083	-41.9479	0.0389404	-41.972	0.0610428	-41.948	0.0909576	-41.948	-0.0195465
-41.947	0.031662	-41.923	-0.0163498	-41.947	0.0876083	-41.923	0.0389404	-41.947	0.0610428	-41.923	0.0909576	-41.923	-0.0195465
-41.922	0.031662	-41.8979	-0.0163498	-41.922	0.0876083	-41.8979	0.0389404	-41.922	0.0610428	-41.898	0.0909576	-41.898	-0.0195465
-41.897	0.0375214	-41.8729	-0.00658	-41.897	0.0876083	-41.8729	0.0389404	-41.897	0.0610428	-41.873	0.0909576	-41.873	-0.0195465
-41.872	0.0414276	-41.848	-0.00658	-41.872	0.0876083	-41.848	0.0389404	-41.872	0.0708084	-41.848	0.0909576	-41.848	-0.0195465
-41.847	0.0414276	-41.8229	-0.00658	-41.847	0.0876083	-41.8229	0.0389404	-41.847	0.0708084	-41.823	0.0909576	-41.823	-0.00978
-41.822	0.0414276	-41.798	-0.00658	-41.822	0.0876083	-41.798	0.0389404	-41.822	0.0708084	-41.798	0.100723	-41.798	-0.00978
-41.797	0.0414276	-41.7729	-0.0159687	-41.797	0.0876083	-41.7729	0.0295559	-41.797	0.0708084	-41.773	0.0913626	-41.773	-0.0191416
-41.772	0.031662	-41.7479	-0.0163498	-41.772	0.0778427	-41.7479	0.0291748	-41.772	0.0610428	-41.748	0.0909576	-41.748	-0.0195465
-41.747	0.031662	-41.723	-0.0163498	-41.747	0.0778427	-41.723	0.0291748	-41.747	0.0610428	-41.723	0.0909576	-41.723	-0.0195465
-41.722	0.031662	-41.6979	-0.0163498	-41.722	0.0778427	-41.6979	0.0291748	-41.722	0.0610428	-41.698	0.0909576	-41.698	-0.0195465
-41.697	0.031662	-41.673	-0.0163498	-41.697	0.0778427	-41.673	0.0291748	-41.697	0.0610428	-41.673	0.0909576	-41.673	-0.0195465
-41.672	0.031662	-41.6479	-0.0163498	-41.672	0.0778427	-41.6479	0.0291748	-41.672	0.0610428	-41.648	0.0909576	-41.648	-0.0195465
-41.647	0.031662	-41.6229	-0.0163498	-41.647	0.0778427	-41.6229	0.0291748	-41.647	0.0610428	-41.623	0.0909576	-41.623	-0.0195465
-41.622	0.0414276	-41.598	-0.0163498	-41.622	0.0778427	-41.598	0.0291748	-41.622	0.0610428	-41.598	0.0909576	-41.598	-0.0195465
-41.597	0.0414276	-41.5729	-0.0163498	-41.597	0.0778427	-41.5729	0.0291748	-41.597	0.0610428	-41.573	0.0909576	-41.573	-0.0195465
-41.572	0.0414276	-41.548	-0.0159678	-41.572	0.0778427	-41.548	0.0197912	-41.572	0.0610428	-41.548	0.0815741	-41.548	-0.0289301
-41.547	0.031662	-41.5229	-0.0163498	-41.547	0.0680771	-41.5229	0.0291748	-41.547	0.0512772	-41.523	0.081192	-41.523	-0.0293121
-41.522	0.031662	-41.4979	-0.0163498	-41.522	0.0680771	-41.4979	0.0291748	-41.522	0.0610428	-41.498	0.0909576	-41.498	-0.0293121
-41.497	0.031662	-41.473	-0.0163498	-41.497	0.0739365	-41.473	0.0291748	-41.497	0.0610428	-41.473	0.0909576	-41.473	-0.0293121
-41.472	0.031662	-41.4479	-0.0163498	-41.472	0.0778427	-41.4479	0.0291748	-41.472	0.0610428	-41.448	0.0909576	-41.448	-0.0195465
-41.447	0.031662	-41.423	-0.0163498	-41.447	0.0778427	-41.423	0.0291748	-41.447	0.0610428	-41.423	0.0909576	-41.423	-0.0195465
-41.422	0.031662	-41.3979	-0.0163498	-41.422	0.0778427	-41.3979	0.0291748	-41.422	0.0610428	-41.398	0.0909576	-41.398	-0.0195465
-41.397	0.031662	-41.3729	-0.0163498	-41.397	0.0778427	-41.3729	0.0291748	-41.397	0.0610428	-41.373	0.0909576	-41.373	-0.0195465
-41.372	0.031662	-41.348	-0.0163498	-41.372	0.0778427	-41.348	0.0291748	-41.372	0.0610428	-41.348	0.0909576	-41.348	-0.0195465
-41.347	0.031662	-41.3229	-0.0163498	-41.347	0.0778427	-41.3229	0.0291748	-41.347	0.0610428	-41.323	0.0909576	-41.323	-0.0195465
-41.322	0.031662	-41.298	-0.0163498	-41.322	0.0719833	-41.298	0.0291748	-41.322	0.0610428	-41.298	0.0909576	-41.298	-0.0195465
-41.297	0.031662	-41.2729	-0.00932	-41.297	0.0680771	-41.2729	0.0291748	-41.297	0.0610428	-41.273	0.0909576	-41.273	-0.0195465
-41.272	0.031662	-41.2479	-0.00463	-41.272	0.0837021	-41.2479	0.0291748	-41.272	0.0610428	-41.248	0.100723	-41.248	-0.0195465
-41.247	0.0414276	-41.223	-0.00463	-41.247	0.0778427	-41.223	0.0291748	-41.247	0.0610428	-41.223	0.100723	-41.223	-0.0195465
-41.222	0.0414276	-41.1979	-0.0158925	-41.222	0.0876083	-41.1979	0.0179134	-41.222	0.0610428	-41.198	0.0894904	-41.198	-0.0307794
-41.197	0.0297089	-41.173	-0.0163498	-41.197	0.0758896	-41.173	0.0233154	-41.197	0.049324	-41.173	0.0890045	-41.173	-0.0312653
-41.172	0.0297089	-41.1479	-0.0163498	-41.172	0.0758896	-41.1479	0.0213623	-41.172	0.0551834	-41.148	0.0890045	-41.148	-0.0312653
-41.147	0.0297089	-41.1229	-0.00658	-41.147	0.0758896	-41.1229	0.0233154	-41.147	0.0688553	-41.123	0.0890045	-41.123	-0.0312653
-41.122	0.0297089	-41.098	-0.00658	-41.122	0.0758896	-41.098	0.0272217	-41.122	0.0688553	-41.098	0.0890045	-41.098	-0.0312653
-41.097	0.0297089	-41.0729	-0.00658	-41.097	0.0758896	-41.0729	0.0272217	-41.097	0.0688553	-41.073	0.0890045	-41.073	-0.0312653
-41.072	0.0297089	-41.048	-0.00658	-41.072	0.0758896	-41.048	0.0272217	-41.072	0.0688553	-41.048	0.0890045	-41.048	-0.0312653
-41.047	0.0297089	-41.0229	-0.00658	-41.047	0.0758896	-41.0229	0.0272217	-41.047	0.0688553	-41.023	0.0890045	-41.023	-0.0312653
-41.022	0.0297089	-40.9979	-0.00658	-41.022	0.0758896	-40.9979	0.0272217	-41.022	0.0688553	-40.998	0.0890045	-40.998	-0.0312653
-40.997	0.0297089	-40.973	-0.00658	-40.997	0.0758896	-40.973	0.0369873	-40.997	0.0688553	-40.973	0.0890045	-40.973	-0.0312653
-40.972	0.0297089	-40.9479	-0.00658	-40.972	0.0758896	-40.9479	0.0369873	-40.972	0.0688553	-40.948	0.0890045	-40.948	-0.0214996
-40.947	0.0297089	-40.923	-0.00658	-40.947	0.0758896	-40.923	0.0369873	-40.947	0.0688553	-40.923	0.0890045	-40.923	-0.0156403
-40.922	0.0297089	-40.8979	-0.00658	-40.922	0.0758896	-40.8979	0.0369873	-40.922	0.0688553	-40.898	0.0890045	-40.898	-0.011734
-40.897	0.0297089	-40.8729	-0.00658	-40.897	0.0758896	-40.8729	0.0369873	-40.897	0.0688553	-40.873	0.0890045	-40.873	-0.011734
-40.872	0.0297089	-40.848	-0.00658	-40.872	0.0758896	-40.848	0.0369873	-40.872	0.0688553	-40.848	0.100723	-40.848	-0.011734
-40.847	0.0297089	-40.8229	-0.00658	-40.847	0.0758896	-40.8229	0.0369873	-40.847	0.0688553	-40.823	0.100723	-40.823	-0.011734
-40.822	0.0297089	-40.798	-0.00658	-40.822	0.0758896	-40.798	0.0369873	-40.822	0.0688553	-40.798	0.100723	-40.798	-0.0175934
-40.797	0.0297089	-40.7729	-0.00658	-40.797	0.0758896	-40.7729	0.0369873	-40.797	0.0688553	-40.773	0.100723	-40.773	-0.0214996
-40.772	0.0414276	-40.7479	-0.00658	-40.772	0.0856552	-40.7479	0.0369873	-40.772	0.0629959	-40.748	0.100723	-40.748	-0.0214996
-40.747	0.0414276	-40.723	-0.0159687	-40.747	0.0856552	-40.723	0.0276028	-40.747	0.0590897	-40.723	0.0913387	-40.723	-0.0308603
-40.722	0.031662	-40.6979	-0.00658	-40.722	0.0758896	-40.6979	0.0272217	-40.722	0.049324	-40.698	0.0909576	-40.698	-0.0312653
-40.697	0.031662	-40.673	-0.00658	-40.697	0.0758896	-40.673	0.0272217	-40.697	0.049324	-40.673	0.0850983	-40.673	-0.0312653
-40.672	0.031662	-40.6479	-0.00658	-40.672	0.0758896	-40.6479	0.0272217	-40.672	0.0590897	-40.648	0.081192	-40.648	-0.0312653
-40.647	0.031662	-40.6229	-0.00658	-40.647	0.0758896	-40.6229	0.0272217	-40.647	0.0590897	-40.623	0.081192	-40.623	-0.0312653
-40.622	0.031662	-40.598	-0.00658	-40.622	0.0758896	-40.598	0.0213623	-40.622	0.0590897	-40.598	0.081192	-40.598	-0.0312653
-40.597	0.031662	-40.5729	-0.00658	-40.597	0.0758896	-40.5729	0.0174561	-40.597	0.0590897	-40.573	0.081192	-40.573	-0.0312653
-40.572	0.031662	-40.548	-0.00658	-40.572	0.0758896	-40.548	0.0291748	-40.572	0.0590897	-40.548	0.081192	-40.548	-0.0312653
-40.547	0.031662	-40.5229	-0.00658	-40.547	0.0758896	-40.5229	0.0291748	-40.547	0.0590897	-40.523	0.081192	-40.523	-0.0312653
-40.522	0.031662	-40.4979	-0.00658	-40.522	0.0758896	-40.4979	0.0291748	-40.522	0.0590897	-40.498	0.081192	-40.498	-0.0312653
-40.497	0.031662	-40.473	-0.00658	-40.497	0.0758896	-40.473	0.0291748	-40.497	0.0590897	-40.473	0.0909576	-40.473	-0.0312653
-40.472	0.031662	-40.4479	-0.00658	-40.472	0.0758896	-40.4479	0.0174561	-40.472	0.0590897	-40.448	0.0909576	-40.448	-0.0312653
-40.447	0.031662	-40.423	-0.00658	-40.447	0.0758896	-40.423	0.0174561	-40.447	0.0590897	-40.423	0.0909576	-40.423	-0.0312653
-40.422	0.031662	-40.3979	-0.00658	-40.422	0.0758896	-40.3979	0.0174561	-40.422	0.0590897	-40.398	0.0909576	-40.398	-0.0312653
-40.397	0.031662	-40.3729	-0.00658	-40.397	0.0758896	-40.3729	0.0291748	-40.397	0.0590897	-40.373	0.0909576	-40.373	-0.0312653
-40.372	0.031662	-40.348	-0.00658	-40.372	0.0758896	-40.348	0.0291748	-40.372	0.0590897	-40.348	0.0909576	-40.348	-0.0312653
-40.347	0.031662	-40.3229	-0.00658	-40.347	0.0758896	-40.3229	0.0291748	-40.347	0.0688553	-40.323	0.0909576	-40.323	-0.0312653
-40.322	0.031662	-40.298	-0.0159678	-40.322	0.0758896	-40.298	0.0197912	-40.322	0.0688553	-40.298	0.0815741	-40.298	-0.0308832
-40.297	0.0218964	-40.2729	-0.00463	-40.297	0.066124	-40.2729	0.0194092	-40.297	0.0590897	-40.273	0.081192	-40.273	-0.0312653
-40.272	0.0218964	-40.2479	-0.00463	-40.272	0.066124	-40.2479	0.0194092	-40.272	0.0590897	-40.248	0.081192	-40.248	-0.0312653
-40.247	0.0218964	-40.223	-0.00463	-40.247	0.066124	-40.223	0.0194092	-40.247	0.0590897	-40.223	0.081192	-40.223	-0.0312653
-40.222	0.0218964	-40.1979	-0.00463	-40.222	0.066124	-40.1979	0.0194092	-40.222	0.0590897	-40.198	0.081192	-40.198	-0.0312653
-40.197	0.0277557	-40.173	-0.00463	-40.197	0.066124	-40.173	0.0194092	-40.197	0.0590897	-40.173	0.0850983	-40.173	-0.0312653
-40.172	0.031662	-40.1479	-0.00463	-40.172	0.066124	-40.1479	0.0194092	-40.172	0.0590897	-40.148	0.081192	-40.148	-0.0312653
-40.147	0.031662	-40.1229	-0.00463	-40.147	0.066124	-40.1229	0.0252686	-40.147	0.0590897	-40.123	0.081192	-40.123	-0.0312653
-40.122	0.031662	-40.098	-0.00463	-40.122	0.066124	-40.098	0.0291748	-40.122	0.0590897	-40.098	0.081192	-40.098	-0.0312653
-40.097	0.031662	-40.0729	-0.00463	-40.097	0.066124	-40.0729	0.0291748	-40.097	0.0590897	-40.073	0.081192	-40.073	-0.0312653
-40.072	0.031662	-40.048	-0.00463	-40.072	0.0758896	-40.048	0.0291748	-40.072	0.0590897	-40.048	0.081192	-40.048	-0.0312653
-40.047	0.031662	-40.0229	-0.00463	-40.047	0.0758896	-40.0229	0.0291748	-40.047	0.0590897	-40.023	0.081192	-40.023	-0.0312653
-40.022	0.0414276	-39.9979	-0.00463	-40.022	0.0758896	-39.9979	0.0291748	-40.022	0.0590897	-39.998	0.081192	-39.998	-0.0312653
-39.997	0.0414276	-39.973	-0.0140156	-39.997	0.0758896	-39.973	0.0295559	-39.997	0.064949	-39.973	0.0718075	-39.973	-0.040626
-39.972	0.031662	-39.9479	-0.0143967	-39.972	0.066124	-39.9479	0.0291748	-39.972	0.0590897	-39.948	0.0714264	-39.948	-0.0293121
-39.947	0.031662	-39.923	-0.0143967	-39.947	0.066124	-39.923	0.0291748	-39.947	0.0590897	-39.923	0.0714264	-39.923	-0.0293121
-39.922	0.031662	-39.8979	-0.00463	-39.922	0.066124	-39.8979	0.0291748	-39.922	0.0590897	-39.898	0.0714264	-39.898	-0.0293121
-39.897	0.031662	-39.8729	-0.00463	-39.897	0.066124	-39.8729	0.0291748	-39.897	0.0708084	-39.873	0.0714264	-39.873	-0.0293121
-39.872	0.031662	-39.848	-0.00463	-39.872	0.066124	-39.848	0.0291748	-39.872	0.0708084	-39.848	0.0714264	-39.848	-0.0293121
-39.847	0.031662	-39.8229	-0.00463	-39.847	0.066124	-39.8229	0.0291748	-39.847	0.0708084	-39.823	0.0714264	-39.823	-0.0293121
-39.822	0.031662	-39.798	-0.00463	-39.822	0.066124	-39.798	0.0291748	-39.822	0.0708084	-39.798	0.0714264	-39.798	-0.0293121
-39.797	0.031662	-39.7729	-0.00463	-39.797	0.066124	-39.7729	0.0291748	-39.797	0.0708084	-39.773	0.0714264	-39.773	-0.0293121
-39.772	0.031662	-39.7479	-0.00463	-39.772	0.066124	-39.7479	0.0291748	-39.772	0.0708084	-39.748	0.0714264	-39.748	-0.0234528
-39.747	0.031662	-39.723	-0.00463	-39.747	0.066124	-39.723	0.0291748	-39.747	0.0708084	-39.723	0.0714264	-39.723	-0.0195465
-39.722	0.031662	-39.6979	-0.0140156	-39.722	0.066124	-39.6979	0.0197903	-39.722	0.0708084	-39.698	0.0679251	-39.698	-0.0289072
-39.697	0.0218964	-39.673	-0.0143967	-39.697	0.0563583	-39.673	0.0194092	-39.697	0.0610428	-39.673	0.0714264	-39.673	-0.0293121
-39.672	0.0277557	-39.6479	-0.0143967	-39.672	0.0563583	-39.6479	0.0194092	-39.672	0.0610428	-39.648	0.081192	-39.648	-0.0293121
-39.647	0.031662	-39.6229	-0.0143967	-39.647	0.0563583	-39.6229	0.0194092	-39.647	0.0610428	-39.623	0.081192	-39.623	-0.0293121
-39.622	0.031662	-39.598	-0.0143967	-39.622	0.066124	-39.598	0.0194092	-39.622	0.0610428	-39.598	0.081192	-39.598	-0.0293121
-39.597	0.031662	-39.5729	-0.0143967	-39.597	0.066124	-39.5729	0.0194092	-39.597	0.0610428	-39.573	0.081192	-39.573	-0.0293121
-39.572	0.031662	-39.548	-0.0143967	-39.572	0.0719833	-39.548	0.0194092	-39.572	0.0610428	-39.548	0.081192	-39.548	-0.0293121
-39.547	0.031662	-39.5229	-0.0143967	-39.547	0.0758896	-39.5229	0.0252686	-39.547	0.0708084	-39.523	0.081192	-39.523	-0.0293121
-39.522	0.031662	-39.4979	-0.0143967	-39.522	0.0758896	-39.4979	0.0233154	-39.522	0.0708084	-39.498	0.081192	-39.498	-0.0293121
-39.497	0.0414276	-39.473	-0.0143967	-39.497	0.0758896	-39.473	0.0291748	-39.497	0.0708084	-39.473	0.081192	-39.473	-0.0293121
-39.472	0.0414276	-39.4479	-0.0143967	-39.472	0.0758896	-39.4479	0.0350342	-39.472	0.0708084	-39.448	0.081192	-39.448	-0.0195465
-39.447	0.0414276	-39.423	-0.0141674	-39.447	0.0758896	-39.423	0.0333103	-39.447	0.0708084	-39.423	0.0755619	-39.423	-0.0251767
-39.422	0.0355682	-39.3979	-0.0142442	-39.422	0.0700302	-39.3979	0.0293272	-39.422	0.064949	-39.398	0.0715884	-39.398	-0.0291502
-39.397	0.031662	-39.3729	-0.00463	-39.397	0.066124	-39.3729	0.0291748	-39.397	0.0610428	-39.373	0.0714264	-39.373	-0.0293121
-39.372	0.031662	-39.348	-0.00463	-39.372	0.066124	-39.348	0.0291748	-39.372	0.0610428	-39.348	0.0714264	-39.348	-0.0293121
-39.347	0.031662	-39.3229	-0.00463	-39.347	0.066124	-39.3229	0.0291748	-39.347	0.0610428	-39.323	0.0714264	-39.323	-0.0293121
-39.322	0.031662	-39.298	-0.00463	-39.322	0.066124	-39.298	0.0291748	-39.322	0.0610428	-39.298	0.0714264	-39.298	-0.0293121
-39.297	0.031662	-39.2729	-0.00463	-39.297	0.066124	-39.2729	0.0291748	-39.297	0.0610428	-39.273	0.0714264	-39.273	-0.0293121
-39.272	0.031662	-39.2479	-0.00463	-39.272	0.066124	-39.2479	0.0291748	-39.272	0.0610428	-39.248	0.0714264	-39.248	-0.0293121
-39.247	0.031662	-39.223	0.001	-39.247	0.066124	-39.223	0.0348055	-39.247	0.0708084	-39.223	0.0868227	-39.223	-0.0236957
-39.222	0.0375214	-39.1979	0.00498	-39.222	0.0719833	-39.1979	0.038788	-39.222	0.0766678	-39.198	0.0907957	-39.198	-0.0197085
-39.197	0.0414276	-39.173	0.00513	-39.197	0.0758896	-39.173	0.0389404	-39.197	0.080574	-39.173	0.0909576	-39.173	-0.00978
-39.172	0.0414276	-39.1479	0.00513	-39.172	0.0758896	-39.1479	0.0389404	-39.172	0.080574	-39.148	0.0909576	-39.148	-0.00978
-39.147	0.047287	-39.1229	0.00513	-39.147	0.0758896	-39.1229	0.0389404	-39.147	0.080574	-39.123	0.0909576	-39.123	-0.00978
-39.122	0.0511932	-39.098	-0.00425	-39.122	0.0856552	-39.098	0.0295559	-39.122	0.080574	-39.098	0.0815731	-39.098	-0.0191416
-39.097	0.0414276	-39.0729	-0.00463	-39.097	0.0758896	-39.0729	0.0291748	-39.097	0.0708084	-39.073	0.081192	-39.073	-0.0195465
-39.072	0.0414276	-39.048	-0.0102612	-39.072	0.0758896	-39.048	0.0235446	-39.072	0.0708084	-39.048	0.0755619	-39.048	-0.0251767
-39.047	0.0355682	-39.0229	-0.0142442	-39.047	0.0700302	-39.0229	0.0195616	-39.047	0.064949	-39.023	0.0715884	-39.023	-0.0291502
-39.022	0.031662	-38.9979	-0.0143967	-39.022	0.066124	-38.9979	0.0194092	-39.022	0.0610428	-38.998	0.0714264	-38.998	-0.0234528
-38.997	0.031662	-38.973	-0.0143967	-38.997	0.066124	-38.973	0.0194092	-38.997	0.0610428	-38.973	0.0714264	-38.973	-0.0195465
-38.972	0.031662	-38.9479	-0.00854	-38.972	0.066124	-38.9479	0.0291748	-38.972	0.0610428	-38.948	0.0714264	-38.948	-0.0195465
-38.947	0.031662	-38.923	-0.00463	-38.947	0.066124	-38.923	0.0291748	-38.947	0.0610428	-38.923	0.0714264	-38.923	-0.0195465
-38.922	0.031662	-38.8979	-0.00463	-38.922	0.066124	-38.8979	0.0291748	-38.922	0.0708084	-38.898	0.0714264	-38.898	-0.0195465
-38.897	0.031662	-38.8729	-0.00463	-38.897	0.066124	-38.8729	0.0291748	-38.897	0.0708084	-38.873	0.0714264	-38.873	-0.0195465
-38.872	0.031662	-38.848	-0.00463	-38.872	0.066124	-38.848	0.0291748	-38.872	0.0708084	-38.848	0.0714264	-38.848	-0.0195465
-38.847	0.0414276	-38.8229	-0.00463	-38.847	0.066124	-38.8229	0.0291748	-38.847	0.0708084	-38.823	0.0714264	-38.823	-0.00978
-38.822	0.0414276	-38.798	-0.0140146	-38.822	0.066124	-38.798	0.0197912	-38.822	0.0708084	-38.798	0.0620428	-38.798	-0.0191645
-38.797	0.031662	-38.7729	-0.00463	-38.797	0.0563583	-38.7729	0.0194092	-38.797	0.0669022	-38.773	0.0616608	-38.773	-0.0195465
-38.772	0.031662	-38.7479	0.00478	-38.772	0.0563583	-38.7479	0.034676	-38.772	0.0708084	-38.748	0.08081	-38.748	-0.0101629
-38.747	0.0414276	-38.723	0.00513	-38.747	0.066124	-38.723	0.0389404	-38.747	0.080574	-38.723	0.081192	-38.723	-0.00978
-38.722	0.0414276	-38.6979	0.00513	-38.722	0.066124	-38.6979	0.0389404	-38.722	0.080574	-38.698	0.081192	-38.698	-0.00978
-38.697	0.0414276	-38.673	0.00513	-38.697	0.0731583	-38.673	0.0389404	-38.697	0.080574	-38.673	0.081192	-38.673	-0.00978
-38.672	0.0414276	-38.6479	0.00513	-38.672	0.0778427	-38.6479	0.0389404	-38.672	0.080574	-38.648	0.081192	-38.648	-0.0156403
-38.647	0.0414276	-38.6229	-0.00427	-38.647	0.0778427	-38.6229	0.029533	-38.647	0.080574	-38.623	0.0718084	-38.623	-0.0230707
-38.622	0.031662	-38.598	-0.00463	-38.622	0.0778427	-38.598	0.0291748	-38.622	0.0708084	-38.598	0.0714264	-38.598	-0.0195465
-38.597	0.031662	-38.5729	-0.00463	-38.597	0.0778427	-38.5729	0.0291748	-38.597	0.0708084	-38.573	0.0714264	-38.573	-0.0195465
-38.572	0.031662	-38.548	-0.00463	-38.572	0.0778427	-38.548	0.0291748	-38.572	0.0708084	-38.548	0.0714264	-38.548	-0.0195465
-38.547	0.031662	-38.5229	-0.00463	-38.547	0.0778427	-38.5229	0.0291748	-38.547	0.0708084	-38.523	0.0714264	-38.523	-0.0195465
-38.522	0.031662	-38.4979	-0.00463	-38.522	0.0778427	-38.4979	0.0291748	-38.522	0.0708084	-38.498	0.0714264	-38.498	-0.0195465
-38.497	0.031662	-38.473	-0.00463	-38.497	0.0778427	-38.473	0.0291748	-38.497	0.0708084	-38.473	0.0714264	-38.473	-0.0195465
-38.472	0.031662	-38.4479	-0.00463	-38.472	0.0778427	-38.4479	0.0291748	-38.472	0.0708084	-38.448	0.0714264	-38.448	-0.00978
-38.447	0.031662	-38.423	-0.00463	-38.447	0.0778427	-38.423	0.0291748	-38.447	0.0708084	-38.423	0.0714264	-38.423	-0.00978
-38.422	0.031662	-38.3979	-0.00463	-38.422	0.0778427	-38.3979	0.0291748	-38.422	0.0708084	-38.398	0.0714264	-38.398	-0.00978
-38.397	0.031662	-38.3729	-0.00463	-38.397	0.0778427	-38.3729	0.0291748	-38.397	0.0708084	-38.373	0.0714264	-38.373	-0.00978
-38.372	0.031662	-38.348	-0.00463	-38.372	0.0778427	-38.348	0.0291748	-38.372	0.080574	-38.348	0.0714264	-38.348	-0.00978
-38.347	0.031662	-38.3229	0.001	-38.347	0.0778427	-38.3229	0.0348055	-38.347	0.080574	-38.323	0.0770428	-38.323	-0.0100238
-38.322	0.0375214	-38.298	0.0147474	-38.322	0.0837021	-38.298	0.0387876	-38.322	0.080574	-38.298	0.0908048	-38.298	-0.00993
-38.297	0.0414276	-38.2729	0.00513	-38.297	0.0876083	-38.2729	0.0330811	-38.297	0.080574	-38.273	0.0909576	-38.273	-0.00978
-38.272	0.0414276	-38.2479	0.00513	-38.272	0.0876083	-38.2479	0.0389404	-38.272	0.080574	-38.248	0.0909576	-38.248	-0.00978
-38.247	0.0511932	-38.223	0.00513	-38.247	0.0876083	-38.223	0.0389404	-38.247	0.080574	-38.223	0.0909576	-38.223	-0.00978
-38.222	0.0511932	-38.1979	0.0149002	-38.222	0.0876083	-38.1979	0.0389404	-38.222	0.080574	-38.198	0.0909576	-38.198	-0.00978
-38.197	0.0511932	-38.173	0.0149002	-38.197	0.0876083	-38.173	0.0389404	-38.197	0.080574	-38.173	0.0909576	-38.173	-0.00978
-38.172	0.0414276	-38.1479	0.00552	-38.172	0.0876083	-38.1479	0.0295559	-38.172	0.080574	-38.148	0.0815969	-38.148	-0.0191416
-38.147	0.031662	-38.1229	0.00513	-38.147	0.0778427	-38.1229	0.0291748	-38.147	0.0708084	-38.123	0.081192	-38.123	-0.0195465
-38.122	0.031662	-38.098	0.00513	-38.122	0.0778427	-38.098	0.0291748	-38.122	0.0708084	-38.098	0.081192	-38.098	-0.00978
-38.097	0.031662	-38.0729	0.00513	-38.097	0.0778427	-38.0729	0.0291748	-38.097	0.0708084	-38.073	0.081192	-38.073	-0.00978
-38.072	0.0414276	-38.048	0.00513	-38.072	0.0778427	-38.048	0.0291748	-38.072	0.0708084	-38.048	0.081192	-38.048	-0.00978
-38.047	0.0414276	-38.0229	0.00513	-38.047	0.0778427	-38.0229	0.0291748	-38.047	0.0708084	-38.023	0.081192	-38.023	-0.00978
-38.022	0.0414276	-37.9979	0.00513	-38.022	0.0778427	-37.9979	0.0291748	-38.022	0.0708084	-37.998	0.081192	-37.998	-0.00978
-37.997	0.0414276	-37.973	0.00513	-37.997	0.0876083	-37.973	0.0291748	-37.997	0.0708084	-37.973	0.081192	-37.973	-0.00978
-37.972	0.047287	-37.9479	0.00513	-37.972	0.0876083	-37.9479	0.0291748	-37.972	0.080574	-37.948	0.081192	-37.948	-0.00978
-37.947	0.0511932	-37.923	0.00513	-37.947	0.0876083	-37.923	0.0291748	-37.947	0.080574	-37.923	0.0909576	-37.923	-0.00978
-37.922	0.0511932	-37.8979	0.00513	-37.922	0.0876083	-37.8979	0.0291748	-37.922	0.080574	-37.898	0.0909576	-37.898	-0.00978
-37.897	0.0511932	-37.8729	0.0149002	-37.897	0.0876083	-37.8729	0.0291748	-37.897	0.080574	-37.873	0.0909576	-37.873	-0.00978
-37.872	0.0511932	-37.848	0.0149002	-37.872	0.0876083	-37.848	0.0291748	-37.872	0.080574	-37.848	0.0909576	-37.848	-0.00978
-37.847	0.0511932	-37.8229	0.0149002	-37.847	0.0876083	-37.8229	0.0291748	-37.847	0.080574	-37.823	0.0909576	-37.823	-0.00978
-37.822	0.0511932	-37.798	0.0149002	-37.822	0.0876083	-37.798	0.0350342	-37.822	0.080574	-37.798	0.0909576	-37.798	-0.00978
-37.797	0.0511932	-37.7729	0.0149002	-37.797	0.0876083	-37.7729	0.0389404	-37.797	0.080574	-37.773	0.0909576	-37.773	-0.00392
-37.772	0.0511932	-37.7479	0.0149002	-37.772	0.0876083	-37.7479	0.0389404	-37.772	0.080574	-37.748	0.0909576	-37.748	-1.53e-05
-37.747	0.0511932	-37.723	0.0149002	-37.747	0.0876083	-37.723	0.0389404	-37.747	0.080574	-37.723	0.0909576	-37.723	0.00975
-37.722	0.0511932	-37.6979	0.00364	-37.722	0.0934677	-37.6979	0.027679	-37.722	0.080574	-37.698	0.0797248	-37.698	-0.00148
-37.697	0.0394745	-37.673	0.00318	-37.697	0.0797958	-37.673	0.0272217	-37.697	0.0688553	-37.673	0.0792389	-37.673	-0.00197
-37.672	0.0394745	-37.6479	0.00318	-37.672	0.0758896	-37.6479	0.0272217	-37.672	0.0786209	-37.648	0.0792389	-37.648	-0.00197
-37.647	0.0394745	-37.6229	0.00318	-37.647	0.081749	-37.6229	0.0369873	-37.647	0.0786209	-37.623	0.0792389	-37.623	-0.00197
-37.622	0.0394745	-37.598	-0.00245	-37.622	0.0856552	-37.598	0.0313566	-37.622	0.0786209	-37.598	0.0736082	-37.598	-0.00758
-37.597	0.0336151	-37.5729	-0.00643	-37.597	0.0797958	-37.5729	0.0273741	-37.597	0.0629959	-37.573	0.0696352	-37.573	-0.011572
-37.572	0.0297089	-37.548	-0.00658	-37.572	0.0758896	-37.548	0.0272217	-37.572	0.0590897	-37.548	0.0694733	-37.548	-0.011734
-37.547	0.0297089	-37.5229	0.00318	-37.547	0.0758896	-37.5229	0.0272217	-37.547	0.0688553	-37.523	0.081192	-37.523	-0.011734
-37.522	0.0394745	-37.4979	0.00318	-37.522	0.0758896	-37.4979	0.0272217	-37.522	0.0688553	-37.498	0.081192	-37.498	-0.011734
-37.497	0.0394745	-37.473	0.00318	-37.497	0.0758896	-37.473	0.0272217	-37.497	0.0688553	-37.473	0.081192	-37.473	-0.011734
-37.472	0.0394745	-37.4479	0.00318	-37.472	0.0758896	-37.4479	0.0272217	-37.472	0.0688553	-37.448	0.081192	-37.448	-0.011734
-37.447	0.0394745	-37.423	0.00318	-37.447	0.0758896	-37.423	0.0272217	-37.447	0.0747147	-37.423	0.081192	-37.423	-0.011734
-37.422	0.0394745	-37.3979	0.00318	-37.422	0.0758896	-37.3979	0.0272217	-37.422	0.0727615	-37.398	0.081192	-37.398	-0.011734
-37.397	0.0465088	-37.3729	0.00318	-37.397	0.0758896	-37.3729	0.0272217	-37.397	0.0688553	-37.373	0.081192	-37.373	-0.011734
-37.372	0.0511932	-37.348	0.00318	-37.372	0.0856552	-37.348	0.0272217	-37.372	0.0747147	-37.348	0.081192	-37.348	-0.011734
-37.347	0.0511932	-37.3229	0.00904	-37.347	0.0856552	-37.3229	0.0272217	-37.347	0.0786209	-37.323	0.081192	-37.323	-0.011734
-37.322	0.0511932	-37.298	0.0129471	-37.322	0.0856552	-37.298	0.0272217	-37.322	0.0786209	-37.298	0.081192	-37.298	-0.011734
-37.297	0.0511932	-37.2729	0.0129471	-37.297	0.0856552	-37.2729	0.0272217	-37.297	0.0786209	-37.273	0.081192	-37.273	-0.011734
-37.272	0.0511932	-37.2479	0.0129471	-37.272	0.0856552	-37.2479	0.0330811	-37.272	0.0786209	-37.248	0.081192	-37.248	-0.011734
-37.247	0.0511932	-37.223	0.0129471	-37.247	0.0856552	-37.223	0.0369873	-37.247	0.0786209	-37.223	0.081192	-37.223	-0.011734
-37.222	0.0511932	-37.1979	0.0129471	-37.222	0.0856552	-37.1979	0.0369873	-37.222	0.0786209	-37.198	0.081192	-37.198	-0.011734
-37.197	0.0511932	-37.173	0.00356	-37.197	0.0856552	-37.173	0.0276037	-37.197	0.0786209	-37.173	0.0718084	-37.173	-0.011352
-37.172	0.0414276	-37.1479	0.00318	-37.172	0.0758896	-37.1479	0.0272217	-37.172	0.0688553	-37.148	0.0714264	-37.148	-0.011734
-37.147	0.0414276	-37.1229	0.00318	-37.147	0.0758896	-37.1229	0.0272217	-37.147	0.0688553	-37.123	0.081192	-37.123	-0.011734
-37.122	0.047287	-37.098	0.00318	-37.122	0.0758896	-37.098	0.0369873	-37.122	0.0688553	-37.098	0.081192	-37.098	-0.011734
-37.097	0.0511932	-37.0729	0.012566	-37.097	0.0758896	-37.0729	0.0366062	-37.097	0.0688553	-37.073	0.0905527	-37.073	-0.00237
-37.072	0.0609589	-37.048	0.0227127	-37.072	0.0856552	-37.048	0.0369873	-37.072	0.0786209	-37.048	0.0909576	-37.048	-0.00197
-37.047	0.0609589	-37.0229	0.0227127	-37.047	0.0856552	-37.0229	0.0467529	-37.047	0.0786209	-37.023	0.0909576	-37.023	-0.00197
-37.022	0.0609589	-36.9979	0.0129471	-37.022	0.0856552	-36.9979	0.0467529	-37.022	0.0786209	-36.998	0.0909576	-36.998	-0.00197
-36.997	0.0609589	-36.973	0.0133282	-36.997	0.0915146	-36.973	0.0373684	-36.997	0.0786209	-36.973	0.0815731	-36.973	-0.0113291
-36.972	0.0511932	-36.9479	0.0129471	-36.972	0.0856552	-36.9479	0.0369873	-36.972	0.0688553	-36.948	0.081192	-36.948	-0.011734
-36.947	0.0511932	-36.923	0.0129471	-36.947	0.0856552	-36.923	0.0369873	-36.947	0.0786209	-36.923	0.081192	-36.923	-0.00587
-36.922	0.0511932	-36.8979	0.0129471	-36.922	0.0856552	-36.8979	0.0369873	-36.922	0.0786209	-36.898	0.081192	-36.898	-0.00197
-36.897	0.0511932	-36.8729	0.0129471	-36.897	0.0856552	-36.8729	0.0369873	-36.897	0.0786209	-36.873	0.081192	-36.873	-0.00197
-36.872	0.0511932	-36.848	0.0129471	-36.872	0.0856552	-36.848	0.0369873	-36.872	0.0786209	-36.848	0.081192	-36.848	-0.00197
-36.847	0.0511932	-36.8229	0.0188065	-36.847	0.0856552	-36.8229	0.0369873	-36.847	0.0688553	-36.823	0.081192	-36.823	-0.00197
-36.822	0.0511932	-36.798	0.0168533	-36.822	0.0856552	-36.798	0.0369873	-36.822	0.0786209	-36.798	0.081192	-36.798	-0.00197
-36.797	0.0511932	-36.7729	0.0129471	-36.797	0.0856552	-36.7729	0.0369873	-36.797	0.0786209	-36.773	0.081192	-36.773	-0.00197
-36.772	0.0511932	-36.7479	0.0129471	-36.772	0.0856552	-36.7479	0.0369873	-36.772	0.0786209	-36.748	0.081192	-36.748	0.00975
-36.747	0.0511932	-36.723	0.0129471	-36.747	0.0856552	-36.723	0.0369873	-36.747	0.0786209	-36.723	0.081192	-36.723	0.00975
-36.722	0.0609589	-36.6979	0.0129471	-36.722	0.0856552	-36.6979	0.0369873	-36.722	0.0786209	-36.698	0.081192	-36.698	0.00975
-36.697	0.0609589	-36.673	0.0129471	-36.697	0.0856552	-36.673	0.0369873	-36.697	0.0786209	-36.673	0.081192	-36.673	0.00975
-36.672	0.0609589	-36.6479	0.0129471	-36.672	0.0856552	-36.6479	0.0369873	-36.672	0.0786209	-36.648	0.081192	-36.648	0.00975
-36.647	0.0609589	-36.6229	0.0129471	-36.647	0.0856552	-36.6229	0.0369873	-36.647	0.0786209	-36.623	0.0909576	-36.623	0.00975
-36.622	0.0609589	-36.598	0.0129471	-36.622	0.0856552	-36.598	0.0369873	-36.622	0.0786209	-36.598	0.0909576	-36.598	0.00975
-36.597	0.0609589	-36.5729	0.0129471	-36.597	0.0856552	-36.5729	0.0369873	-36.597	0.0786209	-36.573	0.0909576	-36.573	0.00975
-36.572	0.0609589	-36.548	0.0129471	-36.572	0.0856552	-36.548	0.0369873	-36.572	0.0786209	-36.548	0.0909576	-36.548	0.00975
-36.547	0.0609589	-36.5229	0.0129471	-36.547	0.0856552	-36.5229	0.0467529	-36.547	0.0786209	-36.523	0.0909576	-36.523	0.00975
-36.522	0.0609589	-36.4979	0.0129471	-36.522	0.097374	-36.4979	0.0467529	-36.522	0.0786209	-36.498	0.0909576	-36.498	0.00975
-36.497	0.0609589	-36.473	0.0129471	-36.497	0.097374	-36.473	0.0467529	-36.497	0.0786209	-36.473	0.0909576	-36.473	0.00975
-36.472	0.0609589	-36.4479	0.00356	-36.472	0.097374	-36.4479	0.0373684	-36.472	0.0786209	-36.448	0.0815969	-36.448	0.00039
-36.447	0.0511932	-36.423	0.00318	-36.447	0.0876083	-36.423	0.0369873	-36.447	0.0688553	-36.423	0.081192	-36.423	-1.53e-05
-36.422	0.0511932	-36.3979	0.00318	-36.422	0.0876083	-36.3979	0.0369873	-36.422	0.0688553	-36.398	0.081192	-36.398	-1.53e-05
-36.397	0.0511932	-36.3729	0.00318	-36.397	0.0876083	-36.3729	0.0369873	-36.397	0.0688553	-36.373	0.081192	-36.373	-1.53e-05
-36.372	0.0511932	-36.348	-0.00245	-36.372	0.0876083	-36.348	0.0313566	-36.372	0.0688553	-36.348	0.0755613	-36.348	-0.00563
-36.347	0.0453339	-36.3229	-0.00643	-36.347	0.081749	-36.3229	0.0273741	-36.347	0.0629959	-36.323	0.0715884	-36.323	-0.00962
-36.322	0.047287	-36.298	-0.00658	-36.322	0.0778427	-36.298	0.0272217	-36.322	0.0590897	-36.298	0.0714264	-36.298	-0.00978
-36.297	0.0511932	-36.2729	0.00513	-36.297	0.0778427	-36.2729	0.0272217	-36.297	0.0590897	-36.273	0.0714264	-36.273	-1.53e-05
-36.272	0.0511932	-36.2479	0.0107791	-36.272	0.0778427	-36.2479	0.0328662	-36.272	0.0590897	-36.248	0.0770565	-36.248	0.00561
-36.247	0.0570526	-36.223	0.00912	-36.247	0.0837021	-36.223	0.0312041	-36.247	0.064949	-36.223	0.0754089	-36.223	0.00397
-36.222	0.0550995	-36.1979	0.0109177	-36.222	0.081749	-36.1979	0.0330048	-36.222	0.0629959	-36.198	0.0772048	-36.198	0.00576
-36.197	0.0570526	-36.173	0.0147474	-36.197	0.0895615	-36.173	0.0368345	-36.197	0.064949	-36.173	0.0810392	-36.173	0.0096
-36.172	0.0609589	-36.1479	0.00927	-36.172	0.097374	-36.1479	0.0313566	-36.172	0.0688553	-36.148	0.0755756	-36.148	0.00413
-36.147	0.0550995	-36.1229	0.00528	-36.147	0.0915146	-36.1229	0.0332243	-36.147	0.0629959	-36.123	0.0813448	-36.123	0.000138
-36.122	0.0511932	-36.098	0.00513	-36.122	0.0876083	-36.098	0.0369873	-36.122	0.0590897	-36.098	0.0714264	-36.098	-1.53e-05
-36.097	0.0609589	-36.0729	0.00513	-36.097	0.0876083	-36.0729	0.0369873	-36.097	0.0590897	-36.073	0.081192	-36.073	-1.53e-05
-36.072	0.0511932	-36.048	0.00513	-36.072	0.0876083	-36.048	0.0369873	-36.072	0.0590897	-36.048	0.081192	-36.048	-1.53e-05
-36.047	0.0511932	-36.0229	0.00513	-36.047	0.0876083	-36.0229	0.0369873	-36.047	0.0590897	-36.023	0.081192	-36.023	-1.53e-05
-36.022	0.0511932	-35.9979	0.010994	-36.022	0.0876083	-35.9979	0.0369873	-36.022	0.0590897	-35.998	0.081192	-35.998	-1.53e-05
-35.997	0.0511932	-35.973	0.00552	-35.997	0.0876083	-35.973	0.0276028	-35.997	0.0590897	-35.973	0.0718075	-35.973	-0.00938
-35.972	0.0414276	-35.9479	0.00513	-35.972	0.0778427	-35.9479	0.0272217	-35.972	0.049324	-35.948	0.0714264	-35.948	-0.00978
-35.947	0.0570526	-35.923	0.00513	-35.947	0.0778427	-35.923	0.0389404	-35.947	0.049324	-35.923	0.0714264	-35.923	-0.00978
-35.922	0.0609589	-35.8979	0.00513	-35.922	0.0778427	-35.8979	0.0389404	-35.922	0.049324	-35.898	0.0714264	-35.898	-0.00978
-35.897	0.0609589	-35.8729	0.00513	-35.897	0.0778427	-35.8729	0.0389404	-35.897	0.049324	-35.873	0.0714264	-35.873	-0.00978
-35.872	0.0609589	-35.848	0.00513	-35.872	0.0778427	-35.848	0.0389404	-35.872	0.0610428	-35.848	0.0714264	-35.848	-0.00978
-35.847	0.0609589	-35.8229	0.00513	-35.847	0.0778427	-35.8229	0.0389404	-35.847	0.049324	-35.823	0.0714264	-35.823	-0.00978
-35.822	0.0609589	-35.798	0.00513	-35.822	0.0778427	-35.798	0.0389404	-35.822	0.0610428	-35.798	0.0714264	-35.798	-1.53e-05
-35.797	0.0609589	-35.7729	0.00513	-35.797	0.0778427	-35.7729	0.0389404	-35.797	0.0610428	-35.773	0.0714264	-35.773	-1.53e-05
-35.772	0.0609589	-35.7479	0.00513	-35.772	0.0778427	-35.7479	0.0389404	-35.772	0.0669022	-35.748	0.0714264	-35.748	-1.53e-05
-35.747	0.0609589	-35.723	0.00513	-35.747	0.0778427	-35.723	0.0447998	-35.747	0.0708084	-35.723	0.0714264	-35.723	-1.53e-05
-35.722	0.0609589	-35.6979	0.00513	-35.722	0.0778427	-35.6979	0.0487061	-35.722	0.0708084	-35.698	0.0714264	-35.698	-1.53e-05
-35.697	0.0609589	-35.673	0.00513	-35.697	0.0778427	-35.673	0.0487061	-35.697	0.0708084	-35.673	0.0714264	-35.673	-1.53e-05
-35.672	0.0609589	-35.6479	0.00513	-35.672	0.0778427	-35.6479	0.0487061	-35.672	0.0708084	-35.648	0.081192	-35.648	-1.53e-05
-35.647	0.0609589	-35.6229	0.00513	-35.647	0.0876083	-35.6229	0.0487061	-35.647	0.0708084	-35.623	0.081192	-35.623	-1.53e-05
-35.622	0.0609589	-35.598	0.010994	-35.622	0.0876083	-35.598	0.0487061	-35.622	0.0708084	-35.598	0.081192	-35.598	-1.53e-05
-35.597	0.0609589	-35.5729	0.00814	-35.597	0.0778427	-35.5729	0.0419463	-35.597	0.0708084	-35.573	0.0744494	-35.573	-0.00676
-35.572	0.0539246	-35.548	0.00336	-35.572	0.0708084	-35.548	0.0371706	-35.572	0.0637741	-35.548	0.0696565	-35.548	-0.00569
-35.547	0.0492401	-35.5229	0.00318	-35.547	0.066124	-35.5229	0.0369873	-35.547	0.0590897	-35.523	0.0694733	-35.523	-0.00197
-35.522	0.0492401	-35.4979	0.00318	-35.522	0.0719833	-35.4979	0.0369873	-35.522	0.0590897	-35.498	0.0694733	-35.498	-0.00197
-35.497	0.0550995	-35.473	0.0129471	-35.497	0.0856552	-35.473	0.0369873	-35.497	0.0590897	-35.473	0.0694733	-35.473	-0.00197
-35.472	0.0590057	-35.4479	0.00356	-35.472	0.0856552	-35.4479	0.0276028	-35.472	0.0590897	-35.448	0.0601126	-35.448	-0.0113291
-35.447	0.0492401	-35.423	0.00318	-35.447	0.0758896	-35.423	0.0272217	-35.447	0.049324	-35.423	0.0597076	-35.423	-0.011734
-35.422	0.0492401	-35.3979	0.00318	-35.422	0.0758896	-35.3979	0.0272217	-35.422	0.049324	-35.398	0.0597076	-35.398	-0.00197
-35.397	0.0492401	-35.3729	0.0125889	-35.397	0.0758896	-35.3729	0.0366292	-35.397	0.049324	-35.373	0.0690912	-35.373	0.00742
-35.372	0.0590057	-35.348	0.0188065	-35.372	0.0856552	-35.348	0.0369873	-35.372	0.0590897	-35.348	0.0753326	-35.348	0.0078
-35.347	0.0590057	-35.3229	0.0227127	-35.347	0.0856552	-35.3229	0.0369873	-35.347	0.0590897	-35.323	0.0792389	-35.323	0.0078
-35.322	0.0590057	-35.298	0.0227127	-35.322	0.0856552	-35.298	0.0369873	-35.322	0.0590897	-35.298	0.0792389	-35.298	0.0078
-35.297	0.0687714	-35.2729	0.0227127	-35.297	0.0856552	-35.2729	0.0369873	-35.297	0.0590897	-35.273	0.0792389	-35.273	0.0078
-35.272	0.0687714	-35.2479	0.0227127	-35.272	0.0856552	-35.2479	0.0369873	-35.272	0.0590897	-35.248	0.0792389	-35.248	0.0078
-35.247	0.0746307	-35.223	0.0133282	-35.247	0.0856552	-35.223	0.0276028	-35.247	0.0590897	-35.223	0.0698544	-35.223	-0.00156
-35.222	0.0687714	-35.1979	0.0129471	-35.222	0.0758896	-35.1979	0.034256	-35.222	0.049324	-35.198	0.0694733	-35.198	-0.00197
-35.197	0.0687714	-35.173	0.0129471	-35.197	0.0758896	-35.173	0.0389404	-35.197	0.049324	-35.173	0.0694733	-35.173	-0.00197
-35.172	0.0590057	-35.1479	0.0129471	-35.172	0.0758896	-35.1479	0.0389404	-35.172	0.049324	-35.148	0.0694733	-35.148	-0.00197
-35.147	0.0590057	-35.1229	0.0129471	-35.147	0.0758896	-35.1229	0.0389404	-35.147	0.049324	-35.123	0.0694733	-35.123	-0.00197
-35.122	0.0590057	-35.098	0.0129471	-35.122	0.0758896	-35.098	0.0389404	-35.122	0.0551834	-35.098	0.0694733	-35.098	0.00389
-35.097	0.0590057	-35.0729	0.0129471	-35.097	0.0758896	-35.0729	0.0389404	-35.097	0.0590897	-35.073	0.0694733	-35.073	0.0078
-35.072	0.0687714	-35.048	0.0129471	-35.072	0.0758896	-35.048	0.0487061	-35.072	0.0590897	-35.048	0.0694733	-35.048	0.0078
-35.047	0.0687714	-35.0229	0.0129471	-35.047	0.0758896	-35.0229	0.0487061	-35.047	0.0590897	-35.023	0.0694733	-35.023	0.0078
-35.022	0.0687714	-34.9979	0.0073	-35.022	0.0758896	-34.9979	0.0430616	-35.022	0.0590897	-34.998	0.0638431	-34.998	0.00217
-34.997	0.062912	-34.973	0.00919	-34.997	0.0700302	-34.973	0.0390929	-34.997	0.0532303	-34.973	0.0598601	-34.973	0.00796
-34.972	0.0590057	-34.9479	0.0129471	-34.972	0.066124	-34.9479	0.0389404	-34.972	0.049324	-34.948	0.0597076	-34.948	0.0078
-34.947	0.0590057	-34.923	0.0227127	-34.947	0.0719833	-34.923	0.0389404	-34.947	0.049324	-34.923	0.0694733	-34.923	0.0078
-34.922	0.0590057	-34.8979	0.0227127	-34.922	0.0758896	-34.8979	0.0389404	-34.922	0.049324	-34.898	0.0694733	-34.898	0.0078
-34.897	0.0590057	-34.8729	0.0129471	-34.897	0.0758896	-34.8729	0.0389404	-34.897	0.049324	-34.873	0.0694733	-34.873	0.0078
-34.872	0.0648651	-34.848	0.0227127	-34.872	0.0758896	-34.848	0.0389404	-34.872	0.049324	-34.848	0.0694733	-34.848	0.0078
-34.847	0.0687714	-34.8229	0.0227127	-34.847	0.0856552	-34.8229	0.0389404	-34.847	0.049324	-34.823	0.0694733	-34.823	0.0078
-34.822	0.0687714	-34.798	0.0133291	-34.822	0.0856552	-34.798	0.0295568	-34.822	0.049324	-34.798	0.0600897	-34.798	-0.00159
-34.797	0.0590057	-34.7729	0.0129471	-34.797	0.0700302	-34.7729	0.0291748	-34.797	0.0395584	-34.773	0.0597076	-34.773	-0.00197
-34.772	0.0590057	-34.7479	0.0129471	-34.772	0.066124	-34.7479	0.0291748	-34.772	0.0395584	-34.748	0.0597076	-34.748	-0.00197
-34.747	0.0590057	-34.723	0.0129471	-34.747	0.066124	-34.723	0.0291748	-34.747	0.0395584	-34.723	0.0597076	-34.723	-0.00197
-34.722	0.0590057	-34.6979	0.0129471	-34.722	0.066124	-34.6979	0.0291748	-34.722	0.0395584	-34.698	0.0597076	-34.698	-0.00197
-34.697	0.0590057	-34.673	0.0129471	-34.697	0.066124	-34.673	0.0291748	-34.697	0.0395584	-34.673	0.065567	-34.673	-0.00197
-34.672	0.0590057	-34.6479	0.0129471	-34.672	0.066124	-34.6479	0.0291748	-34.672	0.049324	-34.648	0.0694733	-34.648	-0.00197
-34.647	0.0590057	-34.6229	0.0129471	-34.647	0.066124	-34.6229	0.0291748	-34.647	0.049324	-34.623	0.0694733	-34.623	-0.00197
-34.622	0.0590057	-34.598	0.0129471	-34.622	0.066124	-34.598	0.0291748	-34.622	0.049324	-34.598	0.0694733	-34.598	-0.00197
-34.597	0.0590057	-34.5729	0.0129471	-34.597	0.066124	-34.5729	0.0291748	-34.597	0.049324	-34.573	0.0694733	-34.573	-0.00197
-34.572	0.0590057	-34.548	0.0129471	-34.572	0.066124	-34.548	0.0291748	-34.572	0.049324	-34.548	0.0694733	-34.548	0.0078
-34.547	0.0590057	-34.5229	0.0129471	-34.547	0.066124	-34.5229	0.0291748	-34.547	0.049324	-34.523	0.0694733	-34.523	0.0078
-34.522	0.0590057	-34.4979	0.0129471	-34.522	0.066124	-34.4979	0.0291748	-34.522	0.049324	-34.498	0.0694733	-34.498	0.0078
-34.497	0.0590057	-34.473	0.0227127	-34.497	0.066124	-34.473	0.0291748	-34.497	0.049324	-34.473	0.0694733	-34.473	0.0078
-34.472	0.0590057	-34.4479	0.0129471	-34.472	0.066124	-34.4479	0.0291748	-34.472	0.049324	-34.448	0.0792389	-34.448	0.0078
-34.447	0.0590057	-34.423	0.0227127	-34.447	0.066124	-34.423	0.0291748	-34.447	0.049324	-34.423	0.0792389	-34.423	0.0078
-34.422	0.0590057	-34.3979	0.0227127	-34.422	0.066124	-34.3979	0.0291748	-34.422	0.049324	-34.398	0.0792389	-34.398	0.0078
-34.397	0.0590057	-34.3729	0.0227127	-34.397	0.066124	-34.3729	0.0291748	-34.397	0.049324	-34.373	0.0792389	-34.373	0.0078
-34.372	0.0590057	-34.348	0.0227127	-34.372	0.0719833	-34.348	0.0291748	-34.372	0.0434647	-34.348	0.0792389	-34.348	0.0078
-34.347	0.0590057	-34.3229	0.0227127	-34.347	0.0758896	-34.3229	0.0291748	-34.347	0.0395584	-34.323	0.0792389	-34.323	0.0078
-34.322	0.0590057	-34.298	0.0133291	-34.322	0.0758896	-34.298	0.0197912	-34.322	0.0454178	-34.298	0.0698553	-34.298	-0.00159
-34.297	0.0492401	-34.2729	0.0129471	-34.297	0.066124	-34.2729	0.0194092	-34.297	0.033699	-34.273	0.0694733	-34.273	-0.00197
-34.272	0.0492401	-34.2479	0.0129471	-34.272	0.066124	-34.2479	0.0194092	-34.272	0.0297928	-34.248	0.0694733	-34.248	-0.00197
-34.247	0.0492401	-34.223	0.0129471	-34.247	0.066124	-34.223	0.0291748	-34.247	0.0356522	-34.223	0.0694733	-34.223	-0.00197
-34.222	0.0492401	-34.1979	0.0129471	-34.222	0.066124	-34.1979	0.0350342	-34.222	0.049324	-34.198	0.0694733	-34.198	-0.00197
-34.197	0.0492401	-34.173	0.0129471	-34.197	0.066124	-34.173	0.0389404	-34.197	0.0395584	-34.173	0.0694733	-34.173	-0.00197
-34.172	0.0492401	-34.1479	0.0129471	-34.172	0.066124	-34.1479	0.0389404	-34.172	0.0434647	-34.148	0.0694733	-34.148	0.0078
-34.147	0.0609589	-34.1229	0.0129471	-34.147	0.066124	-34.1229	0.0389404	-34.147	0.0395584	-34.123	0.0694733	-34.123	0.0078
-34.122	0.0609589	-34.098	0.00732	-34.122	0.066124	-34.098	0.0333097	-34.122	0.0395584	-34.098	0.0638425	-34.098	0.00218
-34.097	0.0550995	-34.0729	0.00896	-34.097	0.0602646	-34.0729	0.034958	-34.097	0.0395584	-34.073	0.0752517	-34.073	0.00381
-34.072	0.0570526	-34.048	0.00716	-34.072	0.0622177	-34.048	0.0331575	-34.072	0.0454178	-34.048	0.0734559	-34.048	0.00201
-34.047	0.0550995	-34.0229	0.00333	-34.047	0.0700302	-34.0229	0.0293272	-34.047	0.0434647	-34.023	0.0696352	-34.023	-0.00181
-34.022	0.0511932	-33.9979	0.00318	-34.022	0.066124	-33.9979	0.0291748	-34.022	0.0395584	-33.998	0.0694733	-33.998	-0.00197
-33.997	0.0511932	-33.973	0.00318	-33.997	0.066124	-33.973	0.0291748	-33.997	0.0395584	-33.973	0.0694733	-33.973	-0.00197
-33.972	0.0511932	-33.9479	0.00318	-33.972	0.066124	-33.9479	0.0291748	-33.972	0.0395584	-33.948	0.0694733	-33.948	-0.00197
-33.947	0.0511932	-33.923	0.00318	-33.947	0.066124	-33.923	0.0291748	-33.947	0.0395584	-33.923	0.0694733	-33.923	-0.00197
-33.922	0.0511932	-33.8979	0.00318	-33.922	0.066124	-33.8979	0.0291748	-33.922	0.0395584	-33.898	0.0694733	-33.898	-0.00197
-33.897	0.0511932	-33.8729	0.00318	-33.897	0.066124	-33.8729	0.0350342	-33.897	0.0395584	-33.873	0.0694733	-33.873	-0.00197
-33.872	0.0511932	-33.848	-0.0062	-33.872	0.066124	-33.848	0.0295559	-33.872	0.0395584	-33.848	0.0600887	-33.848	-0.0113291
-33.847	0.047287	-33.8229	-0.00658	-33.847	0.0563583	-33.8229	0.0291748	-33.847	0.0297928	-33.823	0.0597076	-33.823	-0.00587
-33.822	0.0511932	-33.798	-0.00658	-33.822	0.0563583	-33.798	0.0291748	-33.822	0.0297928	-33.798	0.0597076	-33.798	-0.00197
-33.797	0.0511932	-33.7729	0.00318	-33.797	0.0563583	-33.7729	0.0291748	-33.797	0.0297928	-33.773	0.0597076	-33.773	-0.00197
-33.772	0.0511932	-33.7479	0.00318	-33.772	0.0563583	-33.7479	0.0389404	-33.772	0.0297928	-33.748	0.0597076	-33.748	-0.00197
-33.747	0.0511932	-33.723	0.00318	-33.747	0.0563583	-33.723	0.0389404	-33.747	0.0297928	-33.723	0.0597076	-33.723	-0.00197
-33.722	0.0511932	-33.6979	0.00318	-33.722	0.0563583	-33.6979	0.0389404	-33.722	0.0297928	-33.698	0.0597076	-33.698	0.0078
-33.697	0.0511932	-33.673	0.00318	-33.697	0.0563583	-33.673	0.0389404	-33.697	0.0297928	-33.673	0.0597076	-33.673	0.0078
-33.672	0.0511932	-33.6479	0.00318	-33.672	0.0563583	-33.6479	0.0291748	-33.672	0.0297928	-33.648	0.0597076	-33.648	0.0078
-33.647	0.0511932	-33.6229	0.00318	-33.647	0.0563583	-33.6229	0.0389404	-33.647	0.0297928	-33.623	0.0597076	-33.623	0.0078
-33.622	0.0511932	-33.598	0.00904	-33.622	0.0563583	-33.598	0.0389404	-33.622	0.0297928	-33.598	0.0597076	-33.598	0.0078
-33.597	0.0511932	-33.5729	0.0129471	-33.597	0.0622177	-33.5729	0.0389404	-33.597	0.0297928	-33.573	0.0597076	-33.573	0.0078
-33.572	0.0511932	-33.548	0.00732	-33.572	0.066124	-33.548	0.0333103	-33.572	0.0297928	-33.548	0.0540775	-33.548	0.00217
-33.547	0.0453339	-33.5229	0.00333	-33.547	0.0602646	-33.5229	0.0293272	-33.547	0.0297928	-33.523	0.050104	-33.523	-0.00181
-33.522	0.0414276	-33.4979	0.00318	-33.522	0.0563583	-33.4979	0.0291748	-33.522	0.0297928	-33.498	0.0616608	-33.498	-0.00197
-33.497	0.0414276	-33.473	0.00318	-33.497	0.0563583	-33.473	0.0291748	-33.497	0.0297928	-33.473	0.0616608	-33.473	-0.00197
-33.472	0.0414276	-33.4479	0.00318	-33.472	0.0563583	-33.4479	0.0291748	-33.472	0.0297928	-33.448	0.0675201	-33.448	-0.00197
-33.447	0.0414276	-33.423	0.00318	-33.447	0.0563583	-33.423	0.0291748	-33.447	0.0297928	-33.423	0.0714264	-33.423	-0.00197
-33.422	0.0414276	-33.3979	0.00318	-33.422	0.0563583	-33.3979	0.0350342	-33.422	0.0297928	-33.398	0.0714264	-33.398	-0.00197
-33.397	0.0484619	-33.3729	0.00318	-33.397	0.0563583	-33.3729	0.0389404	-33.397	0.0395584	-33.373	0.0714264	-33.373	0.00507
-33.372	0.0531464	-33.348	0.00318	-33.372	0.0563583	-33.348	0.0389404	-33.372	0.0395584	-33.348	0.0714264	-33.348	0.00975
-33.347	0.062912	-33.3229	0.0129471	-33.347	0.0563583	-33.3229	0.0389404	-33.347	0.0395584	-33.323	0.065567	-33.323	0.00975
-33.322	0.062912	-33.298	0.0129471	-33.322	0.0563583	-33.298	0.0389404	-33.322	0.0395584	-33.298	0.0616608	-33.298	0.0214691
-33.297	0.062912	-33.2729	0.0129471	-33.297	0.0563583	-33.2729	0.0389404	-33.297	0.0395584	-33.273	0.0616608	-33.273	0.0214691
-33.272	0.062912	-33.2479	0.0129471	-33.272	0.0563583	-33.2479	0.0389404	-33.272	0.0395584	-33.248	0.0616608	-33.248	0.0214691
-33.247	0.062912	-33.223	0.0129471	-33.247	0.0563583	-33.223	0.0389404	-33.247	0.0454178	-33.223	0.0616608	-33.223	0.0214691
-33.222	0.062912	-33.1979	0.00356	-33.222	0.0563583	-33.1979	0.0295559	-33.222	0.049324	-33.198	0.0581594	-33.198	0.0121084
-33.197	0.0531464	-33.173	0.00318	-33.197	0.0465927	-33.173	0.0291748	-33.197	0.0395584	-33.173	0.0616608	-33.173	0.0117035
-33.172	0.0531464	-33.1479	-0.00245	-33.172	0.0622177	-33.1479	0.0235441	-33.172	0.0395584	-33.148	0.0560443	-33.148	0.00609
-33.147	0.047287	-33.1229	-0.00644	-33.147	0.0602646	-33.1229	0.0195524	-33.147	0.033699	-33.123	0.052048	-33.123	0.00209
-33.122	0.0433807	-33.098	-0.00658	-33.122	0.0563583	-33.098	0.0194092	-33.122	0.0297928	-33.098	0.0518951	-33.098	0.00194
-33.097	0.0433807	-33.0729	0.00045	-33.097	0.0563583	-33.0729	0.0194092	-33.097	0.0297928	-33.073	0.0616608	-33.073	0.00194
-33.072	0.0433807	-33.048	0.00513	-33.072	0.0563583	-33.048	0.0194092	-33.072	0.0297928	-33.048	0.0616608	-33.048	0.00194
-33.047	0.0433807	-33.0229	0.00513	-33.047	0.0563583	-33.0229	0.0252686	-33.047	0.0297928	-33.023	0.0616608	-33.023	0.00194
-33.022	0.0492401	-32.9979	0.00513	-33.022	0.0563583	-32.9979	0.0291748	-33.022	0.0297928	-32.998	0.0616608	-32.998	0.00194
-32.997	0.0531464	-32.973	0.00513	-32.997	0.0563583	-32.973	0.0291748	-32.997	0.0297928	-32.973	0.0616608	-32.973	0.00194
-32.972	0.0531464	-32.9479	0.0149002	-32.972	0.0563583	-32.9479	0.0389404	-32.972	0.0297928	-32.948	0.0616608	-32.948	0.00194
-32.947	0.0531464	-32.923	0.0149002	-32.947	0.0563583	-32.923	0.0389404	-32.947	0.0297928	-32.923	0.0616608	-32.923	0.00194
-32.922	0.0531464	-32.8979	0.0149002	-32.922	0.0563583	-32.8979	0.0389404	-32.922	0.0297928	-32.898	0.0616608	-32.898	0.00194
-32.897	0.0531464	-32.8729	0.0149002	-32.897	0.0563583	-32.8729	0.0389404	-32.897	0.0297928	-32.873	0.0616608	-32.873	0.00194
-32.872	0.0531464	-32.848	0.0149002	-32.872	0.0563583	-32.848	0.0389404	-32.872	0.0297928	-32.848	0.0616608	-32.848	0.00194
-32.847	0.0531464	-32.8229	0.0149002	-32.847	0.0563583	-32.8229	0.0389404	-32.847	0.0297928	-32.823	0.0616608	-32.823	0.00194
-32.822	0.0531464	-32.798	0.0149002	-32.822	0.0563583	-32.798	0.0389404	-32.822	0.0297928	-32.798	0.0616608	-32.798	0.00194
-32.797	0.0531464	-32.7729	0.0149002	-32.797	0.0563583	-32.7729	0.0389404	-32.797	0.0297928	-32.773	0.0616608	-32.773	0.00194
-32.772	0.0531464	-32.7479	0.00926	-32.772	0.0563583	-32.7479	0.0332959	-32.772	0.0297928	-32.748	0.0560306	-32.748	-0.00369
-32.747	0.047287	-32.723	0.00529	-32.747	0.050499	-32.723	0.0293272	-32.747	0.0239334	-32.723	0.0520476	-32.723	-0.00767
-32.722	0.0433807	-32.6979	0.00513	-32.722	0.0465927	-32.6979	0.0291748	-32.722	0.0200272	-32.698	0.0518951	-32.698	-0.00783
-32.697	0.0433807	-32.673	0.00513	-32.697	0.0465927	-32.673	0.0291748	-32.697	0.0200272	-32.673	0.0518951	-32.673	-0.00783
-32.672	0.0433807	-32.6479	0.00513	-32.672	0.0563583	-32.6479	0.0291748	-32.672	0.0200272	-32.648	0.0518951	-32.648	-0.00783
-32.647	0.0433807	-32.6229	0.00513	-32.647	0.0563583	-32.6229	0.0291748	-32.647	0.0200272	-32.623	0.0518951	-32.623	-0.00783
-32.622	0.0433807	-32.598	0.00513	-32.622	0.0563583	-32.598	0.0291748	-32.622	0.0200272	-32.598	0.0518951	-32.598	-0.00783
-32.597	0.0433807	-32.5729	0.00513	-32.597	0.0465927	-32.5729	0.0291748	-32.597	0.0200272	-32.573	0.0616608	-32.573	-0.00783
-32.572	0.0433807	-32.548	0.0149002	-32.572	0.0465927	-32.548	0.0291748	-32.572	0.0200272	-32.548	0.0616608	-32.548	-0.00783
-32.547	0.0433807	-32.5229	0.0149002	-32.547	0.0465927	-32.5229	0.0291748	-32.547	0.0200272	-32.523	0.0616608	-32.523	-0.00783
-32.522	0.0531464	-32.4979	0.0149002	-32.522	0.0465927	-32.4979	0.0291748	-32.522	0.0200272	-32.498	0.0616608	-32.498	-0.00783
-32.497	0.0531464	-32.473	0.0149002	-32.497	0.0465927	-32.473	0.0291748	-32.497	0.0200272	-32.473	0.0616608	-32.473	0.00194
-32.472	0.0531464	-32.4479	0.0149002	-32.472	0.0465927	-32.4479	0.0291748	-32.472	0.0200272	-32.448	0.0616608	-32.448	0.00194
-32.447	0.0531464	-32.423	0.0149002	-32.447	0.0465927	-32.423	0.0291748	-32.447	0.0200272	-32.423	0.0616608	-32.423	0.00194
-32.422	0.0531464	-32.3979	0.0149002	-32.422	0.0465927	-32.3979	0.0291748	-32.422	0.0258865	-32.398	0.0616608	-32.398	0.00194
-32.397	0.0531464	-32.3729	0.0149002	-32.397	0.0563583	-32.3729	0.0291748	-32.397	0.0239334	-32.373	0.0616608	-32.373	0.00194
-32.372	0.0531464	-32.348	0.0149002	-32.372	0.0563583	-32.348	0.0291748	-32.372	0.0258865	-32.348	0.0558014	-32.348	0.00194
-32.347	0.0531464	-32.3229	0.0149002	-32.347	0.0563583	-32.3229	0.0291748	-32.347	0.0395584	-32.323	0.0518951	-32.323	0.00194
-32.322	0.0531464	-32.298	0.0149002	-32.322	0.0563583	-32.298	0.0389404	-32.322	0.0395584	-32.298	0.0518951	-32.298	0.00194
-32.297	0.0531464	-32.2729	0.0149002	-32.297	0.0563583	-32.2729	0.0389404	-32.297	0.0395584	-32.273	0.0518951	-32.273	0.00194
-32.272	0.0531464	-32.2479	0.0149002	-32.272	0.0563583	-32.2479	0.0389404	-32.272	0.0395584	-32.248	0.0518951	-32.248	0.00194
-32.247	0.0531464	-32.223	0.0149002	-32.247	0.0563583	-32.223	0.0389404	-32.247	0.0395584	-32.223	0.0518951	-32.223	0.00194
-32.222	0.0531464	-32.1979	0.0246658	-32.222	0.0563583	-32.1979	0.0389404	-32.222	0.0395584	-32.198	0.0518951	-32.198	0.00194
-32.197	0.0531464	-32.173	0.0246658	-32.197	0.0563583	-32.173	0.0389404	-32.197	0.0395584	-32.173	0.0518951	-32.173	0.00194
-32.172	0.0531464	-32.1479	0.0246658	-32.172	0.0563583	-32.1479	0.0389404	-32.172	0.0395584	-32.148	0.0616608	-32.148	0.00194
-32.147	0.0531464	-32.1229	0.0246658	-32.147	0.0563583	-32.1229	0.0389404	-32.147	0.0395584	-32.123	0.0616608	-32.123	0.00194
-32.122	0.0531464	-32.098	0.0134044	-32.122	0.0563583	-32.098	0.027679	-32.122	0.0395584	-32.098	0.0503993	-32.098	-0.00929
-32.097	0.0414276	-32.0729	0.0242085	-32.097	0.0446396	-32.0729	0.0384831	-32.097	0.0278397	-32.073	0.0611749	-32.073	0.0112176
-32.072	0.0531464	-32.048	0.0246658	-32.072	0.0563583	-32.048	0.0389404	-32.072	0.0395584	-32.048	0.0616608	-32.048	0.0117035
-32.047	0.0531464	-32.0229	0.0246658	-32.047	0.0563583	-32.0229	0.0447998	-32.047	0.0395584	-32.023	0.0616608	-32.023	0.0117035
-32.022	0.0531464	-31.9979	0.0246658	-32.022	0.0563583	-31.9979	0.0487061	-32.022	0.0395584	-31.998	0.0616608	-31.998	0.0117035
-31.997	0.0531464	-31.973	0.0190351	-31.997	0.0563583	-31.973	0.0430753	-31.997	0.0395584	-31.973	0.05603	-31.973	0.00609
-31.972	0.0531464	-31.9479	0.0150526	-31.972	0.050499	-31.9479	0.0390929	-31.972	0.033699	-31.948	0.0520571	-31.948	0.0021
-31.947	0.0531464	-31.923	0.0149002	-31.947	0.0465927	-31.923	0.0389404	-31.947	0.0297928	-31.923	0.0518951	-31.923	0.00194
-31.922	0.062912	-31.8979	0.0149002	-31.922	0.0465927	-31.8979	0.0389404	-31.922	0.0297928	-31.898	0.0518951	-31.898	0.00194
-31.897	0.062912	-31.8729	0.0149002	-31.897	0.0465927	-31.8729	0.0389404	-31.897	0.0297928	-31.873	0.0518951	-31.873	0.00194
-31.872	0.062912	-31.848	0.0149002	-31.872	0.0465927	-31.848	0.0389404	-31.872	0.0297928	-31.848	0.0518951	-31.848	0.00194
-31.847	0.062912	-31.8229	0.0149002	-31.847	0.0465927	-31.8229	0.0389404	-31.847	0.0297928	-31.823	0.0518951	-31.823	0.00194
-31.822	0.062912	-31.798	0.00364	-31.822	0.0465927	-31.798	0.0276801	-31.822	0.0297928	-31.798	0.0406348	-31.798	-0.00932
-31.797	0.0511932	-31.7729	0.00318	-31.797	0.034874	-31.7729	0.0272217	-31.797	0.018074	-31.773	0.049942	-31.773	-0.00978
-31.772	0.0511932	-31.7479	0.00318	-31.772	0.034874	-31.7479	0.0272217	-31.772	0.018074	-31.748	0.049942	-31.748	-0.00978
-31.747	0.0511932	-31.723	0.00318	-31.747	0.034874	-31.723	0.0369873	-31.747	0.018074	-31.723	0.049942	-31.723	-0.00978
-31.722	0.0511932	-31.6979	0.00318	-31.722	0.034874	-31.6979	0.0369873	-31.722	0.0278397	-31.698	0.0558014	-31.698	-0.00978
-31.697	0.0511932	-31.673	0.00318	-31.697	0.034874	-31.673	0.0369873	-31.697	0.0278397	-31.673	0.0597076	-31.673	-0.00978
-31.672	0.0511932	-31.6479	0.00318	-31.672	0.034874	-31.6479	0.0369873	-31.672	0.0278397	-31.648	0.0597076	-31.648	-0.00978
-31.647	0.0511932	-31.6229	0.00318	-31.647	0.034874	-31.6229	0.0369873	-31.647	0.0278397	-31.623	0.0597076	-31.623	-0.00978
-31.622	0.0511932	-31.598	0.00318	-31.622	0.0419083	-31.598	0.0369873	-31.622	0.0278397	-31.598	0.0538483	-31.598	-0.00978
-31.597	0.0511932	-31.5729	0.00318	-31.597	0.0563583	-31.5729	0.0369873	-31.597	0.0278397	-31.573	0.049942	-31.573	-0.00978
-31.572	0.0511932	-31.548	0.0149002	-31.572	0.0563583	-31.548	0.0369873	-31.572	0.0278397	-31.548	0.0558014	-31.548	-1.53e-05
-31.547	0.0511932	-31.5229	0.0149002	-31.547	0.0563583	-31.5229	0.0369873	-31.547	0.0278397	-31.523	0.0538483	-31.523	-1.53e-05
-31.522	0.0511932	-31.4979	0.0149002	-31.522	0.049324	-31.4979	0.0369873	-31.522	0.0278397	-31.498	0.049942	-31.498	-1.53e-05
-31.497	0.0511932	-31.473	0.0149002	-31.497	0.0446396	-31.473	0.0369873	-31.497	0.0278397	-31.473	0.0558014	-31.473	-1.53e-05
-31.472	0.0511932	-31.4479	0.0149002	-31.472	0.0516739	-31.4479	0.0369873	-31.472	0.0278397	-31.448	0.0597076	-31.448	-1.53e-05
-31.447	0.0511932	-31.423	0.0149002	-31.447	0.049324	-31.423	0.0369873	-31.447	0.0278397	-31.423	0.0597076	-31.423	-1.53e-05
-31.422	0.0511932	-31.3979	0.0149002	-31.422	0.0516739	-31.3979	0.0369873	-31.422	0.0278397	-31.398	0.0597076	-31.398	-1.53e-05
-31.397	0.0511932	-31.3729	0.0149002	-31.397	0.0563583	-31.3729	0.0369873	-31.397	0.0278397	-31.373	0.0597076	-31.373	-1.53e-05
-31.372	0.0511932	-31.348	0.0149002	-31.372	0.049324	-31.348	0.0369873	-31.372	0.0278397	-31.348	0.0597076	-31.348	-1.53e-05
-31.347	0.0511932	-31.3229	0.0149002	-31.347	0.0446396	-31.3229	0.0467529	-31.347	0.0278397	-31.323	0.0597076	-31.323	-1.53e-05
-31.322	0.0511932	-31.298	0.0149002	-31.322	0.0446396	-31.298	0.0467529	-31.322	0.0278397	-31.298	0.0597076	-31.298	-1.53e-05
-31.297	0.0511932	-31.2729	0.0149002	-31.297	0.0446396	-31.2729	0.0467529	-31.297	0.0278397	-31.273	0.0694733	-31.273	-1.53e-05
-31.272	0.0511932	-31.2479	0.0149002	-31.272	0.0446396	-31.2479	0.0467529	-31.272	0.0278397	-31.248	0.0694733	-31.248	-1.53e-05
-31.247	0.0511932	-31.223	0.0149002	-31.247	0.0446396	-31.223	0.0467529	-31.247	0.0376053	-31.223	0.0694733	-31.223	-1.53e-05
-31.222	0.0511932	-31.1979	0.0149002	-31.222	0.0446396	-31.1979	0.0467529	-31.222	0.0376053	-31.198	0.0694733	-31.198	-1.53e-05
-31.197	0.0511932	-31.173	0.0149002	-31.197	0.0446396	-31.173	0.0467529	-31.197	0.0376053	-31.173	0.0694733	-31.173	-1.53e-05
-31.172	0.0511932	-31.1479	0.00927	-31.172	0.0544052	-31.1479	0.0411222	-31.172	0.0376053	-31.148	0.0638568	-31.148	-0.00563
-31.147	0.0453339	-31.1229	0.00528	-31.147	0.0485458	-31.1229	0.0371306	-31.147	0.0317459	-31.123	0.0598605	-31.123	-0.00963
-31.122	0.0414276	-31.098	0.00513	-31.122	0.0446396	-31.098	0.0369873	-31.122	0.0278397	-31.098	0.0597076	-31.098	-1.53e-05
-31.097	0.0414276	-31.0729	0.00513	-31.097	0.0446396	-31.0729	0.0369873	-31.097	0.0278397	-31.073	0.0597076	-31.073	-1.53e-05
-31.072	0.0414276	-31.048	0.00513	-31.072	0.0446396	-31.048	0.0369873	-31.072	0.0278397	-31.048	0.0597076	-31.048	-1.53e-05
-31.047	0.0511932	-31.0229	0.0149002	-31.047	0.0446396	-31.0229	0.0369873	-31.047	0.0278397	-31.023	0.0597076	-31.023	-1.53e-05
-31.022	0.0511932	-30.9979	0.0149002	-31.022	0.0446396	-30.9979	0.0369873	-31.022	0.0278397	-30.998	0.0597076	-30.998	-1.53e-05
-30.997	0.0511932	-30.973	0.0149002	-30.997	0.0446396	-30.973	0.0369873	-30.997	0.0278397	-30.973	0.0597076	-30.973	-1.53e-05
-30.972	0.0570526	-30.9479	0.0149002	-30.972	0.0446396	-30.9479	0.0369873	-30.972	0.0278397	-30.948	0.0597076	-30.948	-1.53e-05
-30.947	0.0609589	-30.923	0.0149002	-30.947	0.0446396	-30.923	0.0369873	-30.947	0.0278397	-30.923	0.0597076	-30.923	-1.53e-05
-30.922	0.0609589	-30.8979	0.0149002	-30.922	0.0446396	-30.8979	0.0369873	-30.922	0.0278397	-30.898	0.0597076	-30.898	-1.53e-05
-30.897	0.0609589	-30.8729	0.0149002	-30.897	0.0446396	-30.8729	0.0369873	-30.897	0.0278397	-30.873	0.0597076	-30.873	-1.53e-05
-30.872	0.0609589	-30.848	0.00552	-30.872	0.0446396	-30.848	0.0276028	-30.872	0.0278397	-30.848	0.0503231	-30.848	-0.00938
-30.847	0.0511932	-30.8229	0.00513	-30.847	0.034874	-30.8229	0.0389404	-30.847	0.018074	-30.823	0.049942	-30.823	-0.00978
-30.822	0.0511932	-30.798	0.00513	-30.822	0.034874	-30.798	0.0389404	-30.822	0.018074	-30.798	0.049942	-30.798	-0.00978
-30.797	0.0511932	-30.7729	0.00513	-30.797	0.034874	-30.7729	0.0389404	-30.797	0.018074	-30.773	0.049942	-30.773	-0.00978
-30.772	0.0511932	-30.7479	0.0145421	-30.772	0.034874	-30.7479	0.0483479	-30.772	0.018074	-30.748	0.0690912	-30.748	-0.000397
-30.747	0.0609589	-30.723	0.0149002	-30.747	0.0446396	-30.723	0.0487061	-30.747	0.0278397	-30.723	0.0694733	-30.723	-1.53e-05
-30.722	0.0609589	-30.6979	0.0149002	-30.722	0.0446396	-30.6979	0.0487061	-30.722	0.0278397	-30.698	0.0597076	-30.698	-1.53e-05
-30.697	0.0609589	-30.673	0.00552	-30.697	0.0516739	-30.673	0.0393225	-30.697	0.0278397	-30.673	0.0600897	-30.673	-0.0094
-30.672	0.0511932	-30.6479	0.00513	-30.672	0.0465927	-30.6479	0.0389404	-30.672	0.018074	-30.648	0.0597076	-30.648	-0.00978
-30.647	0.0511932	-30.6229	0.00513	-30.647	0.0465927	-30.6229	0.0389404	-30.647	0.018074	-30.623	0.0597076	-30.623	-1.53e-05
-30.622	0.0511932	-30.598	0.00513	-30.622	0.0583115	-30.598	0.0389404	-30.622	0.018074	-30.598	0.0597076	-30.598	-1.53e-05
-30.597	0.0609589	-30.5729	0.00513	-30.597	0.0583115	-30.5729	0.0389404	-30.597	0.018074	-30.573	0.0597076	-30.573	-1.53e-05
-30.572	0.0511932	-30.548	0.00513	-30.572	0.0583115	-30.548	0.0389404	-30.572	0.018074	-30.548	0.0597076	-30.548	-1.53e-05
-30.547	0.0511932	-30.5229	0.00513	-30.547	0.0583115	-30.5229	0.0389404	-30.547	0.018074	-30.523	0.0597076	-30.523	-1.53e-05
-30.522	0.0609589	-30.4979	0.00513	-30.522	0.0512772	-30.4979	0.0389404	-30.522	0.0278397	-30.498	0.0597076	-30.498	-1.53e-05
-30.497	0.0511932	-30.473	0.00513	-30.497	0.0465927	-30.473	0.0389404	-30.497	0.0278397	-30.473	0.0597076	-30.473	-1.53e-05
-30.472	0.0511932	-30.4479	0.00513	-30.472	0.0465927	-30.4479	0.0389404	-30.472	0.0278397	-30.448	0.0597076	-30.448	-1.53e-05
-30.447	0.0609589	-30.423	0.00513	-30.447	0.0465927	-30.423	0.0389404	-30.447	0.0278397	-30.423	0.0597076	-30.423	-1.53e-05
-30.422	0.0609589	-30.3979	0.00513	-30.422	0.0465927	-30.3979	0.0389404	-30.422	0.0278397	-30.398	0.0597076	-30.398	-1.53e-05
-30.397	0.0609589	-30.3729	-0.00164	-30.397	0.0465927	-30.3729	0.0321641	-30.397	0.0278397	-30.373	0.0529485	-30.373	-0.00677
-30.372	0.0539246	-30.348	-0.0064	-30.372	0.0395584	-30.348	0.0371701	-30.372	0.0208054	-30.348	0.0481717	-30.348	-0.0115398
-30.347	0.0492401	-30.3229	-0.00658	-30.347	0.034874	-30.3229	0.0272217	-30.347	0.0161209	-30.323	0.0479889	-30.323	-0.011734
-30.322	0.0492401	-30.298	-0.00658	-30.322	0.034874	-30.298	0.0272217	-30.322	0.0161209	-30.298	0.0479889	-30.298	-0.011734
-30.297	0.0492401	-30.2729	-0.00658	-30.297	0.034874	-30.2729	0.0369873	-30.297	0.0161209	-30.273	0.0577545	-30.273	-0.011734
-30.272	0.0492401	-30.2479	-0.00658	-30.272	0.034874	-30.2479	0.0369873	-30.272	0.0161209	-30.248	0.0577545	-30.248	-0.011734
-30.247	0.0492401	-30.223	-0.00658	-30.247	0.034874	-30.223	0.0428467	-30.247	0.0161209	-30.223	0.0577545	-30.223	-0.011734
-30.222	0.0492401	-30.1979	0.00318	-30.222	0.034874	-30.1979	0.0467529	-30.222	0.0161209	-30.198	0.0577545	-30.198	-0.00197
-30.197	0.0492401	-30.173	0.00318	-30.197	0.034874	-30.173	0.0467529	-30.197	0.0161209	-30.173	0.0577545	-30.173	-0.00197
-30.172	0.0492401	-30.1479	0.00318	-30.172	0.034874	-30.1479	0.0467529	-30.172	0.0161209	-30.148	0.0577545	-30.148	-0.00197
-30.147	0.0492401	-30.1229	0.00318	-30.147	0.034874	-30.1229	0.0467529	-30.147	0.0161209	-30.123	0.0577545	-30.123	-0.00197
-30.122	0.0492401	-30.098	0.00318	-30.122	0.034874	-30.098	0.0467529	-30.122	0.0161209	-30.098	0.0636139	-30.098	-0.00197
-30.097	0.0492401	-30.0729	0.00318	-30.097	0.034874	-30.0729	0.0467529	-30.097	0.0161209	-30.073	0.0675201	-30.073	-0.00197
-30.072	0.0492401	-30.048	-0.0062	-30.072	0.034874	-30.048	0.0373693	-30.072	0.0161209	-30.048	0.0581366	-30.048	-0.011352
-30.047	0.0394745	-30.0229	-0.00658	-30.047	0.0321426	-30.0229	0.0369873	-30.047	0.018074	-30.023	0.0577545	-30.023	-0.011734
-30.022	0.0394745	-29.9979	-0.00658	-30.022	0.0368271	-29.9979	0.0369873	-30.022	0.018074	-29.998	0.0577545	-29.998	-0.011734
-29.997	0.0394745	-29.973	-0.00658	-29.997	0.0368271	-29.973	0.0369873	-29.997	0.018074	-29.973	0.0577545	-29.973	-0.011734
-29.972	0.0492401	-29.9479	-0.00658	-29.972	0.0368271	-29.9479	0.0369873	-29.972	0.018074	-29.948	0.0577545	-29.948	-0.011734
-29.947	0.0492401	-29.923	0.0028	-29.947	0.0368271	-29.923	0.0463709	-29.947	0.018074	-29.923	0.0671381	-29.923	-0.00235
-29.922	0.0590057	-29.8979	-0.0062	-29.922	0.0465927	-29.8979	0.0373684	-29.922	0.0278397	-29.898	0.0581594	-29.898	-0.0113291
-29.897	0.0492401	-29.8729	-0.00658	-29.897	0.0368271	-29.8729	0.0369873	-29.897	0.018074	-29.873	0.0577545	-29.873	-0.011734
-29.872	0.0492401	-29.848	-0.00658	-29.872	0.0368271	-29.848	0.0369873	-29.872	0.018074	-29.848	0.0577545	-29.848	-0.011734
-29.847	0.0492401	-29.8229	-0.00658	-29.847	0.0368271	-29.8229	0.0369873	-29.847	0.018074	-29.823	0.0577545	-29.823	-0.011734
-29.822	0.0492401	-29.798	-0.00658	-29.822	0.0465927	-29.798	0.0369873	-29.822	0.018074	-29.798	0.0577545	-29.798	-0.011734
-29.797	0.0492401	-29.7729	-0.00658	-29.797	0.0465927	-29.7729	0.0369873	-29.797	0.018074	-29.773	0.0577545	-29.773	-0.011734
-29.772	0.0492401	-29.7479	-0.000725	-29.772	0.0465927	-29.7479	0.0369873	-29.772	0.018074	-29.748	0.0577545	-29.748	-0.011734
-29.747	0.0492401	-29.723	0.00318	-29.747	0.0465927	-29.723	0.0369873	-29.747	0.018074	-29.723	0.0577545	-29.723	-0.011734
-29.722	0.0492401	-29.6979	0.00318	-29.722	0.0465927	-29.6979	0.0369873	-29.722	0.018074	-29.698	0.0577545	-29.698	-0.011734
-29.697	0.0492401	-29.673	0.00318	-29.697	0.0465927	-29.673	0.0369873	-29.697	0.018074	-29.673	0.0675201	-29.673	-0.00197
-29.672	0.0492401	-29.6479	0.00318	-29.672	0.0465927	-29.6479	0.0467529	-29.672	0.018074	-29.648	0.0675201	-29.648	-0.00197
-29.647	0.0492401	-29.6229	0.00318	-29.647	0.0465927	-29.6229	0.0467529	-29.647	0.018074	-29.623	0.0675201	-29.623	-0.00197
-29.622	0.0492401	-29.598	0.00318	-29.622	0.0465927	-29.598	0.0467529	-29.622	0.018074	-29.598	0.0675201	-29.598	-0.00197
-29.597	0.0492401	-29.5729	0.0129471	-29.597	0.0465927	-29.5729	0.0467529	-29.597	0.018074	-29.573	0.0675201	-29.573	-0.00197
-29.572	0.0550995	-29.548	0.0129471	-29.572	0.0465927	-29.548	0.0467529	-29.572	0.018074	-29.548	0.0675201	-29.548	-0.00197
-29.547	0.0590057	-29.5229	0.0129471	-29.547	0.0465927	-29.5229	0.0467529	-29.547	0.018074	-29.523	0.0675201	-29.523	-0.00197
-29.522	0.0590057	-29.4979	0.0129471	-29.522	0.0465927	-29.4979	0.0467529	-29.522	0.018074	-29.498	0.0675201	-29.498	-0.00197
-29.497	0.0590057	-29.473	0.0129471	-29.497	0.0465927	-29.473	0.0467529	-29.497	0.018074	-29.473	0.0675201	-29.473	-0.00197
-29.472	0.0590057	-29.4479	0.00732	-29.472	0.0465927	-29.4479	0.0411222	-29.472	0.018074	-29.448	0.0619037	-29.448	-0.00758
-29.447	0.0531464	-29.423	0.00333	-29.447	0.0407333	-29.423	0.0371401	-29.447	0.0122147	-29.423	0.0579073	-29.423	-0.0115812
-29.422	0.0492401	-29.3979	0.00318	-29.422	0.0368271	-29.3979	0.0369873	-29.422	0.00831	-29.398	0.0577545	-29.398	-0.011734
-29.397	0.0590057	-29.3729	0.00318	-29.397	0.0368271	-29.3729	0.0369873	-29.397	0.00831	-29.373	0.0577545	-29.373	-0.011734
-29.372	0.0590057	-29.348	0.00318	-29.372	0.0368271	-29.348	0.0369873	-29.372	0.00831	-29.348	0.0577545	-29.348	-0.011734
-29.347	0.0590057	-29.3229	0.00318	-29.347	0.0368271	-29.3229	0.0369873	-29.347	0.00831	-29.323	0.0577545	-29.323	-0.011734
-29.322	0.0590057	-29.298	0.00318	-29.322	0.0368271	-29.298	0.0369873	-29.322	0.018074	-29.298	0.0577545	-29.298	-0.011734
-29.297	0.0590057	-29.2729	0.00318	-29.297	0.0465927	-29.2729	0.0369873	-29.297	0.018074	-29.273	0.0577545	-29.273	-0.011734
-29.272	0.0590057	-29.2479	0.00318	-29.272	0.0465927	-29.2479	0.0369873	-29.272	0.0239334	-29.248	0.0577545	-29.248	-0.011734
-29.247	0.0590057	-29.223	0.00318	-29.247	0.0465927	-29.223	0.0369873	-29.247	0.0278397	-29.223	0.0577545	-29.223	-0.011734
-29.222	0.0590057	-29.1979	0.00318	-29.222	0.0465927	-29.1979	0.0369873	-29.222	0.0278397	-29.198	0.0577545	-29.198	-0.011734
-29.197	0.0590057	-29.173	-0.0062	-29.197	0.0465927	-29.173	0.0373693	-29.197	0.0278397	-29.173	0.0483709	-29.173	-0.0211176
-29.172	0.0492401	-29.1479	-0.00658	-29.172	0.0368271	-29.1479	0.0369873	-29.172	0.018074	-29.148	0.0479889	-29.148	-0.0214996
-29.147	0.0492401	-29.1229	-0.00658	-29.147	0.0368271	-29.1229	0.0369873	-29.147	0.018074	-29.123	0.0597076	-29.123	-0.011734
-29.122	0.0492401	-29.098	-0.00658	-29.122	0.0368271	-29.098	0.0369873	-29.122	0.018074	-29.098	0.0597076	-29.098	-0.011734
-29.097	0.0492401	-29.0729	-0.00658	-29.097	0.0368271	-29.0729	0.0369873	-29.097	0.018074	-29.073	0.0597076	-29.073	-0.011734
-29.072	0.0492401	-29.048	-0.00658	-29.072	0.0368271	-29.048	0.0369873	-29.072	0.018074	-29.048	0.0597076	-29.048	-0.011734
-29.047	0.0492401	-29.0229	-0.00658	-29.047	0.0368271	-29.0229	0.0369873	-29.047	0.018074	-29.023	0.0597076	-29.023	-0.011734
-29.022	0.0492401	-28.9979	-0.00658	-29.022	0.0368271	-28.9979	0.0369873	-29.022	0.018074	-28.998	0.0597076	-28.998	-0.011734
-28.997	0.0492401	-28.973	-0.00658	-28.997	0.0368271	-28.973	0.0369873	-28.997	0.018074	-28.973	0.0597076	-28.973	-0.011734
-28.972	0.0492401	-28.9479	-0.00658	-28.972	0.0368271	-28.9479	0.0369873	-28.972	0.018074	-28.948	0.0597076	-28.948	-0.011734
-28.947	0.0492401	-28.923	-0.00658	-28.947	0.0368271	-28.923	0.0369873	-28.947	0.018074	-28.923	0.0597076	-28.923	-0.011734
-28.922	0.0492401	-28.8979	0.00318	-28.922	0.0368271	-28.8979	0.0369873	-28.922	0.018074	-28.898	0.0597076	-28.898	-0.011734
-28.897	0.0492401	-28.8729	-0.00658	-28.897	0.0368271	-28.8729	0.0369873	-28.897	0.018074	-28.873	0.0597076	-28.873	-0.011734
-28.872	0.0492401	-28.848	0.00318	-28.872	0.0368271	-28.848	0.0369873	-28.872	0.018074	-28.848	0.0597076	-28.848	-0.011734
-28.847	0.0492401	-28.8229	0.00318	-28.847	0.0368271	-28.8229	0.0369873	-28.847	0.018074	-28.823	0.0597076	-28.823	-0.011734
-28.822	0.0492401	-28.798	0.00318	-28.822	0.0465927	-28.798	0.0369873	-28.822	0.018074	-28.798	0.0597076	-28.798	-0.011734
-28.797	0.0492401	-28.7729	0.00318	-28.797	0.0465927	-28.7729	0.0369873	-28.797	0.018074	-28.773	0.0597076	-28.773	-0.011734
-28.772	0.0492401	-28.7479	0.00318	-28.772	0.0465927	-28.7479	0.0369873	-28.772	0.018074	-28.748	0.0597076	-28.748	-0.011734
-28.747	0.0492401	-28.723	0.00318	-28.747	0.0465927	-28.723	0.0526123	-28.747	0.018074	-28.723	0.0597076	-28.723	-0.011734
-28.722	0.0492401	-28.6979	0.00318	-28.722	0.0368271	-28.6979	0.0565186	-28.722	0.018074	-28.698	0.0597076	-28.698	-0.011734
-28.697	0.0492401	-28.673	-0.00245	-28.697	0.0368271	-28.673	0.0508884	-28.697	0.018074	-28.673	0.0540775	-28.673	-0.0173642
-28.672	0.0550995	-28.6479	-0.00643	-28.672	0.0407333	-28.6479	0.0469054	-28.672	0.0122147	-28.648	0.050104	-28.648	-0.0213377
-28.647	0.0570526	-28.6229	-0.00658	-28.647	0.0368271	-28.6229	0.0467529	-28.647	0.00831	-28.623	0.049942	-28.623	-0.0214996
-28.622	0.0609589	-28.598	-0.00658	-28.622	0.0368271	-28.598	0.0467529	-28.622	0.00831	-28.598	0.049942	-28.598	-0.0214996
-28.597	0.0609589	-28.5729	-0.00658	-28.597	0.0368271	-28.5729	0.0467529	-28.597	0.00831	-28.573	0.049942	-28.573	-0.00978
-28.572	0.0609589	-28.548	-0.00658	-28.572	0.0368271	-28.548	0.0467529	-28.572	0.00831	-28.548	0.049942	-28.548	-0.00978
-28.547	0.0609589	-28.5229	-0.00658	-28.547	0.0368271	-28.5229	0.0467529	-28.547	0.00831	-28.523	0.049942	-28.523	-0.00978
-28.522	0.0609589	-28.4979	-0.000725	-28.522	0.0368271	-28.4979	0.0467529	-28.522	0.00831	-28.498	0.049942	-28.498	-0.00978
-28.497	0.0609589	-28.473	0.00318	-28.497	0.0368271	-28.473	0.0467529	-28.497	0.00831	-28.473	0.0597076	-28.473	-0.00392
-28.472	0.0609589	-28.4479	0.00318	-28.472	0.0368271	-28.4479	0.0467529	-28.472	0.00831	-28.448	0.0597076	-28.448	-1.53e-05
-28.447	0.0609589	-28.423	0.00318	-28.447	0.0368271	-28.423	0.0467529	-28.447	0.018074	-28.423	0.0597076	-28.423	-0.00587
-28.422	0.0609589	-28.3979	0.00318	-28.422	0.0368271	-28.3979	0.0467529	-28.422	0.018074	-28.398	0.0597076	-28.398	-0.00978
-28.397	0.0609589	-28.3729	-0.00623	-28.397	0.0368271	-28.3729	0.0373455	-28.397	0.018074	-28.373	0.0561834	-28.373	-0.0191645
-28.372	0.0511932	-28.348	-0.00658	-28.372	0.0270615	-28.348	0.0369873	-28.372	0.00831	-28.348	0.0597076	-28.348	-0.0195465
-28.347	0.0511932	-28.3229	-0.00658	-28.347	0.0270615	-28.3229	0.0369873	-28.347	0.00831	-28.323	0.0597076	-28.323	-0.0195465
-28.322	0.0511932	-28.298	-0.00658	-28.322	0.0270615	-28.298	0.0369873	-28.322	0.00831	-28.298	0.0597076	-28.298	-0.0136871
-28.297	0.0511932	-28.2729	-0.00658	-28.297	0.0270615	-28.2729	0.0467529	-28.297	0.00831	-28.273	0.0597076	-28.273	-0.00978
-28.272	0.0511932	-28.2479	0.00318	-28.272	0.0270615	-28.2479	0.0467529	-28.272	0.00831	-28.248	0.0597076	-28.248	-0.0156403
-28.247	0.0511932	-28.223	0.00318	-28.247	0.0270615	-28.223	0.0467529	-28.247	0.00831	-28.223	0.0597076	-28.223	-0.0136871
-28.222	0.0511932	-28.1979	0.00318	-28.222	0.0270615	-28.1979	0.0369873	-28.222	0.00831	-28.198	0.0597076	-28.198	-0.0156403
-28.197	0.0511932	-28.173	0.00318	-28.197	0.0270615	-28.173	0.0369873	-28.197	0.00831	-28.173	0.0597076	-28.173	-0.0195465
-28.172	0.0511932	-28.1479	0.00318	-28.172	0.0368271	-28.1479	0.0467529	-28.172	0.00831	-28.148	0.0597076	-28.148	-0.0136871
-28.147	0.0511932	-28.1229	0.00318	-28.147	0.0368271	-28.1229	0.0467529	-28.147	0.00831	-28.123	0.0597076	-28.123	-0.00978
-28.122	0.0511932	-28.098	0.00318	-28.122	0.0368271	-28.098	0.0467529	-28.122	0.00831	-28.098	0.0597076	-28.098	-0.00978
-28.097	0.0511932	-28.0729	0.00318	-28.097	0.0368271	-28.0729	0.0467529	-28.097	0.00831	-28.073	0.0597076	-28.073	-0.00978
-28.072	0.0511932	-28.048	0.00318	-28.072	0.0426865	-28.048	0.0467529	-28.072	0.00831	-28.048	0.0597076	-28.048	-0.00978
-28.047	0.0609589	-28.0229	0.00318	-28.047	0.0465927	-28.0229	0.0467529	-28.047	0.00831	-28.023	0.0597076	-28.023	-1.53e-05
-28.022	0.0609589	-27.9979	0.00318	-28.022	0.0465927	-27.9979	0.0467529	-28.022	0.00831	-27.998	0.0597076	-27.998	-1.53e-05
-27.997	0.0511932	-27.973	0.00318	-27.997	0.0407333	-27.973	0.0467529	-27.997	0.018074	-27.973	0.0597076	-27.973	-1.53e-05
-27.972	0.0609589	-27.9479	0.00318	-27.972	0.0368271	-27.9479	0.0467529	-27.972	0.018074	-27.948	0.0597076	-27.948	-1.53e-05
-27.947	0.0609589	-27.923	0.00318	-27.947	0.0368271	-27.923	0.0467529	-27.947	0.018074	-27.923	0.0597076	-27.923	-1.53e-05
-27.922	0.0609589	-27.8979	-0.0062	-27.922	0.0368271	-27.8979	0.0373684	-27.922	0.018074	-27.898	0.0503469	-27.898	-0.00938
-27.897	0.0511932	-27.8729	-0.00658	-27.897	0.0270615	-27.8729	0.0369873	-27.897	0.00831	-27.873	0.049942	-27.873	-0.00978
-27.872	0.0511932	-27.848	-0.00658	-27.872	0.0270615	-27.848	0.0369873	-27.872	0.00831	-27.848	0.049942	-27.848	-0.00978
-27.847	0.0511932	-27.8229	-0.00658	-27.847	0.0329208	-27.8229	0.0369873	-27.847	0.00831	-27.823	0.049942	-27.823	-0.00978
-27.822	0.0570526	-27.798	-0.0122143	-27.822	0.0309677	-27.798	0.0313572	-27.822	0.00831	-27.798	0.0443119	-27.798	-0.015411
-27.797	0.0550995	-27.7729	-0.0161974	-27.797	0.0212021	-27.7729	0.0273741	-27.797	0.00245	-27.773	0.050104	-27.773	-0.0193845
-27.772	0.0511932	-27.7479	-0.0163498	-27.772	0.0172958	-27.7479	0.0272217	-27.772	-0.00146	-27.748	0.049942	-27.748	-0.0195465
-27.747	0.0511932	-27.723	-0.0163498	-27.747	0.0172958	-27.723	0.0272217	-27.747	-0.00146	-27.723	0.049942	-27.723	-0.0195465
-27.722	0.0511932	-27.6979	-0.0163498	-27.722	0.0172958	-27.6979	0.0272217	-27.722	-0.00146	-27.698	0.049942	-27.698	-0.0195465
-27.697	0.0511932	-27.673	-0.0163498	-27.697	0.0172958	-27.673	0.0272217	-27.697	-0.00146	-27.673	0.049942	-27.673	-0.0195465
-27.672	0.0511932	-27.6479	-0.0163498	-27.672	0.0172958	-27.6479	0.0272217	-27.672	-0.00146	-27.648	0.049942	-27.648	-0.0195465
-27.647	0.0511932	-27.6229	-0.0163498	-27.647	0.0172958	-27.6229	0.0272217	-27.647	-0.00146	-27.623	0.049942	-27.623	-0.0195465
-27.622	0.0511932	-27.598	-0.0163498	-27.622	0.0172958	-27.598	0.0272217	-27.622	-0.00146	-27.598	0.049942	-27.598	-0.0195465
-27.597	0.0511932	-27.5729	-0.0104904	-27.597	0.0172958	-27.5729	0.0272217	-27.597	-0.00146	-27.573	0.049942	-27.573	-0.0195465
-27.572	0.0511932	-27.548	-0.0124435	-27.572	0.0270615	-27.548	0.0272217	-27.572	-0.00146	-27.548	0.049942	-27.548	-0.0195465
-27.547	0.0511932	-27.5229	-0.0163498	-27.547	0.0270615	-27.5229	0.0272217	-27.547	-0.00146	-27.523	0.049942	-27.523	-0.0195465
-27.522	0.0511932	-27.4979	-0.00658	-27.522	0.0270615	-27.4979	0.0369873	-27.522	-0.00146	-27.498	0.049942	-27.498	-0.0195465
-27.497	0.0511932	-27.473	-0.00658	-27.497	0.0329208	-27.473	0.0369873	-27.497	0.00558	-27.473	0.049942	-27.473	-0.0195465
-27.472	0.0511932	-27.4479	-0.0159687	-27.472	0.0368271	-27.4479	0.0276028	-27.472	0.0102615	-27.448	0.0405813	-27.448	-0.0289072
-27.447	0.0414276	-27.423	-0.0163498	-27.447	0.0270615	-27.423	0.034256	-27.447	0.0102615	-27.423	0.0401764	-27.423	-0.0293121
-27.422	0.0414276	-27.3979	-0.0163498	-27.422	0.0172958	-27.3979	0.0389404	-27.422	0.0102615	-27.398	0.0401764	-27.398	-0.0293121
-27.397	0.0414276	-27.3729	-0.0163498	-27.397	0.0270615	-27.3729	0.0389404	-27.397	0.0102615	-27.373	0.0401764	-27.373	-0.0293121
-27.372	0.0414276	-27.348	-0.0163498	-27.372	0.0270615	-27.348	0.0389404	-27.372	0.0102615	-27.348	0.0401764	-27.348	-0.0293121
-27.347	0.0414276	-27.3229	-0.0163498	-27.347	0.0212021	-27.3229	0.0389404	-27.347	0.00323	-27.323	0.0401764	-27.323	-0.0195465
-27.322	0.0414276	-27.298	-0.0163498	-27.322	0.0231552	-27.298	0.0319061	-27.322	-0.00146	-27.298	0.0401764	-27.298	-0.0293121
-27.297	0.0414276	-27.2729	-0.0104904	-27.297	0.0270615	-27.2729	0.0272217	-27.297	-0.00146	-27.273	0.0401764	-27.273	-0.0293121
-27.272	0.0414276	-27.2479	-0.00658	-27.272	0.0212021	-27.2479	0.0272217	-27.272	-0.00146	-27.248	0.0401764	-27.248	-0.0195465
-27.247	0.0414276	-27.223	-0.00658	-27.247	0.0231552	-27.223	0.0272217	-27.247	-0.00146	-27.223	0.0401764	-27.223	-0.0195465
-27.222	0.0511932	-27.1979	-0.00658	-27.222	0.0270615	-27.1979	0.0272217	-27.222	-0.00146	-27.198	0.0401764	-27.198	-0.0195465
-27.197	0.0511932	-27.173	-0.00658	-27.197	0.0270615	-27.173	0.0369873	-27.197	-0.00146	-27.173	0.0401764	-27.173	-0.0195465
-27.172	0.0511932	-27.1479	-0.00658	-27.172	0.0270615	-27.1479	0.0369873	-27.172	-0.00146	-27.148	0.0401764	-27.148	-0.0195465
-27.147	0.0511932	-27.1229	-0.0124435	-27.147	0.0270615	-27.1229	0.0369873	-27.147	-0.00146	-27.123	0.0401764	-27.123	-0.0195465
-27.122	0.0511932	-27.098	-0.0104904	-27.122	0.0270615	-27.098	0.0369873	-27.122	-0.00146	-27.098	0.0401764	-27.098	-0.0195465
-27.097	0.0511932	-27.0729	-0.000953	-27.097	0.0270615	-27.0729	0.042618	-27.097	-0.00146	-27.073	0.0457928	-27.073	-0.0139301
-27.072	0.0570526	-27.048	0.00303	-27.072	0.0329208	-27.048	0.0466001	-27.072	0.0044	-27.048	0.0595548	-27.048	-0.00993
-27.047	0.0609589	-27.0229	-0.00245	-27.047	0.0368271	-27.0229	0.0411222	-27.047	0.00831	-27.023	0.0540912	-27.023	-0.0153973
-27.022	0.0550995	-26.9979	-0.0123003	-27.022	0.0309677	-26.9979	0.0371306	-27.022	0.00245	-26.998	0.0500948	-26.998	-0.0193937
-26.997	0.0511932	-26.973	-0.0163498	-26.997	0.0270615	-26.973	0.0369873	-26.997	-0.00146	-26.973	0.049942	-26.973	-0.0254059
-26.972	0.0511932	-26.9479	-0.0104904	-26.972	0.0270615	-26.9479	0.0369873	-26.972	-0.00146	-26.948	0.049942	-26.948	-0.0293121
-26.947	0.0511932	-26.923	-0.0159678	-26.947	0.0368271	-26.923	0.0276037	-26.947	-0.00146	-26.923	0.0405584	-26.923	-0.0386957
-26.922	0.0414276	-26.8979	-0.0124435	-26.922	0.0212021	-26.8979	0.0369873	-26.922	-0.0112228	-26.898	0.0401764	-26.898	-0.0390778
-26.897	0.0414276	-26.8729	-0.0163498	-26.897	0.0172958	-26.8729	0.0369873	-26.897	-0.0112228	-26.873	0.0401764	-26.873	-0.0390778
-26.872	0.0414276	-26.848	-0.0163498	-26.872	0.0172958	-26.848	0.0369873	-26.872	-0.0112228	-26.848	0.0401764	-26.848	-0.0390778
-26.847	0.0414276	-26.8229	-0.0163498	-26.847	0.0172958	-26.8229	0.0369873	-26.847	-0.0112228	-26.823	0.0401764	-26.823	-0.0390778
-26.822	0.0414276	-26.798	-0.0163498	-26.822	0.0172958	-26.798	0.0369873	-26.822	-0.0112228	-26.798	0.0401764	-26.798	-0.0332184
-26.797	0.0414276	-26.7729	-0.0104904	-26.797	0.0172958	-26.7729	0.0369873	-26.797	-0.0112228	-26.773	0.0401764	-26.773	-0.0293121
-26.772	0.0414276	-26.7479	-0.00658	-26.772	0.0172958	-26.7479	0.0369873	-26.772	-0.00146	-26.748	0.0401764	-26.748	-0.0293121
-26.747	0.0414276	-26.723	-0.00658	-26.747	0.0172958	-26.723	0.0369873	-26.747	-0.00146	-26.723	0.0401764	-26.723	-0.0293121
-26.722	0.0414276	-26.6979	-0.0124435	-26.722	0.0172958	-26.6979	0.0369873	-26.722	-0.00146	-26.698	0.0401764	-26.698	-0.0293121
-26.697	0.0414276	-26.673	-0.0163498	-26.697	0.0172958	-26.673	0.0369873	-26.697	-0.00146	-26.673	0.0401764	-26.673	-0.0195465
-26.672	0.0414276	-26.6479	-0.0104904	-26.672	0.0172958	-26.6479	0.0369873	-26.672	-0.00146	-26.648	0.0401764	-26.648	-0.0195465
-26.647	0.0414276	-26.6229	-0.0178731	-26.647	0.0172958	-26.6229	0.0256983	-26.647	-0.00146	-26.623	0.0289161	-26.623	-0.0308068
-26.622	0.0297089	-26.598	-0.0241623	-26.622	0.00558	-26.598	0.0252686	-26.622	-0.013176	-26.598	0.0284576	-26.598	-0.0312653
-26.597	0.0238495	-26.5729	-0.0280685	-26.597	0.00558	-26.5729	0.0252686	-26.597	-0.013176	-26.573	0.0284576	-26.573	-0.0371246
-26.572	0.0355682	-26.548	-0.0280685	-26.572	0.00558	-26.548	0.0252686	-26.572	-0.013176	-26.548	0.0284576	-26.548	-0.0410309
-26.547	0.0394745	-26.5229	-0.0280685	-26.547	0.00558	-26.5229	0.0252686	-26.547	-0.013176	-26.523	0.0284576	-26.523	-0.0410309
-26.522	0.0394745	-26.4979	-0.0280685	-26.522	0.00558	-26.4979	0.0252686	-26.522	-0.013176	-26.498	0.0284576	-26.498	-0.0410309
-26.497	0.0394745	-26.473	-0.0280685	-26.497	0.00558	-26.473	0.0252686	-26.497	-0.013176	-26.473	0.0284576	-26.473	-0.0410309
-26.472	0.0394745	-26.4479	-0.0163498	-26.472	0.00558	-26.4479	0.0252686	-26.472	-0.013176	-26.448	0.0284576	-26.448	-0.0410309
-26.447	0.0336151	-26.423	-0.0163498	-26.447	0.0153427	-26.423	0.0369873	-26.447	-0.013176	-26.423	0.0284576	-26.423	-0.0410309
-26.422	0.0355682	-26.3979	-0.0163498	-26.422	0.0153427	-26.3979	0.0369873	-26.422	-0.013176	-26.398	0.0284576	-26.398	-0.0410309
-26.397	0.0336151	-26.3729	-0.0163498	-26.397	0.0153427	-26.3729	0.0369873	-26.397	-0.013176	-26.373	0.0225983	-26.373	-0.0410309
-26.372	0.0297089	-26.348	-0.0163498	-26.372	0.0153427	-26.348	0.0369873	-26.372	-0.013176	-26.348	0.018692	-26.348	-0.0410309
-26.347	0.0355682	-26.3229	-0.0163498	-26.347	0.0153427	-26.3229	0.0369873	-26.347	-0.013176	-26.323	0.018692	-26.323	-0.0410309
-26.322	0.0336151	-26.298	-0.0163498	-26.322	0.0153427	-26.298	0.0369873	-26.322	-0.013176	-26.298	0.0284576	-26.298	-0.0410309
-26.297	0.0297089	-26.2729	-0.0163498	-26.297	0.0153427	-26.2729	0.0369873	-26.297	-0.013176	-26.273	0.0284576	-26.273	-0.0410309
-26.272	0.0297089	-26.2479	-0.0163498	-26.272	0.0153427	-26.2479	0.0369873	-26.272	-0.00341	-26.248	0.0284576	-26.248	-0.0410309
-26.247	0.0297089	-26.223	-0.0163498	-26.247	0.0153427	-26.223	0.0369873	-26.247	-0.00341	-26.223	0.0284576	-26.223	-0.0410309
-26.222	0.0297089	-26.1979	-0.0163498	-26.222	0.0153427	-26.1979	0.0369873	-26.222	-0.00341	-26.198	0.0284576	-26.198	-0.0410309
-26.197	0.0297089	-26.173	-0.0163498	-26.197	0.0153427	-26.173	0.0369873	-26.197	-0.00341	-26.173	0.0284576	-26.173	-0.0410309
-26.172	0.0297089	-26.1479	-0.0163498	-26.172	0.0153427	-26.1479	0.0369873	-26.172	-0.00341	-26.148	0.0284576	-26.148	-0.0312653
-26.147	0.0297089	-26.1229	-0.0163498	-26.147	0.0153427	-26.1229	0.0369873	-26.147	-0.00341	-26.123	0.0284576	-26.123	-0.0312653
-26.122	0.0297089	-26.098	-0.0163498	-26.122	0.0153427	-26.098	0.0369873	-26.122	-0.00341	-26.098	0.0284576	-26.098	-0.0254059
-26.097	0.0297089	-26.0729	-0.0163498	-26.097	0.0153427	-26.0729	0.0369873	-26.097	-0.00341	-26.073	0.0284576	-26.073	-0.027359
-26.072	0.0297089	-26.048	-0.0163498	-26.072	0.0153427	-26.048	0.0369873	-26.072	-0.00341	-26.048	0.0284576	-26.048	-0.0312653
-26.047	0.0297089	-26.0229	-0.0257343	-26.047	0.0153427	-26.0229	0.0276028	-26.047	-0.00341	-26.023	0.0190969	-26.023	-0.040626
-26.022	0.0199432	-25.9979	-0.0261154	-26.022	0.00558	-25.9979	0.0272217	-26.022	-0.013176	-25.998	0.018692	-25.998	-0.0410309
-25.997	0.0199432	-25.973	-0.0261154	-25.997	0.00558	-25.973	0.0272217	-25.997	-0.013176	-25.973	0.018692	-25.973	-0.0410309
-25.972	0.0297089	-25.9479	-0.0261154	-25.972	0.00558	-25.9479	0.0369873	-25.972	-0.013176	-25.948	0.018692	-25.948	-0.0410309
-25.947	0.0297089	-25.923	-0.0163498	-25.947	0.00558	-25.923	0.0369873	-25.947	-0.013176	-25.923	0.018692	-25.923	-0.0410309
-25.922	0.0297089	-25.8979	-0.0163498	-25.922	0.00558	-25.8979	0.0369873	-25.922	-0.013176	-25.898	0.0284576	-25.898	-0.0410309
-25.897	0.0297089	-25.8729	-0.0163498	-25.897	0.0172958	-25.8729	0.0369873	-25.897	-0.013176	-25.873	0.0284576	-25.873	-0.0410309
-25.872	0.0297089	-25.848	-0.0163498	-25.872	0.0172958	-25.848	0.0369873	-25.872	-0.013176	-25.848	0.0284576	-25.848	-0.0410309
-25.847	0.0297089	-25.8229	-0.0163498	-25.847	0.0172958	-25.8229	0.0369873	-25.847	-0.013176	-25.823	0.0284576	-25.823	-0.0410309
-25.822	0.0297089	-25.798	-0.0163498	-25.822	0.0172958	-25.798	0.0369873	-25.822	-0.00341	-25.798	0.0284576	-25.798	-0.0410309
-25.797	0.0297089	-25.7729	-0.0163498	-25.797	0.0172958	-25.7729	0.0369873	-25.797	-0.00341	-25.773	0.0284576	-25.773	-0.0410309
-25.772	0.0297089	-25.7479	-0.0163498	-25.772	0.0172958	-25.7479	0.0369873	-25.772	-0.00341	-25.748	0.0284576	-25.748	-0.0410309
-25.747	0.0297089	-25.723	-0.0163498	-25.747	0.0172958	-25.723	0.0369873	-25.747	-0.00341	-25.723	0.0284576	-25.723	-0.0410309
-25.722	0.0297089	-25.6979	-0.0163498	-25.722	0.0172958	-25.6979	0.0369873	-25.722	-0.00341	-25.698	0.0284576	-25.698	-0.0410309
-25.697	0.0297089	-25.673	-0.0163498	-25.697	0.0172958	-25.673	0.0311279	-25.697	-0.00341	-25.673	0.0284576	-25.673	-0.0410309
-25.672	0.0297089	-25.6479	-0.0163498	-25.672	0.0172958	-25.6479	0.0272217	-25.672	-0.00341	-25.648	0.0284576	-25.648	-0.0410309
-25.647	0.0297089	-25.6229	-0.0163498	-25.647	0.0172958	-25.6229	0.0272217	-25.647	-0.00341	-25.623	0.0284576	-25.623	-0.0410309
-25.622	0.0297089	-25.598	-0.0163498	-25.622	0.0172958	-25.598	0.0272217	-25.622	-0.00341	-25.598	0.0284576	-25.598	-0.0410309
-25.597	0.0297089	-25.5729	-0.0163498	-25.597	0.0172958	-25.5729	0.0272217	-25.597	-0.00341	-25.573	0.0284576	-25.573	-0.0312653
-25.572	0.0297089	-25.548	-0.0163498	-25.572	0.0172958	-25.548	0.0272217	-25.572	-0.00341	-25.548	0.0284576	-25.548	-0.0312653
-25.547	0.0297089	-25.5229	-0.0163498	-25.547	0.0172958	-25.5229	0.0272217	-25.547	-0.00341	-25.523	0.0284576	-25.523	-0.0312653
-25.522	0.0394745	-25.4979	-0.0163498	-25.522	0.0172958	-25.4979	0.0272217	-25.522	-0.00341	-25.498	0.0284576	-25.498	-0.0312653
-25.497	0.0394745	-25.473	-0.0257343	-25.497	0.0172958	-25.473	0.0178372	-25.497	-0.00341	-25.473	0.0190731	-25.473	-0.040626
-25.472	0.0297089	-25.4479	-0.0261154	-25.472	0.00753	-25.4479	0.0174561	-25.472	-0.00341	-25.448	0.018692	-25.448	-0.0410309
-25.447	0.0297089	-25.423	-0.0261154	-25.447	0.00753	-25.423	0.0272217	-25.447	-0.00341	-25.423	0.018692	-25.423	-0.0410309
-25.422	0.0297089	-25.3979	-0.0163498	-25.422	0.00753	-25.3979	0.0272217	-25.422	-0.00341	-25.398	0.0284576	-25.398	-0.0410309
-25.397	0.0297089	-25.3729	-0.0163498	-25.397	0.0172958	-25.3729	0.0272217	-25.397	-0.00341	-25.373	0.0284576	-25.373	-0.0410309
-25.372	0.0297089	-25.348	-0.0163498	-25.372	0.0172958	-25.348	0.0272217	-25.372	-0.00341	-25.348	0.0284576	-25.348	-0.0410309
-25.347	0.0297089	-25.3229	-0.0163498	-25.347	0.0172958	-25.3229	0.0272217	-25.347	-0.00341	-25.323	0.0284576	-25.323	-0.0410309
-25.322	0.0297089	-25.298	-0.0163498	-25.322	0.0172958	-25.298	0.0272217	-25.322	-0.00341	-25.298	0.0284576	-25.298	-0.0410309
-25.297	0.0297089	-25.2729	-0.0163498	-25.297	0.0172958	-25.2729	0.0272217	-25.297	-0.00341	-25.273	0.0284576	-25.273	-0.0410309
-25.272	0.0297089	-25.2479	-0.0163498	-25.272	0.0172958	-25.2479	0.0272217	-25.272	-0.00341	-25.248	0.0284576	-25.248	-0.0410309
-25.247	0.0297089	-25.223	-0.0163498	-25.247	0.0172958	-25.223	0.0272217	-25.247	-0.00341	-25.223	0.0284576	-25.223	-0.0410309
-25.222	0.0297089	-25.1979	-0.0163498	-25.222	0.0172958	-25.1979	0.0272217	-25.222	-0.00341	-25.198	0.0284576	-25.198	-0.0410309
-25.197	0.0297089	-25.173	-0.0163498	-25.197	0.0172958	-25.173	0.0272217	-25.197	-0.00341	-25.173	0.0284576	-25.173	-0.0410309
-25.172	0.0238495	-25.1479	-0.0163498	-25.172	0.0172958	-25.1479	0.0272217	-25.172	-0.00341	-25.148	0.0284576	-25.148	-0.0410309
-25.147	0.0199432	-25.1229	-0.0163498	-25.147	0.0172958	-25.1229	0.0272217	-25.147	-0.00341	-25.123	0.0284576	-25.123	-0.0410309
-25.122	0.0199432	-25.098	-0.0222092	-25.122	0.0172958	-25.098	0.0272217	-25.122	-0.00341	-25.098	0.0225983	-25.098	-0.0410309
-25.097	0.0199432	-25.0729	-0.0261154	-25.097	0.0172958	-25.0729	0.0369873	-25.097	-0.00341	-25.073	0.018692	-25.073	-0.0410309
-25.072	0.0199432	-25.048	-0.020256	-25.072	0.0172958	-25.048	0.0272217	-25.072	-0.00341	-25.048	0.018692	-25.048	-0.0410309
-25.047	0.0258026	-25.0229	-0.0163498	-25.047	0.0172958	-25.0229	0.0369873	-25.047	-0.00341	-25.023	0.018692	-25.023	-0.0410309
-25.022	0.0297089	-24.9979	-0.0163498	-25.022	0.0172958	-24.9979	0.0369873	-25.022	-0.00341	-24.998	0.018692	-24.998	-0.0410309
-24.997	0.0297089	-24.973	-0.0315937	-24.997	0.0172958	-24.973	0.0276028	-24.997	-0.00341	-24.973	0.0190731	-24.973	-0.0503916
-24.972	0.0199432	-24.9479	-0.035881	-24.972	0.00753	-24.9479	0.0272217	-24.972	-0.013176	-24.948	0.018692	-24.948	-0.0507965
-24.947	0.0297089	-24.923	-0.035881	-24.947	0.00753	-24.923	0.0272217	-24.947	-0.013176	-24.923	0.018692	-24.923	-0.0507965
-24.922	0.0140839	-24.8979	-0.035881	-24.922	0.00753	-24.8979	0.0272217	-24.922	-0.013176	-24.898	0.018692	-24.898	-0.0507965
-24.897	0.0101776	-24.8729	-0.035881	-24.897	0.00753	-24.8729	0.0272217	-24.897	-0.013176	-24.873	0.018692	-24.873	-0.0507965
-24.872	0.0199432	-24.848	-0.035881	-24.872	0.00753	-24.848	0.0272217	-24.872	-0.00614	-24.848	0.018692	-24.848	-0.0507965
-24.847	0.0199432	-24.8229	-0.035881	-24.847	0.00753	-24.8229	0.0213623	-24.847	-0.00146	-24.823	0.018692	-24.823	-0.0507965
-24.822	0.0101776	-24.798	-0.0261154	-24.822	0.00753	-24.798	0.0174561	-24.822	-0.00146	-24.798	0.018692	-24.798	-0.0507965
-24.797	0.0101776	-24.7729	-0.0261154	-24.797	0.00753	-24.7729	0.0174561	-24.797	0.0102615	-24.773	0.018692	-24.773	-0.0507965
-24.772	0.0101776	-24.7479	-0.0261154	-24.772	0.00753	-24.7479	0.0174561	-24.772	0.00323	-24.748	0.018692	-24.748	-0.0507965
-24.747	0.0199432	-24.723	-0.0261154	-24.747	0.00753	-24.723	0.0174561	-24.747	-0.00146	-24.723	0.018692	-24.723	-0.0507965
-24.722	0.0199432	-24.6979	-0.0261154	-24.722	0.00753	-24.6979	0.0174561	-24.722	0.00558	-24.698	0.018692	-24.698	-0.0507965
-24.697	0.0199432	-24.673	-0.0261154	-24.697	0.00753	-24.673	0.0272217	-24.697	0.0102615	-24.673	0.018692	-24.673	-0.0410309
-24.672	0.0199432	-24.6479	-0.0261154	-24.672	0.00753	-24.6479	0.0272217	-24.672	0.0102615	-24.648	0.018692	-24.648	-0.0410309
-24.647	0.0199432	-24.6229	-0.0261154	-24.647	0.00753	-24.6229	0.0272217	-24.647	0.0102615	-24.623	0.018692	-24.623	-0.0410309
-24.622	0.0199432	-24.598	-0.0261154	-24.622	0.00753	-24.598	0.0272217	-24.622	0.0102615	-24.598	0.018692	-24.598	-0.0410309
-24.597	0.0199432	-24.5729	-0.0261154	-24.597	0.0172958	-24.5729	0.0272217	-24.597	0.0102615	-24.573	0.018692	-24.573	-0.0410309
-24.572	0.0199432	-24.548	-0.0261154	-24.572	0.0172958	-24.548	0.0272217	-24.572	0.0102615	-24.548	0.018692	-24.548	-0.0410309
-24.547	0.0199432	-24.5229	-0.0261154	-24.547	0.0172958	-24.5229	0.0272217	-24.547	0.0102615	-24.523	0.018692	-24.523	-0.0410309
-24.522	0.0199432	-24.4979	-0.0261154	-24.522	0.0172958	-24.4979	0.0272217	-24.522	0.0102615	-24.498	0.018692	-24.498	-0.0410309
-24.497	0.0199432	-24.473	-0.0261154	-24.497	0.0172958	-24.473	0.0272217	-24.497	0.0102615	-24.473	0.018692	-24.473	-0.0410309
-24.472	0.0199432	-24.4479	-0.0261154	-24.472	0.0172958	-24.4479	0.0272217	-24.472	0.0102615	-24.448	0.018692	-24.448	-0.0410309
-24.447	0.0199432	-24.423	-0.0261154	-24.447	0.0172958	-24.423	0.0272217	-24.447	0.0102615	-24.423	0.018692	-24.423	-0.0410309
-24.422	0.0199432	-24.3979	-0.0261154	-24.422	0.0172958	-24.3979	0.0272217	-24.422	0.0102615	-24.398	0.018692	-24.398	-0.0410309
-24.397	0.0199432	-24.3729	-0.035881	-24.397	0.0172958	-24.3729	0.0272217	-24.397	0.0102615	-24.373	0.018692	-24.373	-0.0410309
-24.372	0.0199432	-24.348	-0.0261154	-24.372	0.0172958	-24.348	0.0272217	-24.372	0.0102615	-24.348	0.018692	-24.348	-0.0410309
-24.347	0.0199432	-24.3229	-0.0261154	-24.347	0.0172958	-24.3229	0.0272217	-24.347	0.0102615	-24.323	0.018692	-24.323	-0.0410309
-24.322	0.0199432	-24.298	-0.0261154	-24.322	0.0172958	-24.298	0.0272217	-24.322	0.0102615	-24.298	0.018692	-24.298	-0.0410309
-24.297	0.0199432	-24.2729	-0.0261154	-24.297	0.0172958	-24.2729	0.0272217	-24.297	0.0102615	-24.273	0.018692	-24.273	-0.0410309
-24.272	0.0199432	-24.2479	-0.0261154	-24.272	0.0172958	-24.2479	0.0272217	-24.272	0.0102615	-24.248	0.018692	-24.248	-0.0410309
-24.247	0.0199432	-24.223	-0.035881	-24.247	0.0172958	-24.223	0.0369873	-24.247	0.0102615	-24.223	0.018692	-24.223	-0.0410309
-24.222	0.0199432	-24.1979	-0.035881	-24.222	0.0172958	-24.1979	0.0369873	-24.222	0.0102615	-24.198	0.018692	-24.198	-0.0410309
-24.197	0.0199432	-24.173	-0.0261154	-24.197	0.0172958	-24.173	0.0369873	-24.197	0.0102615	-24.173	0.0304108	-24.173	-0.0410309
-24.172	0.0199432	-24.1479	-0.0261154	-24.172	0.0172958	-24.1479	0.0369873	-24.172	0.0102615	-24.148	0.0304108	-24.148	-0.0410309
-24.147	0.0199432	-24.1229	-0.0261154	-24.147	0.0172958	-24.1229	0.0369873	-24.147	0.0102615	-24.123	0.0304108	-24.123	-0.0410309
-24.122	0.0199432	-24.098	-0.0261154	-24.122	0.0172958	-24.098	0.0369873	-24.122	0.0102615	-24.098	0.0304108	-24.098	-0.0410309
-24.097	0.0199432	-24.0729	-0.0261154	-24.097	0.0172958	-24.0729	0.0369873	-24.097	0.0102615	-24.073	0.0304108	-24.073	-0.0410309
-24.072	0.0297089	-24.048	-0.0261154	-24.072	0.0172958	-24.048	0.0369873	-24.072	0.0200272	-24.048	0.0304108	-24.048	-0.0410309
-24.047	0.0297089	-24.0229	-0.0261154	-24.047	0.0172958	-24.0229	0.0311279	-24.047	0.0200272	-24.023	0.0304108	-24.023	-0.0410309
-24.022	0.0297089	-23.9979	-0.0261154	-24.022	0.0172958	-23.9979	0.0272217	-24.022	0.0200272	-23.998	0.0304108	-23.998	-0.0410309
-23.997	0.0297089	-23.973	-0.0261154	-23.997	0.0172958	-23.973	0.0272217	-23.997	0.0200272	-23.973	0.0304108	-23.973	-0.0410309
-23.972	0.0297089	-23.9479	-0.0261154	-23.972	0.0270615	-23.9479	0.0272217	-23.972	0.0200272	-23.948	0.0304108	-23.948	-0.0410309
-23.947	0.0297089	-23.923	-0.0261154	-23.947	0.0200272	-23.923	0.0272217	-23.947	0.0200272	-23.923	0.0304108	-23.923	-0.0410309
-23.922	0.0297089	-23.8979	-0.0261154	-23.922	0.0153427	-23.8979	0.0272217	-23.922	0.0200272	-23.898	0.0304108	-23.898	-0.0410309
-23.897	0.0297089	-23.8729	-0.0261154	-23.897	0.0153427	-23.8729	0.0272217	-23.897	0.0200272	-23.873	0.0304108	-23.873	-0.0410309
-23.872	0.0297089	-23.848	-0.0261154	-23.872	0.0153427	-23.848	0.0369873	-23.872	0.0200272	-23.848	0.0304108	-23.848	-0.0410309
-23.847	0.0297089	-23.8229	-0.0261154	-23.847	0.0153427	-23.8229	0.0369873	-23.847	0.0200272	-23.823	0.0304108	-23.823	-0.0410309
-23.822	0.0297089	-23.798	-0.0261154	-23.822	0.0153427	-23.798	0.0369873	-23.822	0.0200272	-23.798	0.0304108	-23.798	-0.0410309
-23.797	0.0297089	-23.7729	-0.0261154	-23.797	0.0153427	-23.7729	0.0369873	-23.797	0.0200272	-23.773	0.0304108	-23.773	-0.0410309
-23.772	0.0297089	-23.7479	-0.0261154	-23.772	0.0153427	-23.7479	0.0369873	-23.772	0.0200272	-23.748	0.0304108	-23.748	-0.0312653
-23.747	0.0297089	-23.723	-0.0261154	-23.747	0.0153427	-23.723	0.0369873	-23.747	0.0200272	-23.723	0.0304108	-23.723	-0.0312653
-23.722	0.0297089	-23.6979	-0.0261154	-23.722	0.0153427	-23.6979	0.0369873	-23.722	0.0200272	-23.698	0.0304108	-23.698	-0.0312653
-23.697	0.0297089	-23.673	-0.035499	-23.697	0.0153427	-23.673	0.0276037	-23.697	0.0200272	-23.673	0.0210272	-23.673	-0.0406488
-23.672	0.0199432	-23.6479	-0.035881	-23.672	0.0126114	-23.6479	0.0272217	-23.672	0.0102615	-23.648	0.0206451	-23.648	-0.0410309
-23.647	0.0199432	-23.6229	-0.035881	-23.647	0.0102615	-23.6229	0.0272217	-23.647	0.0102615	-23.623	0.0206451	-23.623	-0.0410309
-23.622	0.0199432	-23.598	-0.035881	-23.622	0.00558	-23.598	0.0272217	-23.622	0.0102615	-23.598	0.0206451	-23.598	-0.0410309
-23.597	0.0199432	-23.5729	-0.035881	-23.597	0.00558	-23.5729	0.0272217	-23.597	0.0102615	-23.573	0.0206451	-23.573	-0.0410309
-23.572	0.0199432	-23.548	-0.035881	-23.572	0.00558	-23.548	0.0272217	-23.572	0.0102615	-23.548	0.0304108	-23.548	-0.0410309
-23.547	0.0199432	-23.5229	-0.035881	-23.547	0.00558	-23.5229	0.0272217	-23.547	0.0102615	-23.523	0.0304108	-23.523	-0.0410309
-23.522	0.0199432	-23.4979	-0.035881	-23.522	0.00558	-23.4979	0.0272217	-23.522	0.0102615	-23.498	0.0304108	-23.498	-0.0410309
-23.497	0.0199432	-23.473	-0.035881	-23.497	0.00558	-23.473	0.0272217	-23.497	0.0200272	-23.473	0.0304108	-23.473	-0.0410309
-23.472	0.0199432	-23.4479	-0.035881	-23.472	0.0153427	-23.4479	0.0272217	-23.472	0.0200272	-23.448	0.0304108	-23.448	-0.0410309
-23.447	0.031662	-23.423	-0.035881	-23.447	0.0153427	-23.423	0.0272217	-23.447	0.0200272	-23.423	0.0304108	-23.423	-0.0410309
-23.422	0.031662	-23.3979	-0.035881	-23.422	0.0153427	-23.3979	0.0213623	-23.422	0.0200272	-23.398	0.0304108	-23.398	-0.0410309
-23.397	0.031662	-23.3729	-0.035881	-23.397	0.0153427	-23.3729	0.0174561	-23.397	0.0200272	-23.373	0.0304108	-23.373	-0.0410309
-23.372	0.031662	-23.348	-0.035881	-23.372	0.0153427	-23.348	0.0174561	-23.372	0.0200272	-23.348	0.0304108	-23.348	-0.0410309
-23.347	0.031662	-23.3229	-0.035881	-23.347	0.0153427	-23.3229	0.0174561	-23.347	0.0200272	-23.323	0.0304108	-23.323	-0.0410309
-23.322	0.031662	-23.298	-0.035881	-23.322	0.0153427	-23.298	0.0272217	-23.322	0.0200272	-23.298	0.0304108	-23.298	-0.0410309
-23.297	0.031662	-23.2729	-0.035881	-23.297	0.0153427	-23.2729	0.0272217	-23.297	0.0200272	-23.273	0.0304108	-23.273	-0.0410309
-23.272	0.031662	-23.2479	-0.035881	-23.272	0.0153427	-23.2479	0.0272217	-23.272	0.0129929	-23.248	0.0304108	-23.248	-0.0410309
-23.247	0.031662	-23.223	-0.0261154	-23.247	0.0153427	-23.223	0.0272217	-23.247	0.00831	-23.223	0.0304108	-23.223	-0.0410309
-23.222	0.031662	-23.1979	-0.0261154	-23.222	0.0153427	-23.1979	0.0272217	-23.222	0.018074	-23.198	0.0401764	-23.198	-0.0363464
-23.197	0.031662	-23.173	-0.0261154	-23.197	0.0153427	-23.173	0.0272217	-23.197	0.018074	-23.173	0.0401764	-23.173	-0.0410309
-23.172	0.031662	-23.1479	-0.0261154	-23.172	0.0153427	-23.1479	0.0272217	-23.172	0.018074	-23.148	0.0304108	-23.148	-0.0410309
-23.147	0.0258026	-23.1229	-0.0261154	-23.147	0.0153427	-23.1229	0.0272217	-23.147	0.018074	-23.123	0.034317	-23.123	-0.0410309
-23.122	0.0218964	-23.098	-0.0354999	-23.122	0.0153427	-23.098	0.0178372	-23.122	0.018074	-23.098	0.0210263	-23.098	-0.0503916
-23.097	0.0121307	-23.0729	-0.035881	-23.097	0.00558	-23.0729	0.0174561	-23.097	0.00831	-23.073	0.0206451	-23.073	-0.0507965
-23.072	0.0121307	-23.048	-0.035881	-23.072	0.00558	-23.048	0.0174561	-23.072	0.00831	-23.048	0.0206451	-23.048	-0.0507965
-23.047	0.0121307	-23.0229	-0.035881	-23.047	0.00558	-23.0229	0.0174561	-23.047	0.00831	-23.023	0.0206451	-23.023	-0.0507965
-23.022	0.0121307	-22.9979	-0.035881	-23.022	0.00558	-22.9979	0.0115967	-23.022	0.00831	-22.998	0.0206451	-22.998	-0.0507965
-22.997	0.0121307	-22.973	-0.035881	-22.997	0.00558	-22.973	0.00769	-22.997	0.00831	-22.973	0.0206451	-22.973	-0.0507965
-22.972	0.0121307	-22.9479	-0.035881	-22.972	0.00558	-22.9479	0.0194092	-22.972	0.00831	-22.948	0.0206451	-22.948	-0.0507965
-22.947	0.0121307	-22.923	-0.035881	-22.947	0.00558	-22.923	0.0194092	-22.947	0.00831	-22.923	0.0206451	-22.923	-0.0507965
-22.922	0.0121307	-22.8979	-0.035881	-22.922	0.0153427	-22.8979	0.0194092	-22.922	0.018074	-22.898	0.0206451	-22.898	-0.0507965
-22.897	0.0121307	-22.8729	-0.035881	-22.897	0.0153427	-22.8729	0.0194092	-22.897	0.018074	-22.873	0.0206451	-22.873	-0.0507965
-22.872	0.0121307	-22.848	-0.035881	-22.872	0.0153427	-22.848	0.0194092	-22.872	0.018074	-22.848	0.0206451	-22.848	-0.0507965
-22.847	0.0121307	-22.8229	-0.035881	-22.847	0.0153427	-22.8229	0.0194092	-22.847	0.018074	-22.823	0.0206451	-22.823	-0.0507965
-22.822	0.0121307	-22.798	-0.035881	-22.822	0.0153427	-22.798	0.0194092	-22.822	0.018074	-22.798	0.0206451	-22.798	-0.0507965
-22.797	0.0121307	-22.7729	-0.035881	-22.797	0.0153427	-22.7729	0.0194092	-22.797	0.018074	-22.773	0.0206451	-22.773	-0.0507965
-22.772	0.0121307	-22.7479	-0.035881	-22.772	0.0153427	-22.7479	0.0194092	-22.772	0.018074	-22.748	0.0206451	-22.748	-0.0410309
-22.747	0.0121307	-22.723	-0.035881	-22.747	0.0153427	-22.723	0.0194092	-22.747	0.018074	-22.723	0.0206451	-22.723	-0.0410309
-22.722	0.0121307	-22.6979	-0.0354999	-22.722	0.0153427	-22.6979	0.0100247	-22.722	0.018074	-22.698	0.0112844	-22.698	-0.056251
-22.697	0.00237	-22.673	-0.0417404	-22.697	-0.000282	-22.673	0.00964	-22.697	0.00831	-22.673	0.0108795	-22.673	-0.0605621
-22.672	0.00237	-22.6479	-0.0456467	-22.672	-0.00419	-22.6479	0.00964	-22.672	0.00831	-22.648	0.0108795	-22.648	-0.0605621
-22.647	0.00237	-22.6229	-0.0400022	-22.647	-0.00419	-22.6229	0.00943	-22.647	0.00831	-22.623	0.0165097	-22.623	-0.054932
-22.622	0.00822	-22.598	-0.0457991	-22.622	0.00167	-22.598	0.00949	-22.622	0.0141678	-22.598	0.0204927	-22.598	-0.0509585
-22.597	0.0121307	-22.5729	-0.035881	-22.597	0.00558	-22.5729	0.00964	-22.597	0.0278397	-22.573	0.0206451	-22.573	-0.0507965
-22.572	0.0218964	-22.548	-0.035881	-22.572	0.00558	-22.548	0.00964	-22.572	0.0219803	-22.548	0.0206451	-22.548	-0.0507965
-22.547	0.0218964	-22.5229	-0.035881	-22.547	0.00558	-22.5229	0.0194092	-22.547	0.018074	-22.523	0.0147858	-22.523	-0.0507965
-22.522	0.0218964	-22.4979	-0.035881	-22.522	0.00558	-22.4979	0.0194092	-22.522	0.018074	-22.498	0.0108795	-22.498	-0.0410309
-22.497	0.0121307	-22.473	-0.035881	-22.497	0.00558	-22.473	0.0194092	-22.497	0.018074	-22.473	0.0108795	-22.473	-0.0410309
-22.472	0.0121307	-22.4479	-0.035881	-22.472	0.00558	-22.4479	0.0194092	-22.472	0.018074	-22.448	0.0206451	-22.448	-0.0410309
-22.447	0.0121307	-22.423	-0.035881	-22.447	0.00558	-22.423	0.0194092	-22.447	0.018074	-22.423	0.0206451	-22.423	-0.0468903
-22.422	0.0121307	-22.3979	-0.035881	-22.422	0.00558	-22.3979	0.0194092	-22.422	0.018074	-22.398	0.0206451	-22.398	-0.0507965
-22.397	0.0121307	-22.3729	-0.035881	-22.397	0.00558	-22.3729	0.0194092	-22.397	0.018074	-22.373	0.0206451	-22.373	-0.0507965
-22.372	0.0121307	-22.348	-0.0302503	-22.372	0.00558	-22.348	0.0191805	-22.372	0.018074	-22.348	0.0262758	-22.348	-0.0451801
-22.347	0.0179901	-22.3229	-0.0262679	-22.347	0.0114365	-22.3229	0.0192567	-22.347	0.0239334	-22.323	0.0302488	-22.323	-0.0411929
-22.322	0.0218964	-22.298	-0.0261154	-22.322	0.0153427	-22.298	0.0194092	-22.322	0.0278397	-22.298	0.0304108	-22.298	-0.0410309
-22.297	0.0218964	-22.2729	-0.0411307	-22.297	0.0153427	-22.2729	0.00439	-22.297	0.0278397	-22.273	0.00957	-22.273	-0.056008
-22.272	0.016037	-22.2479	-0.0525377	-22.272	-0.00614	-22.2479	2.12e-05	-22.272	0.00636	-22.248	0.00127	-22.248	-0.0604093
-22.247	0.00627	-22.223	-0.0573654	-22.247	-0.0139542	-22.223	-0.000122	-22.247	-0.00146	-22.223	0.00111	-22.223	-0.0605621
-22.222	-0.0074	-22.1979	-0.0573654	-22.222	-0.0139542	-22.1979	0.00964	-22.222	-0.00146	-22.198	0.00111	-22.198	-0.0605621
-22.197	0.00237	-22.173	-0.0517353	-22.197	-0.0139542	-22.173	0.0152737	-22.197	-0.00146	-22.173	0.00674	-22.173	-0.054932
-22.172	0.00822	-22.1479	-0.0477522	-22.172	-0.00809	-22.1479	0.0192567	-22.172	0.0141678	-22.148	0.0107175	-22.148	-0.0509585
-22.147	0.0121307	-22.1229	-0.0475998	-22.147	-0.00419	-22.1229	0.0194092	-22.147	0.018074	-22.123	0.0108795	-22.123	-0.0507965
-22.122	0.0121307	-22.098	-0.0475998	-22.122	-0.00419	-22.098	0.0123749	-22.122	0.018074	-22.098	0.0108795	-22.098	-0.0507965
-22.097	0.0121307	-22.0729	-0.0475998	-22.097	-0.00419	-22.0729	0.00769	-22.097	0.018074	-22.073	0.0108795	-22.073	-0.0507965
-22.072	0.0121307	-22.048	-0.0475998	-22.072	-0.00419	-22.048	0.00769	-22.072	0.018074	-22.048	0.0108795	-22.048	-0.0507965
-22.047	0.0179901	-22.0229	-0.0475998	-22.047	0.00167	-22.0229	0.00769	-22.047	0.018074	-22.023	0.0108795	-22.023	-0.0507965
-22.022	0.0218964	-21.9979	-0.0475998	-22.022	-0.000282	-21.9979	0.00769	-22.022	0.018074	-21.998	0.0206451	-21.998	-0.0507965
-21.997	0.0218964	-21.973	-0.0475998	-21.997	-0.00419	-21.973	0.00769	-21.997	0.018074	-21.973	0.0206451	-21.973	-0.0410309
-21.972	0.0218964	-21.9479	-0.0475998	-21.972	-0.00419	-21.9479	0.00769	-21.972	0.018074	-21.948	0.0206451	-21.948	-0.0410309
-21.947	0.0218964	-21.923	-0.0475998	-21.947	-0.00419	-21.923	0.00769	-21.947	0.018074	-21.923	0.0206451	-21.923	-0.0410309
-21.922	0.016037	-21.8979	-0.0419691	-21.922	-0.00419	-21.8979	0.0133211	-21.922	0.018074	-21.898	0.0204022	-21.898	-0.0354145
-21.897	0.0179901	-21.8729	-0.0379774	-21.897	0.00167	-21.8729	0.0173128	-21.897	0.0239334	-21.873	0.0204923	-21.873	-0.0314181
-21.872	0.0218964	-21.848	-0.0280685	-21.872	0.0153427	-21.848	0.0174561	-21.872	0.0278397	-21.848	0.0108795	-21.848	-0.0312653
-21.847	0.0218964	-21.8229	-0.0280685	-21.847	0.0153427	-21.8229	0.0174561	-21.847	0.0219803	-21.823	0.0108795	-21.823	-0.0312653
-21.822	0.0218964	-21.798	-0.0451882	-21.822	0.0153427	-21.798	0.0062	-21.822	0.018074	-21.798	-0.000381	-21.798	-0.0425256
-21.797	0.0101776	-21.7729	-0.0495529	-21.797	0.00362	-21.7729	-0.000122	-21.797	0.00636	-21.773	-0.000839	-21.773	-0.042984
-21.772	0.0101776	-21.7479	-0.0495529	-21.772	0.00362	-21.7479	0.00574	-21.772	0.00636	-21.748	-0.000839	-21.748	-0.042984
-21.747	0.0101776	-21.723	-0.0495529	-21.747	0.00362	-21.723	0.00574	-21.747	0.00636	-21.723	0.00893	-21.723	-0.042984
-21.722	0.0101776	-21.6979	-0.0495529	-21.722	0.00362	-21.6979	0.00574	-21.722	0.00636	-21.698	0.00893	-21.698	-0.042984
-21.697	0.0101776	-21.673	-0.0495529	-21.697	0.00362	-21.673	0.00574	-21.697	0.00636	-21.673	0.00893	-21.673	-0.042984
-21.672	0.0101776	-21.6479	-0.0495529	-21.672	0.00362	-21.6479	0.00574	-21.672	0.00636	-21.648	0.00893	-21.648	-0.042984
-21.647	0.0101776	-21.6229	-0.0495529	-21.647	0.00362	-21.6229	0.00574	-21.647	0.00636	-21.623	0.00189	-21.623	-0.042984
-21.622	0.0199432	-21.598	-0.0495529	-21.622	0.00362	-21.598	0.00574	-21.622	0.00636	-21.598	-0.00279	-21.598	-0.0488434
-21.597	0.0199432	-21.5729	-0.0427931	-21.597	0.00362	-21.5729	0.0124971	-21.597	0.00636	-21.573	0.00395	-21.573	-0.046007
-21.572	0.0269775	-21.548	-0.0380174	-21.572	0.0106583	-21.548	0.0172728	-21.572	0.0133896	-21.548	0.00874	-21.548	-0.0412141
-21.547	0.031662	-21.5229	-0.0378342	-21.547	0.0153427	-21.5229	0.0174561	-21.547	0.0278397	-21.523	0.00893	-21.523	-0.0410309
-21.522	0.031662	-21.4979	-0.0378342	-21.522	0.0153427	-21.4979	0.0174561	-21.522	0.0278397	-21.498	0.00893	-21.498	-0.0410309
-21.497	0.031662	-21.473	-0.0378342	-21.497	0.0153427	-21.473	0.0115967	-21.497	0.0278397	-21.473	0.00893	-21.473	-0.0410309
-21.472	0.031662	-21.4479	-0.0436935	-21.472	0.0153427	-21.4479	0.00769	-21.472	0.0278397	-21.448	0.00893	-21.448	-0.0410309
-21.447	0.031662	-21.423	-0.0475998	-21.447	0.0153427	-21.423	0.00769	-21.447	0.0219803	-21.423	0.00307	-21.423	-0.0312653
-21.422	0.0218964	-21.3979	-0.0475998	-21.422	0.0153427	-21.3979	0.00769	-21.422	0.018074	-21.398	-0.000839	-21.398	-0.0312653
-21.397	0.0218964	-21.3729	-0.0475998	-21.397	0.0153427	-21.3729	0.00769	-21.397	0.018074	-21.373	-0.000839	-21.373	-0.0312653
-21.372	0.0218964	-21.348	-0.0475998	-21.372	0.0153427	-21.348	0.00769	-21.372	0.018074	-21.348	-0.000839	-21.348	-0.0312653
-21.347	0.0218964	-21.3229	-0.0475998	-21.347	0.0153427	-21.3229	0.00769	-21.347	0.018074	-21.323	-0.000839	-21.323	-0.0312653
-21.322	0.031662	-21.298	-0.0475998	-21.322	0.0153427	-21.298	0.00769	-21.322	0.018074	-21.298	-0.000839	-21.298	-0.0312653
-21.297	0.031662	-21.2729	-0.0478285	-21.297	0.0251083	-21.2729	0.0133211	-21.297	0.018074	-21.273	0.00478	-21.273	-0.0256488
-21.272	0.031662	-21.2479	-0.0477431	-21.272	0.0309677	-21.2479	0.0173128	-21.272	0.0239334	-21.248	0.00877	-21.248	-0.0216524
-21.247	0.031662	-21.223	-0.0475998	-21.247	0.034874	-21.223	0.0115967	-21.247	0.0278397	-21.223	0.00893	-21.223	-0.0214996
-21.222	0.031662	-21.1979	-0.0475998	-21.222	0.034874	-21.1979	0.00769	-21.222	0.0278397	-21.198	0.00893	-21.198	-0.0214996
-21.197	0.031662	-21.173	-0.0378342	-21.197	0.034874	-21.173	0.0174561	-21.197	0.0278397	-21.173	0.00893	-21.173	-0.0214996
-21.172	0.031662	-21.1479	-0.0378342	-21.172	0.034874	-21.1479	0.0174561	-21.172	0.0219803	-21.148	0.00893	-21.148	-0.0214996
-21.147	0.031662	-21.1229	-0.0472416	-21.147	0.034874	-21.1229	0.00805	-21.147	0.018074	-21.123	0.00345	-21.123	-0.0308832
-21.122	0.0218964	-21.098	-0.0419691	-21.122	0.0251083	-21.098	0.0133211	-21.122	0.00831	-21.098	0.00479	-21.098	-0.0315082
-21.097	0.0277557	-21.0729	-0.0379866	-21.097	0.0251083	-21.0729	0.0173036	-21.097	0.0141678	-21.073	0.00876	-21.073	-0.0314272
-21.072	0.031662	-21.048	-0.0378342	-21.072	0.0251083	-21.048	0.0115967	-21.072	0.018074	-21.048	0.00893	-21.048	-0.0312653
-21.047	0.0258026	-21.0229	-0.0436935	-21.047	0.0251083	-21.0229	0.00769	-21.047	0.018074	-21.023	0.00893	-21.023	-0.0312653
-21.022	0.0218964	-20.9979	-0.0475998	-21.022	0.0251083	-20.9979	0.00769	-21.022	0.0297928	-20.998	0.00893	-20.998	-0.0312653
-20.997	0.0218964	-20.973	-0.0475998	-20.997	0.0251083	-20.973	0.00769	-20.997	0.0297928	-20.973	0.00893	-20.973	-0.0312653
-20.972	0.0218964	-20.9479	-0.0475998	-20.972	0.0251083	-20.9479	0.00769	-20.972	0.0297928	-20.948	0.00307	-20.948	-0.0214996
-20.947	0.0218964	-20.923	-0.0475998	-20.947	0.0251083	-20.923	0.00769	-20.947	0.0297928	-20.923	-0.000839	-20.923	-0.0214996
-20.922	0.0218964	-20.8979	-0.0419691	-20.922	0.0290146	-20.8979	0.0133211	-20.922	0.0239334	-20.898	0.00478	-20.898	-0.0217426
-20.897	0.0277557	-20.8729	-0.0379774	-20.897	0.0309677	-20.8729	0.021219	-20.897	0.0258865	-20.873	0.00877	-20.873	-0.0216524
-20.872	0.031662	-20.848	-0.0472187	-20.872	0.034874	-20.848	0.00807	-20.872	0.018074	-20.848	-0.000458	-20.848	-0.0308603
-20.847	0.031662	-20.8229	-0.0417404	-20.847	0.0251083	-20.8229	0.00769	-20.847	0.0200272	-20.823	-0.000839	-20.823	-0.0312653
-20.822	0.031662	-20.798	-0.0456467	-20.822	0.0251083	-20.798	0.00769	-20.822	0.0200272	-20.798	-0.000839	-20.798	-0.0312653
-20.797	0.031662	-20.7729	-0.0456467	-20.797	0.0251083	-20.7729	0.00769	-20.797	0.0200272	-20.773	0.00307	-20.773	-0.0312653
-20.772	0.031662	-20.7479	-0.0400022	-20.772	0.0251083	-20.7479	0.00748	-20.772	0.0141678	-20.748	0.00479	-20.748	-0.0256351
-20.747	0.0304871	-20.723	-0.0360335	-20.747	0.0309677	-20.723	0.00754	-20.747	0.0161209	-20.723	0.00877	-20.723	-0.0216616
-20.722	0.0297089	-20.6979	-0.035881	-20.722	0.034874	-20.6979	0.00769	-20.722	0.0200272	-20.698	0.00893	-20.698	-0.0214996
-20.697	0.0297089	-20.673	-0.035881	-20.697	0.034874	-20.673	0.00769	-20.697	0.0200272	-20.673	0.00893	-20.673	-0.0214996
-20.672	0.0297089	-20.6479	-0.035881	-20.672	0.0290146	-20.6479	0.00769	-20.672	0.0200272	-20.648	0.00893	-20.648	-0.011734
-20.647	0.0297089	-20.6229	-0.0417404	-20.647	0.0368271	-20.6229	0.0174561	-20.647	0.0200272	-20.623	0.00307	-20.623	-0.0175934
-20.622	0.0297089	-20.598	-0.0456467	-20.622	0.0368271	-20.598	0.00769	-20.622	0.0200272	-20.598	-0.000839	-20.598	-0.0214996
-20.597	0.0297089	-20.5729	-0.0456467	-20.597	0.0368271	-20.5729	0.00183	-20.597	0.0200272	-20.573	-0.000839	-20.573	-0.0214996
-20.572	0.0297089	-20.548	-0.0494001	-20.572	0.0368271	-20.548	0.00394	-20.572	0.0200272	-20.548	-0.00459	-20.548	-0.0252531
-20.547	0.0258026	-20.5229	-0.0457991	-20.547	0.0329208	-20.5229	0.00754	-20.547	0.0102615	-20.523	-0.001	-20.523	-0.0216616
-20.522	0.0297089	-20.4979	-0.035881	-20.522	0.0368271	-20.4979	0.00769	-20.522	0.0102615	-20.498	-0.000839	-20.498	-0.027359
-20.497	0.0238495	-20.473	-0.035881	-20.497	0.0368271	-20.473	0.00769	-20.497	0.0102615	-20.473	-0.0067	-20.473	-0.0312653
-20.472	0.0297089	-20.4479	-0.0417404	-20.472	0.0368271	-20.4479	0.00769	-20.472	0.0102615	-20.448	-0.000839	-20.448	-0.0312653
-20.447	0.0297089	-20.423	-0.0456467	-20.447	0.0309677	-20.423	0.00769	-20.447	0.0102615	-20.423	-0.000839	-20.423	-0.0312653
-20.422	0.0297089	-20.3979	-0.040016	-20.422	0.0270615	-20.3979	0.0133211	-20.422	0.0102615	-20.398	0.00478	-20.398	-0.0256488
-20.397	0.0355682	-20.3729	-0.0360243	-20.397	0.0329208	-20.3729	0.0114534	-20.397	0.0258865	-20.373	0.00877	-20.373	-0.0216524
-20.372	0.0394745	-20.348	-0.035881	-20.372	0.0368271	-20.348	0.00769	-20.372	0.0297928	-20.348	0.00307	-20.348	-0.0285339
-20.347	0.0336151	-20.3229	-0.035881	-20.347	0.0368271	-20.3229	0.00769	-20.347	0.0297928	-20.323	-0.000839	-20.323	-0.0332184
-20.322	0.0297089	-20.298	-0.035881	-20.322	0.0368271	-20.298	0.00769	-20.322	0.0227585	-20.298	-0.000839	-20.298	-0.0234528
-20.297	0.0297089	-20.2729	-0.0417404	-20.297	0.0368271	-20.2729	0.00769	-20.297	0.018074	-20.273	-0.000839	-20.273	-0.0234528
-20.272	0.0297089	-20.2479	-0.035881	-20.272	0.0465927	-20.2479	0.0174561	-20.272	0.018074	-20.248	-0.000839	-20.248	-0.0234528
-20.247	0.0297089	-20.223	-0.0302503	-20.247	0.0407333	-20.223	0.0230868	-20.247	0.018074	-20.223	0.00479	-20.223	-0.0178363
-20.222	0.0355682	-20.1979	-0.0356524	-20.222	0.0426865	-20.1979	0.0106504	-20.222	0.0239334	-20.198	-0.000596	-20.198	-0.0232098
-20.197	0.0297089	-20.173	-0.035881	-20.197	0.0368271	-20.173	0.00574	-20.197	0.018074	-20.173	-0.00787	-20.173	-0.0234528
-20.172	0.0238495	-20.1479	-0.035881	-20.172	0.0368271	-20.1479	0.00574	-20.172	0.018074	-20.148	-0.012558	-20.148	-0.0293121
-20.147	0.0199432	-20.1229	-0.035881	-20.147	0.0297928	-20.1229	0.00574	-20.147	0.0122147	-20.123	-0.012558	-20.123	-0.0332184
-20.122	0.0199432	-20.098	-0.035881	-20.122	0.0251083	-20.098	0.00574	-20.122	0.00831	-20.098	-0.012558	-20.098	-0.0332184
-20.097	0.0199432	-20.0729	-0.0361556	-20.097	0.0251083	-20.0729	0.0124971	-20.097	0.00831	-20.073	-0.00582	-20.073	-0.0264757
-20.072	0.0269775	-20.048	-0.0360643	-20.072	0.0321426	-20.048	0.0172728	-20.072	0.0153427	-20.048	0.0106963	-20.048	-0.0216829
-20.047	0.0414276	-20.0229	-0.035881	-20.047	0.0368271	-20.0229	0.0115967	-20.047	0.0200272	-20.023	0.0108795	-20.023	-0.0214996
-20.022	0.0414276	-19.9979	-0.0261154	-20.022	0.0368271	-19.9979	0.00769	-20.022	0.0200272	-19.998	0.0108795	-19.998	-0.0156403
-19.997	0.0355682	-19.973	-0.0261154	-19.997	0.0465927	-19.973	0.00769	-19.997	0.0297928	-19.973	0.00502	-19.973	-0.0195465
-19.972	0.031662	-19.9479	-0.0261154	-19.972	0.0407333	-19.9479	0.0194092	-19.972	0.0239334	-19.948	0.00111	-19.948	-0.0195465
-19.947	0.031662	-19.923	-0.0357282	-19.947	0.0368271	-19.923	0.0098	-19.947	0.0200272	-19.923	-0.00264	-19.923	-0.0232999
-19.922	0.0277557	-19.8979	-0.0360335	-19.922	0.0329208	-19.8979	0.00949	-19.922	0.0161209	-19.898	0.000952	-19.898	-0.0197085
-19.897	0.031662	-19.8729	-0.035881	-19.897	0.0368271	-19.8729	0.00964	-19.897	0.0200272	-19.873	0.00111	-19.873	-0.0254059
-19.872	0.031662	-19.848	-0.035881	-19.872	0.0368271	-19.848	0.00964	-19.872	0.0200272	-19.848	0.00111	-19.848	-0.0293121
-19.847	0.0258026	-19.8229	-0.035881	-19.847	0.0368271	-19.8229	0.00964	-19.847	0.0141678	-19.823	0.00111	-19.823	-0.0293121
-19.822	0.0218964	-19.798	-0.035881	-19.822	0.0368271	-19.798	0.00378	-19.822	0.0102615	-19.798	-0.00475	-19.798	-0.0293121
-19.797	0.0218964	-19.7729	-0.035881	-19.797	0.0465927	-19.7729	-0.000122	-19.797	0.0102615	-19.773	-0.00865	-19.773	-0.0293121
-19.772	0.031662	-19.7479	-0.0360959	-19.772	0.0407333	-19.7479	0.00552	-19.772	0.0102615	-19.748	-0.00302	-19.748	-0.023682
-19.747	0.0375214	-19.723	-0.0360335	-19.747	0.0426865	-19.723	0.00949	-19.747	0.0161209	-19.723	0.0107271	-19.723	-0.0197085
-19.722	0.031662	-19.6979	-0.035881	-19.722	0.0465927	-19.6979	0.00964	-19.722	0.0200272	-19.698	0.0108795	-19.698	-0.0254059
-19.697	0.0355682	-19.673	-0.035499	-19.697	0.0465927	-19.673	0.00026	-19.697	0.0297928	-19.673	-0.00436	-19.673	-0.0289301
-19.672	0.0218964	-19.6479	-0.035881	-19.672	0.0309677	-19.6479	0.00964	-19.672	0.0200272	-19.648	-0.00865	-19.648	-0.0293121
-19.647	0.0218964	-19.6229	-0.035881	-19.647	0.0270615	-19.6229	0.00378	-19.647	0.0044	-19.623	-0.00865	-19.623	-0.0293121
-19.622	0.0218964	-19.598	-0.0361097	-19.622	0.0270615	-19.598	0.00551	-19.622	0.000496	-19.598	-0.00302	-19.598	-0.0236957
-19.597	0.0277557	-19.5729	-0.0360335	-19.597	0.0329208	-19.5729	0.00949	-19.597	0.0161209	-19.573	0.000952	-19.573	-0.0197085
-19.572	0.031662	-19.548	-0.035881	-19.572	0.0368271	-19.548	0.00964	-19.572	0.0200272	-19.548	0.00111	-19.548	-0.0254059
-19.547	0.031662	-19.5229	-0.035881	-19.547	0.0309677	-19.5229	0.00964	-19.547	0.0200272	-19.523	-0.00475	-19.523	-0.0293121
-19.522	0.0258026	-19.4979	-0.035881	-19.522	0.0270615	-19.4979	0.00378	-19.522	0.0200272	-19.498	-0.00865	-19.498	-0.0293121
-19.497	0.0218964	-19.473	-0.035881	-19.497	0.0270615	-19.473	-0.000122	-19.497	0.0141678	-19.473	-0.00865	-19.473	-0.0293121
-19.472	0.0218964	-19.4479	-0.0204847	-19.472	0.0270615	-19.4479	0.00551	-19.472	0.0102615	-19.448	-0.00304	-19.448	-0.0236957
-19.447	0.0277557	-19.423	-0.022362	-19.447	0.0426865	-19.423	0.00949	-19.447	0.0161209	-19.423	0.0107267	-19.423	-0.0157931
-19.422	0.031662	-19.3979	-0.0261154	-19.422	0.0465927	-19.3979	0.0194092	-19.422	0.0200272	-19.398	0.0108795	-19.398	-0.0195465
-19.397	0.0414276	-19.3729	-0.0261154	-19.397	0.0407333	-19.3729	0.0194092	-19.397	0.0200272	-19.373	0.0108795	-19.373	-0.0195465
-19.372	0.0343933	-19.348	-0.0354999	-19.372	0.0368271	-19.348	0.00417	-19.372	0.0200272	-19.348	-0.00436	-19.348	-0.0289072
-19.347	0.0199432	-19.3229	-0.035881	-19.347	0.0270615	-19.3229	-0.000122	-19.347	0.0102615	-19.323	-0.00865	-19.323	-0.0293121
-19.322	0.0199432	-19.298	-0.0417404	-19.322	0.0270615	-19.298	-0.000122	-19.322	0.0141678	-19.298	-0.00865	-19.298	-0.0293121
-19.297	0.0199432	-19.2729	-0.0456467	-19.297	0.0270615	-19.2729	-0.000122	-19.297	0.0102615	-19.273	-0.00865	-19.273	-0.0351715
-19.272	0.0199432	-19.2479	-0.0400022	-19.272	0.0212021	-19.2479	0.00552	-19.272	0.0102615	-19.248	-0.00302	-19.248	-0.0334476
-19.247	0.0258026	-19.223	-0.0360335	-19.247	0.0231552	-19.223	0.00949	-19.247	0.0161209	-19.223	0.000961	-19.223	-0.0294741
-19.222	0.0297089	-19.1979	-0.035881	-19.222	0.0270615	-19.1979	0.0135498	-19.222	0.0200272	-19.198	-0.00475	-19.198	-0.0293121
-19.197	0.0238495	-19.173	-0.035881	-19.197	0.0270615	-19.173	0.00964	-19.197	0.0200272	-19.173	-0.00865	-19.173	-0.0293121
-19.172	0.0199432	-19.1479	-0.0319748	-19.172	0.0270615	-19.1479	0.00964	-19.172	0.0200272	-19.148	-0.00865	-19.148	-0.0293121
-19.147	0.0199432	-19.1229	-0.0302366	-19.147	0.0270615	-19.1229	0.015288	-19.147	0.0200272	-19.123	-0.00302	-19.123	-0.0139164
-19.122	0.0355682	-19.098	-0.0262679	-19.122	0.0270615	-19.098	0.0192567	-19.122	0.0200272	-19.098	0.000961	-19.098	-0.0169771
-19.097	0.0394745	-19.0729	-0.0261154	-19.097	0.0270615	-19.0729	0.0123749	-19.097	0.0200272	-19.073	0.00111	-19.073	-0.0214996
-19.072	0.0394745	-19.048	-0.0261154	-19.072	0.0368271	-19.048	0.00769	-19.072	0.0200272	-19.048	0.00502	-19.048	-0.0214996
-19.047	0.0336151	-19.0229	-0.0261154	-19.047	0.0368271	-19.0229	0.00769	-19.047	0.0200272	-19.023	0.00111	-19.023	-0.0214996
-19.022	0.0297089	-18.9979	-0.0357378	-19.022	0.0368271	-18.9979	0.00393	-19.022	0.0297928	-18.998	-0.00264	-18.998	-0.0252531
-18.997	0.0258026	-18.973	-0.0360335	-18.997	0.0258865	-18.973	0.0173036	-18.997	0.0188522	-18.973	0.000961	-18.973	-0.0216616
-18.972	0.0297089	-18.9479	-0.035881	-18.972	0.0251083	-18.9479	0.0174561	-18.972	0.018074	-18.948	0.00111	-18.948	-0.0214996
-18.947	0.0297089	-18.923	-0.0261154	-18.947	0.0251083	-18.923	0.0115967	-18.947	0.018074	-18.923	0.00111	-18.923	-0.0214996
-18.922	0.0297089	-18.8979	-0.0261154	-18.922	0.0251083	-18.8979	0.00769	-18.922	0.018074	-18.898	-0.00475	-18.898	-0.027359
-18.897	0.0238495	-18.8729	-0.0261154	-18.897	0.0251083	-18.8729	0.00769	-18.897	0.018074	-18.873	-0.00865	-18.873	-0.0312653
-18.872	0.0199432	-18.848	-0.027519	-18.872	0.0251083	-18.848	0.0133211	-18.872	0.018074	-18.848	-0.00302	-18.848	-0.0256488
-18.847	0.0258026	-18.8229	-0.028221	-18.847	0.0251083	-18.8229	0.0173036	-18.847	0.0239334	-18.823	0.000952	-18.823	-0.011896
-18.822	0.0297089	-18.798	-0.0280685	-18.822	0.034874	-18.798	0.0174561	-18.822	0.0278397	-18.798	0.00111	-18.798	-0.011734
-18.797	0.0297089	-18.7729	-0.0280685	-18.797	0.034874	-18.7729	0.0115967	-18.797	0.0219803	-18.773	0.00111	-18.773	-0.0175934
-18.772	0.0414276	-18.7479	-0.0280685	-18.772	0.034874	-18.7479	0.00769	-18.772	0.018074	-18.748	0.00385	-18.748	-0.0214996
-18.747	0.0414276	-18.723	-0.0280685	-18.747	0.034874	-18.723	0.00769	-18.747	0.018074	-18.723	-0.000839	-18.723	-0.0214996
-18.722	0.0355682	-18.6979	-0.0241623	-18.722	0.0290146	-18.6979	0.0174561	-18.722	0.018074	-18.698	-0.000839	-18.698	-0.0214996
-18.697	0.031662	-18.673	-0.0325697	-18.697	0.0251083	-18.673	0.0129549	-18.697	0.0278397	-18.673	-0.00534	-18.673	-0.0260008
-18.672	0.0269775	-18.6479	-0.0282513	-18.672	0.0204239	-18.6479	0.0114139	-18.672	0.0231552	-18.648	-0.00103	-18.648	-0.0275532
-18.647	0.031662	-18.6229	-0.0280685	-18.647	0.0251083	-18.6229	0.00769	-18.647	0.0219803	-18.623	-0.000839	-18.623	-0.0312653
-18.622	0.031662	-18.598	-0.0280685	-18.622	0.0251083	-18.598	0.00769	-18.622	0.018074	-18.598	-0.0067	-18.598	-0.0312653
-18.597	0.0258026	-18.5729	-0.0280685	-18.597	0.0251083	-18.5729	0.00769	-18.597	0.018074	-18.573	-0.000839	-18.573	-0.0312653
-18.572	0.0218964	-18.548	-0.0339279	-18.572	0.019249	-18.548	0.00769	-18.572	0.018074	-18.548	-0.000839	-18.548	-0.0312653
-18.547	0.0218964	-18.5229	-0.0322035	-18.547	0.0153427	-18.5229	0.00746	-18.547	0.018074	-18.523	0.00478	-18.523	-0.0158832
-18.522	0.0277557	-18.4979	-0.0282118	-18.522	0.0309677	-18.4979	0.0173128	-18.522	0.018074	-18.498	0.00877	-18.498	-0.0177462
-18.497	0.031662	-18.473	-0.0280685	-18.497	0.034874	-18.473	0.0174561	-18.497	0.018074	-18.473	0.00307	-18.473	-0.0214996
-18.472	0.0258026	-18.4479	-0.0280685	-18.472	0.034874	-18.4479	0.0174561	-18.472	0.0278397	-18.448	-0.000839	-18.448	-0.0214996
-18.447	0.0218964	-18.423	-0.0315928	-18.447	0.0290146	-18.423	0.00807	-18.447	0.0278397	-18.423	-0.0102228	-18.423	-0.0308832
-18.422	0.0121307	-18.3979	-0.035881	-18.422	0.0153427	-18.3979	0.00769	-18.422	0.018074	-18.398	-0.0106049	-18.398	-0.0371246
-18.397	0.0121307	-18.3729	-0.0302366	-18.397	0.0153427	-18.3729	0.00748	-18.397	0.018074	-18.373	-0.00497	-18.373	-0.0354007
-18.372	0.0277557	-18.348	-0.0262679	-18.372	0.0212021	-18.348	0.00754	-18.372	0.018074	-18.348	-0.000992	-18.348	-0.0314272
-18.347	0.0258026	-18.3229	-0.0261154	-18.347	0.0251083	-18.3229	0.00769	-18.347	0.018074	-18.323	0.00307	-18.323	-0.0312653
-18.322	0.0218964	-18.298	-0.0319748	-18.322	0.019249	-18.298	0.00769	-18.322	0.018074	-18.298	-0.000839	-18.298	-0.0312653
-18.297	0.0218964	-18.2729	-0.035881	-18.297	0.0153427	-18.2729	0.00769	-18.297	0.018074	-18.273	-0.000839	-18.273	-0.0371246
-18.272	0.0218964	-18.2479	-0.0302366	-18.272	0.0153427	-18.2479	0.0172412	-18.272	0.018074	-18.248	0.00479	-18.248	-0.0354007
-18.247	0.0277557	-18.223	-0.0262679	-18.247	0.0212021	-18.223	0.0173036	-18.247	0.0239334	-18.223	0.00877	-18.223	-0.0216616
-18.222	0.031662	-18.1979	-0.0261154	-18.222	0.0368271	-18.1979	0.0174561	-18.222	0.0219803	-18.198	0.00893	-18.198	-0.0214996
-18.197	0.0258026	-18.173	-0.0319748	-18.197	0.0368271	-18.173	0.0174561	-18.197	0.018074	-18.173	0.00307	-18.173	-0.0214996
-18.172	0.0218964	-18.1479	-0.0261154	-18.172	0.0309677	-18.1479	0.0174561	-18.172	0.018074	-18.148	-0.000839	-18.148	-0.0214996
-18.147	0.031662	-18.1229	-0.0261154	-18.147	0.0270615	-18.1229	0.0115967	-18.147	0.018074	-18.123	0.00893	-18.123	-0.027359
-18.122	0.031662	-18.098	-0.0204847	-18.122	0.0270615	-18.098	0.0230868	-18.122	0.0297928	-18.098	0.0145571	-18.098	-0.0256488
-18.097	0.0375214	-18.0729	-0.0165022	-18.097	0.0329208	-18.0729	0.0270692	-18.097	0.0356522	-18.073	0.0126707	-18.073	-0.0216616
-18.072	0.0414276	-18.048	-0.0257334	-18.072	0.0368271	-18.048	0.0178381	-18.072	0.033699	-18.048	-0.000457	-18.048	-0.0308832
-18.047	0.031662	-18.0229	-0.0319748	-18.047	0.0212021	-18.0229	0.0174561	-18.047	0.0200272	-18.023	-0.000839	-18.023	-0.0312653
-18.022	0.0246277	-17.9979	-0.035881	-18.022	0.0172958	-17.9979	0.0174561	-18.022	0.0200272	-17.998	-0.000839	-17.998	-0.0371246
-17.997	0.0199432	-17.973	-0.035881	-17.997	0.0172958	-17.973	0.0104218	-17.997	0.0200272	-17.973	-0.000839	-17.973	-0.0410309
-17.972	0.0199432	-17.9479	-0.0204847	-17.972	0.0172958	-17.9479	0.011368	-17.972	0.0200272	-17.948	0.00868	-17.948	-0.0354145
-17.947	0.0258026	-17.923	-0.0165026	-17.947	0.0172958	-17.923	0.0153501	-17.947	0.0258865	-17.923	0.00877	-17.923	-0.0314181
-17.922	0.0238495	-17.8979	-0.0163498	-17.922	0.0172958	-17.8979	0.0155029	-17.922	0.0239334	-17.898	0.00893	-17.898	-0.0312653
-17.897	0.0199432	-17.8729	-0.0222092	-17.897	0.0270615	-17.8729	0.0155029	-17.897	0.0200272	-17.873	0.00893	-17.873	-0.0214996
-17.872	0.0297089	-17.848	-0.0261154	-17.872	0.0270615	-17.848	0.0155029	-17.872	0.0200272	-17.848	0.00893	-17.848	-0.0214996
-17.847	0.0297089	-17.8229	-0.0261154	-17.847	0.0270615	-17.8229	0.00964	-17.847	0.0200272	-17.823	0.00307	-17.823	-0.0285339
-17.822	0.0297089	-17.798	-0.0298689	-17.822	0.0270615	-17.798	0.00198	-17.822	0.0200272	-17.798	-0.00459	-17.798	-0.0369718
-17.797	0.0199432	-17.7729	-0.0262679	-17.797	0.0231552	-17.7729	0.0173036	-17.797	0.0161209	-17.773	-0.001	-17.773	-0.0333803
-17.772	0.0199432	-17.7479	-0.0163498	-17.772	0.0270615	-17.7479	0.0174561	-17.772	0.0129929	-17.748	-0.000839	-17.748	-0.0332184
-17.747	0.0199432	-17.723	-0.0163498	-17.747	0.0200272	-17.723	0.0174561	-17.747	0.00831	-17.723	0.0108795	-17.723	-0.0332184
-17.722	0.0199432	-17.6979	-0.0233841	-17.722	0.0153427	-17.6979	0.0115967	-17.722	0.00831	-17.698	0.00385	-17.698	-0.0332184
-17.697	0.0199432	-17.673	-0.0224384	-17.697	0.0251083	-17.673	0.0133206	-17.697	0.00831	-17.673	0.00479	-17.673	-0.0334476
-17.672	0.0258026	-17.6479	-0.0184554	-17.672	0.0309677	-17.6479	0.0173036	-17.672	0.0239334	-17.648	0.00876	-17.648	-0.0236147
-17.647	0.0238495	-17.6229	-0.0183029	-17.647	0.034874	-17.6229	0.0174561	-17.647	0.0278397	-17.623	0.00893	-17.623	-0.0234528
-17.622	0.0199432	-17.598	-0.0183029	-17.622	0.034874	-17.598	0.0272217	-17.622	0.0278397	-17.598	0.00893	-17.598	-0.0234528
-17.597	0.0199432	-17.5729	-0.0276874	-17.597	0.0290146	-17.5729	0.0119778	-17.597	0.0219803	-17.573	-0.000434	-17.573	-0.0328135
-17.572	0.0101776	-17.548	-0.0183029	-17.572	0.0153427	-17.548	0.00769	-17.572	0.00831	-17.548	-0.0067	-17.548	-0.0390778
-17.547	0.0199432	-17.5229	-0.0241623	-17.547	0.0153427	-17.5229	0.00769	-17.547	0.00831	-17.523	-0.0106049	-17.523	-0.042984
-17.522	0.0140839	-17.4979	-0.0212922	-17.522	0.0153427	-17.4979	0.0144667	-17.522	0.00831	-17.498	-0.00385	-17.498	-0.0362249
-17.497	0.0172119	-17.473	-0.0165326	-17.497	0.022377	-17.473	0.0192264	-17.497	0.0153427	-17.473	0.0106967	-17.473	-0.0314595
-17.472	0.0218964	-17.4479	-0.0163498	-17.472	0.0212021	-17.4479	0.0135498	-17.472	0.0200272	-17.448	0.0108795	-17.448	-0.0312653
-17.447	0.0218964	-17.423	-0.0163498	-17.447	0.0172958	-17.423	0.00964	-17.447	0.0141678	-17.423	0.00502	-17.423	-0.0312653
-17.422	0.0218964	-17.3979	-0.0222092	-17.422	0.0172958	-17.3979	0.00964	-17.422	0.0102615	-17.398	0.00111	-17.398	-0.0195465
-17.397	0.016037	-17.3729	-0.0204709	-17.397	0.0172958	-17.3729	0.015288	-17.397	0.0200272	-17.373	0.00674	-17.373	-0.0197757
-17.372	0.0277557	-17.348	-0.00674	-17.372	0.0329208	-17.348	0.0133974	-17.372	0.0258865	-17.348	0.0107271	-17.348	-0.0197085
-17.347	0.031662	-17.3229	-0.00658	-17.347	0.0309677	-17.3229	0.0194092	-17.347	0.0239334	-17.323	0.0108795	-17.323	-0.0195465
-17.322	0.031662	-17.298	-0.00658	-17.322	0.0270615	-17.298	0.0194092	-17.322	0.0200272	-17.298	0.0108795	-17.298	-0.0195465
-17.297	0.031662	-17.2729	-0.00658	-17.297	0.0270615	-17.2729	0.0194092	-17.297	0.0200272	-17.273	0.00502	-17.273	-0.0195465
-17.272	0.031662	-17.2479	-0.0124435	-17.272	0.0270615	-17.2479	0.0135498	-17.272	0.0200272	-17.248	0.00111	-17.248	-0.0195465
-17.247	0.0258026	-17.223	-0.0257343	-17.247	0.0270615	-17.223	0.000259	-17.247	0.0200272	-17.223	0.00149	-17.223	-0.0347666
-17.222	0.0121307	-17.1979	-0.0204847	-17.222	0.0114365	-17.1979	0.00551	-17.222	0.0102615	-17.198	0.00673	-17.198	-0.0334613
-17.197	0.0179901	-17.173	-0.0165026	-17.197	0.0133896	-17.173	0.00949	-17.197	0.0161209	-17.173	0.0107267	-17.173	-0.0196993
-17.172	0.0218964	-17.1479	-0.0163498	-17.172	0.0270615	-17.1479	0.00964	-17.172	0.0200272	-17.148	0.0108795	-17.148	-0.0195465
-17.147	0.0218964	-17.1229	-0.0124435	-17.147	0.0270615	-17.1229	0.00964	-17.147	0.0141678	-17.123	0.00502	-17.123	-0.0195465
-17.122	0.0218964	-17.098	-0.0163498	-17.122	0.0270615	-17.098	0.00964	-17.122	0.0102615	-17.098	0.00111	-17.098	-0.0254059
-17.097	0.016037	-17.0729	-0.0163498	-17.097	0.0270615	-17.0729	0.00378	-17.097	0.0102615	-17.073	0.00111	-17.073	-0.0293121
-17.072	0.0121307	-17.048	-0.0163498	-17.072	0.0212021	-17.048	-0.000122	-17.072	0.0102615	-17.048	0.00111	-17.048	-0.0293121
-17.047	0.0218964	-17.0229	-0.0107191	-17.047	0.0172958	-17.0229	0.00551	-17.047	0.0102615	-17.023	0.00673	-17.023	-0.0236957
-17.022	0.0277557	-16.9979	-0.00673	-17.022	0.0231552	-16.9979	0.0095	-17.022	0.0161209	-16.998	0.00487	-16.998	-0.0196993
-16.997	0.0246277	-16.973	-0.0218281	-16.997	0.0270615	-16.973	0.000259	-16.997	0.0239334	-16.973	0.00149	-16.973	-0.0347666
-16.972	0.0101776	-16.9479	-0.0261154	-16.972	0.0172958	-16.9479	-0.000122	-16.972	0.0102615	-16.948	0.00111	-16.948	-0.0390778
-16.947	0.0101776	-16.923	-0.0261154	-16.947	0.0172958	-16.923	0.00378	-16.947	0.0102615	-16.923	0.00111	-16.923	-0.0293121
-16.922	0.0101776	-16.8979	-0.0163498	-16.922	0.0212021	-16.8979	-0.000122	-16.922	0.0102615	-16.898	0.00111	-16.898	-0.0293121
-16.897	0.0101776	-16.8729	-0.0107053	-16.897	0.0172958	-16.8729	0.00552	-16.897	0.0102615	-16.873	0.00674	-16.873	-0.023682
-16.872	0.016037	-16.848	-0.00674	-16.872	0.0231552	-16.848	0.00949	-16.872	0.0161209	-16.848	0.0107271	-16.848	-0.0197085
-16.847	0.0297089	-16.8229	-0.0124435	-16.847	0.0270615	-16.8229	0.00964	-16.847	0.0141678	-16.823	0.00502	-16.823	-0.0195465
-16.822	0.0297089	-16.798	-0.0163498	-16.822	0.0270615	-16.798	0.00964	-16.822	0.0102615	-16.798	0.00111	-16.798	-0.0254059
-16.797	0.0238495	-16.7729	-0.0163498	-16.797	0.0270615	-16.7729	0.00964	-16.797	0.0102615	-16.773	0.00111	-16.773	-0.0293121
-16.772	0.0199432	-16.7479	-0.0257573	-16.772	0.0212021	-16.7479	-0.0068	-16.772	0.0200272	-16.748	-0.00827	-16.748	-0.0386957
-16.747	0.0101776	-16.723	-0.0261154	-16.747	0.00753	-16.723	-0.0118408	-16.747	0.0102615	-16.723	-0.00865	-16.723	-0.0293121
-16.722	0.0101776	-16.6979	-0.0204847	-16.722	0.00753	-16.6979	0.00356	-16.722	0.0102615	-16.698	-0.00304	-16.698	-0.0236957
-16.697	0.016037	-16.673	-0.022362	-16.697	0.0133896	-16.673	0.00754	-16.697	0.0102615	-16.673	0.0107267	-16.673	-0.0267336
-16.672	0.0140839	-16.6479	-0.0143967	-16.672	0.0172958	-16.6479	0.00769	-16.672	0.0102615	-16.648	0.00502	-16.648	-0.0312653
-16.647	0.0218964	-16.6229	-0.0143967	-16.647	0.0200272	-16.6229	0.00769	-16.647	0.0102615	-16.623	0.00111	-16.623	-0.0312653
-16.622	0.0218964	-16.598	-0.0143967	-16.622	0.0153427	-16.598	0.00183	-16.622	0.0102615	-16.598	0.00111	-16.598	-0.0312653
-16.597	0.0218964	-16.5729	-0.00877	-16.597	0.0153427	-16.5729	0.00356	-16.597	0.0102615	-16.573	0.00673	-16.573	-0.0256488
-16.572	0.0277557	-16.548	-0.00478	-16.572	0.0212021	-16.548	0.00754	-16.572	0.0102615	-16.548	0.0107267	-16.548	-0.0216524
-16.547	0.031662	-16.5229	-0.0104904	-16.547	0.0251083	-16.5229	0.00769	-16.547	0.0102615	-16.523	0.0108795	-16.523	-0.027359
-16.522	0.031662	-16.4979	-0.0143967	-16.522	0.0251083	-16.4979	0.00769	-16.522	0.0102615	-16.498	0.0206451	-16.498	-0.0312653
-16.497	0.0258026	-16.473	-0.0143967	-16.497	0.019249	-16.473	0.0115967	-16.497	0.0200272	-16.473	0.0206451	-16.473	-0.0214996
-16.472	0.0218964	-16.4479	-0.0256581	-16.472	0.0251083	-16.4479	-0.00357	-16.472	0.0200272	-16.448	0.00238	-16.448	-0.0327325
-16.447	0.0101776	-16.423	-0.0204853	-16.447	0.0133896	-16.423	0.0016	-16.447	0.00831	-16.423	0.00284	-16.423	-0.0275882
-16.422	0.016037	-16.3979	-0.0165022	-16.422	0.019249	-16.3979	0.00558	-16.422	0.0141678	-16.398	0.00681	-16.398	-0.0294741
-16.397	0.0199432	-16.3729	-0.0163498	-16.397	0.0231552	-16.3729	0.00574	-16.397	0.018074	-16.373	0.00697	-16.373	-0.0332184
-16.372	0.0238495	-16.348	-0.00658	-16.372	0.0172958	-16.348	-0.000122	-16.372	0.018074	-16.348	0.00697	-16.348	-0.0332184
-16.347	0.0199432	-16.3229	-0.0136185	-16.347	0.0133896	-16.3229	-0.00403	-16.347	0.0110397	-16.323	0.00111	-16.323	-0.0332184
-16.322	0.0199432	-16.298	-0.0183029	-16.322	0.0133896	-16.298	-0.00403	-16.322	0.00636	-16.298	-0.00279	-16.298	-0.0332184
-16.297	0.0199432	-16.2729	-0.0115431	-16.297	0.0133896	-16.2729	0.00273	-16.297	0.00636	-16.273	0.00395	-16.273	-0.0323351
-16.272	0.0269775	-16.2479	-0.00676	-16.272	0.0204239	-16.2479	0.00752	-16.272	0.0133896	-16.248	0.00874	-16.248	-0.0314485
-16.247	0.031662	-16.223	-0.00658	-16.247	0.019249	-16.223	0.00769	-16.247	0.018074	-16.223	0.00893	-16.223	-0.0312653
-16.222	0.031662	-16.1979	-0.0159687	-16.222	0.0270615	-16.1979	0.00221	-16.222	0.018074	-16.198	0.00933	-16.198	-0.040626
-16.197	0.016037	-16.173	-0.0222092	-16.197	0.0172958	-16.173	-0.00208	-16.197	0.00831	-16.173	0.00893	-16.173	-0.0312653
-16.172	0.0121307	-16.1479	-0.0163498	-16.172	0.0172958	-16.1479	-0.00208	-16.172	0.0122147	-16.148	0.00307	-16.148	-0.0312653
-16.147	0.0121307	-16.1229	-0.0163498	-16.147	0.0172958	-16.1229	-0.00208	-16.147	0.00831	-16.123	-0.000839	-16.123	-0.0371246
-16.122	0.0121307	-16.098	-0.0107191	-16.122	0.0114365	-16.098	0.00356	-16.122	0.00831	-16.098	0.00479	-16.098	-0.0354145
-16.097	0.0179901	-16.0729	-0.00674	-16.097	0.0133896	-16.0729	0.00168	-16.097	0.0141678	-16.073	0.00876	-16.073	-0.0314272
-16.072	0.0218964	-16.048	-0.00658	-16.072	0.0172958	-16.048	-0.00208	-16.072	0.018074	-16.048	0.00893	-16.048	-0.0312653
-16.047	0.0258026	-16.0229	-0.00658	-16.047	0.0172958	-16.0229	0.00769	-16.047	0.0122147	-16.023	0.00893	-16.023	-0.0312653
-16.022	0.0218964	-15.9979	-0.0124435	-16.022	0.0172958	-15.9979	0.00769	-16.022	0.00831	-15.998	0.0128326	-15.998	-0.0312653
-15.997	0.0218964	-15.973	-0.0163498	-15.997	0.0172958	-15.973	0.00769	-15.997	0.00831	-15.973	0.00893	-15.973	-0.0371246
-15.972	0.0218964	-15.9479	-0.000953	-15.972	0.0212021	-15.9479	0.0133211	-15.972	0.018074	-15.948	0.0145428	-15.948	-0.0354145
-15.947	0.0277557	-15.923	0.00303	-15.947	0.0231552	-15.923	0.0114439	-15.947	0.0239334	-15.923	0.0185392	-15.923	-0.0216524
-15.922	0.0258026	-15.8979	-0.0062	-15.922	0.0270615	-15.8979	-0.00169	-15.922	0.0278397	-15.898	0.00933	-15.898	-0.0308603
-15.897	0.0121307	-15.8729	-0.0124435	-15.897	0.0172958	-15.8729	-0.00208	-15.897	0.0122147	-15.873	0.00893	-15.873	-0.0371246
-15.872	0.0121307	-15.848	-0.0163498	-15.872	0.0172958	-15.848	-0.00208	-15.872	0.00831	-15.848	0.00307	-15.848	-0.0410309
-15.847	0.0121307	-15.8229	-0.0107191	-15.847	0.0114365	-15.8229	0.00356	-15.847	0.00831	-15.823	0.00478	-15.823	-0.0354145
-15.822	0.0179901	-15.798	-0.00674	-15.822	0.0133896	-15.798	0.013397	-15.822	0.0141678	-15.798	0.00877	-15.798	-0.0314181
-15.797	0.0246277	-15.7729	-0.00658	-15.797	0.0172958	-15.7729	0.00964	-15.797	0.0122147	-15.773	0.00893	-15.773	-0.0214996
-15.772	0.0199432	-15.7479	0.00318	-15.772	0.0172958	-15.7479	0.00964	-15.772	0.00831	-15.748	0.0206451	-15.748	-0.0214996
-15.747	0.0199432	-15.723	0.00295	-15.747	0.0172958	-15.723	0.0152743	-15.747	0.00831	-15.723	0.0262759	-15.723	-0.0217426
-15.722	0.0258026	-15.6979	0.00303	-15.722	0.0329208	-15.6979	0.0192567	-15.722	0.0141678	-15.698	0.0243894	-15.698	-0.0216616
-15.697	0.0297089	-15.673	-0.0062	-15.697	0.0309677	-15.673	0.00299	-15.697	0.0278397	-15.673	0.0112615	-15.673	-0.0308832
-15.672	0.0199432	-15.6479	-0.00658	-15.672	0.0172958	-15.6479	-0.00208	-15.672	0.0122147	-15.648	0.0108795	-15.648	-0.0312653
-15.647	0.0199432	-15.6229	-0.0124435	-15.647	0.0172958	-15.6229	-0.00208	-15.647	0.00831	-15.623	0.0108795	-15.623	-0.0312653
-15.622	0.0140839	-15.598	-0.0107191	-15.622	0.0172958	-15.598	0.00356	-15.622	0.00831	-15.598	0.0165102	-15.598	-0.0256488
-15.597	0.016037	-15.5729	0.00303	-15.597	0.0329208	-15.5729	0.0173036	-15.597	0.0141678	-15.573	0.0146238	-15.573	-0.00994
-15.572	0.0297089	-15.548	0.00318	-15.572	0.0297928	-15.548	0.0115967	-15.572	0.018074	-15.548	0.0108795	-15.548	-0.0168152
-15.547	0.0297089	-15.5229	0.00318	-15.547	0.0251083	-15.5229	0.00769	-15.547	0.018074	-15.523	0.0108795	-15.523	-0.0214996
-15.522	0.0297089	-15.4979	0.00318	-15.522	0.0251083	-15.4979	0.00769	-15.522	0.0122147	-15.498	0.0108795	-15.498	-0.0214996
-15.497	0.0297089	-15.473	-0.00268	-15.497	0.0251083	-15.473	0.00769	-15.497	0.00831	-15.473	0.0108795	-15.473	-0.027359
-15.472	0.0238495	-15.4479	-0.0159687	-15.472	0.0251083	-15.4479	-0.00169	-15.472	0.00831	-15.448	0.00543	-15.448	-0.040626
-15.447	0.0101776	-15.423	-0.0107196	-15.447	0.0153427	-15.423	0.00355	-15.447	-0.00146	-15.423	0.00674	-15.423	-0.0354007
-15.422	0.016037	-15.3979	-0.00674	-15.422	0.0153427	-15.3979	0.00168	-15.422	0.0044	-15.398	0.0107175	-15.398	-0.0314272
-15.397	0.0199432	-15.3729	0.00318	-15.397	0.0153427	-15.3729	-0.00208	-15.397	0.00831	-15.373	0.0108795	-15.373	-0.0312653
-15.372	0.0140839	-15.348	0.00318	-15.372	0.0251083	-15.348	-0.00208	-15.372	0.00831	-15.348	0.0108795	-15.348	-0.0214996
-15.347	0.0101776	-15.3229	0.00295	-15.347	0.0251083	-15.3229	0.00356	-15.347	0.00245	-15.323	0.0164959	-15.323	-0.0217426
-15.322	0.016037	-15.298	0.00303	-15.322	0.0251083	-15.298	0.00168	-15.322	0.0044	-15.298	0.014633	-15.298	-0.0216524
-15.297	0.0297089	-15.2729	0.00318	-15.297	0.0251083	-15.2729	-0.00208	-15.297	0.0200272	-15.273	0.0108795	-15.273	-0.0214996
-15.272	0.0297089	-15.2479	0.00318	-15.272	0.0251083	-15.2479	0.00769	-15.272	0.0200272	-15.248	0.0108795	-15.248	-0.0214996
-15.247	0.0297089	-15.223	0.00318	-15.247	0.0251083	-15.223	0.00769	-15.247	0.0200272	-15.223	0.0206451	-15.223	-0.0214996
-15.222	0.0238495	-15.1979	-0.0132374	-15.222	0.019249	-15.1979	-0.00169	-15.222	0.0129929	-15.198	0.0112844	-15.198	-0.0308603
-15.197	0.0101776	-15.173	-0.00291	-15.197	0.00558	-15.173	0.00355	-15.197	-0.00146	-15.173	0.0165097	-15.173	-0.0217289
-15.172	0.016037	-15.1479	0.00108	-15.172	0.0114365	-15.1479	0.00754	-15.172	0.0044	-15.148	0.0204832	-15.148	-0.0216616
-15.147	0.0199432	-15.1229	0.00123	-15.147	0.0251083	-15.1229	0.00183	-15.147	0.018074	-15.123	0.0136108	-15.123	-0.0214996
-15.122	0.0238495	-15.098	0.00123	-15.122	0.019249	-15.098	0.00769	-15.122	0.018074	-15.098	0.00893	-15.098	-0.0214996
-15.097	0.0199432	-15.0729	0.00123	-15.097	0.0153427	-15.0729	0.00769	-15.097	0.018074	-15.073	0.00893	-15.073	-0.0214996
-15.072	0.0199432	-15.048	0.00123	-15.072	0.0153427	-15.048	0.00769	-15.072	0.0122147	-15.048	0.018692	-15.048	-0.027359
-15.047	0.0199432	-15.0229	-0.0237812	-15.047	0.0153427	-15.0229	-0.00169	-15.047	0.00831	-15.023	0.00933	-15.023	-0.0308603
-15.022	0.0101776	-14.9979	-0.00212	-15.022	0.00558	-14.9979	0.0141086	-15.022	-0.00146	-14.998	0.0192097	-14.998	-0.0151225
-14.997	0.0269775	-14.973	0.003	-14.997	0.0165176	-14.973	0.013367	-14.997	0.00948	-14.973	0.0204623	-14.973	-0.00998
-14.972	0.0258026	-14.9479	0.00318	-14.972	0.0270615	-14.9479	0.00964	-14.972	0.0102615	-14.948	0.0206451	-14.948	-0.0156403
-14.947	0.0218964	-14.923	0.00318	-14.947	0.0270615	-14.923	0.00964	-14.947	0.0102615	-14.923	0.0206451	-14.923	-0.0195465
-14.922	0.0218964	-14.8979	0.00529	-14.922	0.0270615	-14.8979	0.00589	-14.922	0.0200272	-14.898	0.0169009	-14.898	-0.0135252
-14.897	0.0179901	-14.8729	0.00499	-14.897	0.0172958	-14.8729	0.00364	-14.897	0.0102615	-14.873	0.0204923	-14.873	-0.00993
-14.872	0.031662	-14.848	0.00513	-14.872	0.0172958	-14.848	-0.000122	-14.872	0.0102615	-14.848	0.0245514	-14.848	-0.0156403
-14.847	0.0258026	-14.8229	0.00513	-14.847	0.0172958	-14.8229	-0.000122	-14.847	0.0102615	-14.823	0.0206451	-14.823	-0.0195465
-14.822	0.0218964	-14.798	0.0107647	-14.822	0.0172958	-14.798	0.0152737	-14.822	0.0102615	-14.798	0.0262753	-14.798	-0.0139164
-14.797	0.0277557	-14.7729	0.0147478	-14.797	0.0270615	-14.7729	0.0192567	-14.797	0.0102615	-14.773	0.0302488	-14.773	-0.00994
-14.772	0.031662	-14.7479	-0.000367	-14.772	0.0270615	-14.7479	0.0100017	-14.772	0.0200272	-14.748	0.0210272	-14.748	-0.0094
-14.747	0.016037	-14.723	-0.00463	-14.747	0.0172958	-14.723	0.00378	-14.747	0.0102615	-14.723	0.0206451	-14.723	-0.00978
-14.722	0.0238495	-14.6979	0.00513	-14.722	0.0172958	-14.6979	-0.000122	-14.722	0.0102615	-14.698	0.0147858	-14.698	-0.0156403
-14.697	0.0238495	-14.673	0.00513	-14.697	0.0172958	-14.673	-0.000122	-14.697	0.0102615	-14.673	0.0108795	-14.673	-0.0195465
-14.672	0.0238495	-14.6479	0.0107653	-14.672	0.0114365	-14.6479	0.00551	-14.672	0.0102615	-14.648	0.0164959	-14.648	-0.0139301
-14.647	0.0297089	-14.6229	0.0089	-14.647	0.0231552	-14.6229	0.0095	-14.647	0.0161209	-14.623	0.0204923	-14.623	-0.00993
-14.622	0.0336151	-14.598	-0.00613	-14.622	0.0270615	-14.598	-0.00162	-14.622	0.0141678	-14.598	0.00938	-14.598	-0.0268731
-14.597	0.0148621	-14.5729	-0.00658	-14.597	0.0153427	-14.5729	0.000656	-14.597	0.00831	-14.573	0.0128326	-14.573	-0.0214996
-14.572	0.0101776	-14.548	0.00318	-14.572	0.0153427	-14.548	-0.00403	-14.572	0.00831	-14.548	0.00893	-14.548	-0.0214996
-14.547	0.0101776	-14.5229	0.00881	-14.547	0.00831	-14.5229	0.0016	-14.547	0.00831	-14.523	0.0145428	-14.523	-0.0158832
-14.522	0.016037	-14.4979	0.0128038	-14.522	0.00948	-14.4979	0.00559	-14.522	0.0141678	-14.498	0.0185392	-14.498	-0.0118868
-14.497	0.0140839	-14.473	0.00709	-14.497	0.0133896	-14.473	0.00574	-14.497	0.0122147	-14.473	0.018692	-14.473	-0.0187683
-14.472	0.0101776	-14.4479	0.00318	-14.472	0.0133896	-14.4479	-0.000122	-14.472	0.00831	-14.448	0.0225983	-14.448	-0.0234528
-14.447	0.0101776	-14.423	0.00881	-14.447	0.0133896	-14.423	0.0016	-14.447	0.00831	-14.423	0.0243222	-14.423	-0.0178226
-14.422	0.0258026	-14.3979	0.00341	-14.422	0.019249	-14.3979	-0.0038	-14.422	0.0239334	-14.398	0.018935	-14.398	-0.0134442
-14.397	0.0140839	-14.3729	0.00318	-14.397	0.019249	-14.3729	0.00574	-14.397	0.0122147	-14.373	0.018692	-14.373	-0.0136871
-14.372	0.0101776	-14.348	0.00709	-14.372	0.0153427	-14.348	0.00574	-14.372	0.00831	-14.348	0.018692	-14.348	-0.0195465
-14.347	0.0101776	-14.3229	0.00318	-14.347	0.0153427	-14.3229	-0.000122	-14.347	0.00831	-14.323	0.018692	-14.323	-0.0234528
-14.322	0.0101776	-14.298	0.00318	-14.322	0.0153427	-14.298	-0.00403	-14.322	0.00831	-14.298	0.0128326	-14.298	-0.0234528
-14.297	0.00432	-14.2729	0.00881	-14.297	0.00948	-14.2729	0.0016	-14.297	0.00127	-14.273	0.0243084	-14.273	-0.0178363
-14.272	0.016037	-14.2479	0.0128038	-14.272	0.0212021	-14.2479	0.00559	-14.272	0.0122147	-14.248	0.0283048	-14.248	-0.0138399
-14.247	0.0199432	-14.223	0.00747	-14.247	0.0251083	-14.223	-0.00365	-14.247	0.0161209	-14.223	0.0190731	-14.223	-0.0289072
-14.222	0.0101776	-14.1979	0.00318	-14.222	0.0153427	-14.1979	-0.000122	-14.222	0.00636	-14.198	0.018692	-14.198	-0.0214996
-14.197	0.0101776	-14.173	0.00318	-14.197	0.00948	-14.173	-0.00403	-14.197	0.00636	-14.173	0.0128326	-14.173	-0.0214996
-14.172	0.00432	-14.1479	0.00881	-14.172	0.00558	-14.1479	0.0016	-14.172	0.00636	-14.148	0.0145428	-14.148	-0.0158832
-14.147	0.00627	-14.1229	0.0034	-14.147	0.0114365	-14.1229	-0.00381	-14.147	0.00636	-14.123	0.00916	-14.123	-0.0212704
-14.122	0.000412	-14.098	-0.00385	-14.122	0.00558	-14.098	-0.00403	-14.122	-0.00341	-14.098	0.00893	-14.098	-0.027359
-14.097	0.00432	-14.0729	-0.00854	-14.097	-0.000282	-14.0729	-0.00989	-14.097	-0.00341	-14.073	0.0206451	-14.073	-0.0312653
-14.072	0.000412	-14.048	-0.00854	-14.072	-0.00419	-14.048	-0.0137939	-14.072	0.00636	-14.048	0.0136108	-14.048	-0.0312653
-14.047	0.000412	-14.0229	0.00799	-14.047	0.00558	-14.0229	0.00468	-14.047	0.000496	-14.023	0.015669	-14.023	-0.014757
-14.022	0.00745	-13.9979	0.0127753	-14.022	0.0126114	-13.9979	0.00947	-14.022	0.00362	-13.998	0.0204619	-13.998	-0.00996
-13.997	0.0121307	-13.973	0.00709	-13.997	0.0172958	-13.973	0.00964	-13.997	0.00831	-13.973	0.0206451	-13.973	-0.0156403
-13.972	0.0218964	-13.9479	0.00318	-13.972	0.0114365	-13.9479	0.00378	-13.972	0.00831	-13.948	0.0147858	-13.948	-0.0195465
-13.947	0.016037	-13.923	0.00318	-13.947	0.00753	-13.923	-0.000122	-13.947	0.00245	-13.923	0.0108795	-13.923	-0.0195465
-13.922	0.0121307	-13.8979	-0.000572	-13.922	0.00753	-13.8979	-0.00388	-13.922	0.0102615	-13.898	0.00714	-13.898	-0.0232908
-13.897	0.00822	-13.8729	0.00304	-13.897	0.0133896	-13.8729	-0.000265	-13.897	0.00636	-13.873	0.0204923	-13.873	-0.0196993
-13.872	0.0121307	-13.848	0.00709	-13.872	0.0114365	-13.848	0.00964	-13.872	0.0102615	-13.848	0.0206451	-13.848	-0.0254059
-13.847	0.00627	-13.8229	0.00318	-13.847	0.00753	-13.8229	0.00378	-13.847	0.0102615	-13.823	0.0206451	-13.823	-0.0293121
-13.822	0.00237	-13.798	0.00881	-13.822	0.00753	-13.798	0.00551	-13.822	0.0102615	-13.798	0.0204159	-13.798	-0.023682
-13.797	0.00822	-13.7729	0.0127946	-13.797	0.0133896	-13.7729	0.00949	-13.797	0.0102615	-13.773	0.0204832	-13.773	-0.00994
-13.772	0.0218964	-13.7479	0.0129471	-13.772	0.0114365	-13.7479	0.00964	-13.772	0.0102615	-13.748	0.0206451	-13.748	-0.0156403
-13.747	0.0218964	-13.723	-0.0023	-13.747	0.00753	-13.723	-0.0056	-13.747	0.0102615	-13.723	0.0112606	-13.723	-0.0289072
-13.722	0.0051	-13.6979	-0.00658	-13.722	-0.00224	-13.6979	-0.00989	-13.722	0.000496	-13.698	0.00502	-13.698	-0.0293121
-13.697	0.000412	-13.673	-0.000954	-13.697	0.00753	-13.673	0.00551	-13.697	0.000496	-13.673	0.00674	-13.673	-0.023682
-13.672	0.00627	-13.6479	0.0127946	-13.672	0.0133896	-13.6479	0.00949	-13.672	0.0102615	-13.648	0.0204832	-13.648	-0.0197085
-13.647	0.0199432	-13.6229	0.00709	-13.647	0.0102615	-13.6229	0.00964	-13.647	0.0102615	-13.623	0.0206451	-13.623	-0.00978
-13.622	0.0199432	-13.598	0.00318	-13.622	0.00558	-13.598	0.00378	-13.622	0.0102615	-13.598	0.0206451	-13.598	-0.0156403
-13.597	0.0140839	-13.5729	0.00318	-13.597	0.00558	-13.5729	-0.000122	-13.597	0.0102615	-13.573	0.0147858	-13.573	-0.0195465
-13.572	0.0101776	-13.548	0.00318	-13.572	0.00558	-13.548	-0.000122	-13.572	0.0044	-13.548	0.0108795	-13.548	-0.0195465
-13.547	0.0101776	-13.5229	0.00881	-13.547	0.00558	-13.5229	0.0152743	-13.547	0.000496	-13.523	0.0164959	-13.523	-0.0139301
-13.522	0.016037	-13.4979	-0.00246	-13.522	0.0212021	-13.4979	0.00986	-13.522	0.0161209	-13.498	0.0111087	-13.498	-0.0193173
-13.497	0.0101776	-13.473	0.00318	-13.497	0.0153427	-13.473	0.00964	-13.497	0.0102615	-13.473	0.0108795	-13.473	-0.0265808
-13.472	0.00432	-13.4479	0.00318	-13.472	0.00948	-13.4479	0.00261	-13.472	0.0102615	-13.448	0.0147858	-13.448	-0.0312653
-13.447	0.0101776	-13.423	0.00881	-13.447	0.00558	-13.423	0.00355	-13.447	0.0044	-13.423	0.0165097	-13.423	-0.0256351
-13.422	0.016037	-13.3979	0.0127946	-13.422	0.0114365	-13.3979	0.00754	-13.422	0.00636	-13.398	0.0204832	-13.398	-0.011896
-13.397	0.0199432	-13.3729	0.00709	-13.397	0.0251083	-13.3729	0.00769	-13.397	0.0102615	-13.373	0.0206451	-13.373	-0.011734
-13.372	0.0140839	-13.348	0.00318	-13.372	0.0251083	-13.348	0.0174561	-13.372	0.0102615	-13.348	0.0206451	-13.348	-0.011734
-13.347	0.0101776	-13.3229	-0.0062	-13.347	0.0251083	-13.3229	0.00807	-13.347	0.0141678	-13.323	0.00543	-13.323	-0.0210947
-13.322	0.000412	-13.298	0.0107647	-13.322	0.00948	-13.298	0.00746	-13.322	0.000496	-13.298	0.00674	-13.298	-0.0217289
-13.297	0.00627	-13.2729	0.0147478	-13.297	0.0114365	-13.2729	0.00754	-13.297	0.00636	-13.273	0.0107176	-13.273	-0.0216616
-13.272	0.0199432	-13.2479	0.00904	-13.272	0.0153427	-13.2479	0.00769	-13.272	0.0102615	-13.248	0.0108795	-13.248	-0.0214996
-13.247	0.0140839	-13.223	0.00513	-13.247	0.0153427	-13.223	0.00769	-13.247	0.0102615	-13.223	0.0108795	-13.223	-0.011734
-13.222	0.0101776	-13.1979	0.00513	-13.222	0.0153427	-13.1979	0.00769	-13.222	0.0102615	-13.198	0.0206451	-13.198	-0.011734
-13.197	0.0101776	-13.173	0.0107647	-13.197	0.019249	-13.173	0.00746	-13.197	0.00323	-13.173	0.0204159	-13.173	-0.0061
-13.172	0.016037	-13.1479	0.00889	-13.172	0.0212021	-13.1479	0.00754	-13.172	0.0044	-13.148	0.0204832	-13.148	-0.00213
-13.147	0.0199432	-13.1229	-0.00427	-13.147	0.0251083	-13.1229	0.00805	-13.147	0.00831	-13.123	0.0112615	-13.123	-0.011352
-13.122	0.0101776	-13.098	0.00513	-13.122	0.00948	-13.098	0.00769	-13.122	-0.00146	-13.098	0.0108795	-13.098	-0.011734
-13.097	0.016037	-13.0729	0.00513	-13.097	0.00558	-13.0729	0.00769	-13.097	0.00831	-13.073	0.0108795	-13.073	-0.0175934
-13.072	0.0121307	-13.048	0.0118937	-13.072	0.00558	-13.048	0.0144496	-13.072	0.00245	-13.048	0.02037	-13.048	-0.0147405
-13.047	0.019165	-13.0229	0.0166705	-13.047	0.0184708	-13.0229	0.013367	-13.047	0.00558	-13.023	0.0204509	-13.023	-0.00998
-13.022	0.0238495	-12.9979	0.0168533	-13.022	0.019249	-12.9979	0.00964	-13.022	0.0102615	-12.998	0.0206451	-12.998	-0.0156403
-12.997	0.0238495	-12.973	0.00982	-12.997	0.019249	-12.973	0.0194092	-12.997	0.0102615	-12.973	0.0206451	-12.973	-0.0195465
-12.972	0.0179901	-12.9479	0.0149002	-12.972	0.019249	-12.9479	0.0194092	-12.972	0.0102615	-12.948	0.0206451	-12.948	-0.00978
-12.947	0.0140839	-12.923	0.0149002	-12.947	0.0133896	-12.923	0.0194092	-12.947	0.0102615	-12.923	0.0147858	-12.923	-0.00978
-12.922	0.0140839	-12.8979	0.0205309	-12.922	0.00948	-12.8979	0.0250399	-12.922	0.0044	-12.898	0.0164959	-12.898	-0.00416
-12.897	0.0297089	-12.8729	0.0132336	-12.897	0.0153427	-12.8729	0.0118832	-12.897	0.00636	-12.873	0.00923	-12.873	-0.0172878
-12.872	0.0218964	-12.848	0.00709	-12.872	0.00753	-12.848	0.00769	-12.872	-0.00146	-12.848	0.00893	-12.848	-0.0214996
-12.847	0.016037	-12.8229	0.00318	-12.847	0.00753	-12.8229	0.00769	-12.847	-0.00146	-12.823	0.018692	-12.823	-0.0214996
-12.822	0.0121307	-12.798	0.00318	-12.822	0.0172958	-12.798	0.00769	-12.822	0.00831	-12.798	0.018692	-12.798	-0.0214996
-12.797	0.0121307	-12.7729	0.00318	-12.797	0.0114365	-12.7729	0.00769	-12.797	0.00245	-12.773	0.0128326	-12.773	-0.0214996
-12.772	0.0218964	-12.7479	0.00883	-12.772	0.00753	-12.7479	0.00748	-12.772	-0.00146	-12.748	0.0145565	-12.748	-0.0158695
-12.747	0.0207214	-12.723	0.00694	-12.747	0.0133896	-12.723	0.0173036	-12.747	0.0044	-12.723	0.0185396	-12.723	-0.00799
-12.722	0.0199432	-12.6979	0.0129471	-12.722	0.0172958	-12.6979	0.0174561	-12.722	0.00831	-12.698	0.0284576	-12.698	-0.011734
-12.697	0.0199432	-12.673	0.00356	-12.697	0.0172958	-12.673	0.00807	-12.697	0.00831	-12.673	0.019074	-12.673	-0.0211176
-12.672	0.00432	-12.6479	0.00318	-12.672	0.0172958	-12.6479	0.00769	-12.672	-0.00732	-12.648	0.0128326	-12.648	-0.0214996
-12.647	0.000412	-12.6229	0.00883	-12.647	0.0102615	-12.6229	0.00748	-12.647	-0.00146	-12.623	0.0145565	-12.623	-0.0158695
-12.622	0.00627	-12.598	0.00694	-12.622	0.0114365	-12.598	0.00754	-12.622	0.0044	-12.598	0.0185396	-12.598	-0.011896
-12.597	0.0199432	-12.5729	0.0129471	-12.597	0.0153427	-12.5729	0.00769	-12.597	0.00831	-12.573	0.018692	-12.573	-0.011734
-12.572	0.0199432	-12.548	0.0129471	-12.572	0.0153427	-12.548	0.00769	-12.572	0.00831	-12.548	0.018692	-12.548	-0.011734
-12.547	0.0199432	-12.5229	0.0185778	-12.547	0.0251083	-12.5229	0.0230868	-12.547	0.00831	-12.523	0.0243084	-12.523	-0.011977
-12.522	0.0199432	-12.4979	0.013162	-12.522	0.0309677	-12.4979	0.0176709	-12.522	0.0141678	-12.498	0.0130619	-12.498	-0.0212704
-12.497	0.0101776	-12.473	0.00709	-12.497	0.019249	-12.473	0.0174561	-12.497	0.00831	-12.473	0.018692	-12.473	-0.011734
-12.472	0.0101776	-12.4479	0.00318	-12.472	0.0153427	-12.4479	0.0115967	-12.472	0.00245	-12.448	0.018692	-12.448	-0.011734
-12.447	0.0101776	-12.423	0.0129471	-12.447	0.0153427	-12.423	0.00769	-12.447	-0.00146	-12.423	0.018692	-12.423	-0.011734
-12.422	0.0199432	-12.3979	0.0129471	-12.422	0.0153427	-12.3979	0.00769	-12.422	-0.00146	-12.398	0.018692	-12.398	-0.011734
-12.397	0.0199432	-12.3729	0.0129471	-12.397	0.0251083	-12.3729	0.000656	-12.397	-0.00146	-12.373	0.018692	-12.373	-0.011734
-12.372	0.0140839	-12.348	0.00709	-12.372	0.019249	-12.348	-0.00403	-12.372	-0.00146	-12.348	0.0128326	-12.348	-1.53e-05
-12.347	0.0101776	-12.3229	0.00881	-12.347	0.0153427	-12.3229	0.0133211	-12.347	0.00245	-12.323	0.0145428	-12.323	0.0056
-12.322	0.0258026	-12.298	0.00341	-12.322	0.0212021	-12.298	0.00792	-12.322	0.0044	-12.298	0.0208744	-12.298	0.000214
-12.297	0.0199432	-12.2729	0.00318	-12.297	0.0251083	-12.2729	0.00769	-12.297	-0.00146	-12.273	0.0206451	-12.273	-0.00587
-12.272	0.0199432	-12.2479	0.0129471	-12.272	0.0251083	-12.2479	0.00769	-12.272	-0.00146	-12.248	0.0206451	-12.248	-0.00978
-12.247	0.0199432	-12.223	0.0129471	-12.247	0.0251083	-12.223	0.00769	-12.247	-0.00732	-12.223	0.0147858	-12.223	-0.00978
-12.222	0.0199432	-12.1979	0.0129471	-12.222	0.0251083	-12.1979	0.00183	-12.222	0.000496	-12.198	0.0108795	-12.198	-0.00978
-12.197	0.0140839	-12.173	0.0127179	-12.197	0.019249	-12.173	0.00355	-12.197	0.000496	-12.173	0.0165097	-12.173	-0.00415
-12.172	0.0258026	-12.1479	0.0127946	-12.172	0.0309677	-12.1479	0.0173036	-12.172	0.00636	-12.148	0.0302488	-12.148	-0.000177
-12.147	0.0297089	-12.1229	0.0133052	-12.147	0.034874	-12.1229	0.00805	-12.147	0.0102615	-12.123	0.0210272	-12.123	0.000367
-12.122	0.0199432	-12.098	0.0129471	-12.122	0.0251083	-12.098	0.00769	-12.122	0.000496	-12.098	0.0147858	-12.098	-0.00705
-12.097	0.0199432	-12.0729	0.0127184	-12.097	0.0251083	-12.0729	0.0133211	-12.097	-0.00654	-12.073	0.0164959	-12.073	-0.00612
-12.072	0.0258026	-12.048	0.0127943	-12.072	0.0251083	-12.048	0.0114439	-12.072	-0.00536	-12.048	0.0204923	-12.048	-0.00212
-12.047	0.0297089	-12.0229	0.00356	-12.047	0.0251083	-12.0229	-0.00169	-12.047	-0.00146	-12.023	0.0112844	-12.023	-0.0113291
-12.022	0.0199432	-11.9979	0.00318	-12.022	0.0153427	-11.9979	0.00769	-12.022	-0.00146	-11.998	0.0108795	-11.998	-0.011734
-11.997	0.0140839	-11.973	0.00318	-11.997	0.0153427	-11.973	0.00769	-11.997	-0.00146	-11.973	0.0206451	-11.973	-0.011734
-11.972	0.0101776	-11.9479	0.0205309	-11.972	0.0251083	-11.9479	0.0133211	-11.972	-0.00146	-11.948	0.0204022	-11.948	0.00365
-11.947	0.0258026	-11.923	0.0174787	-11.947	0.0251083	-11.923	0.0114439	-11.947	0.0044	-11.923	0.0204923	-11.923	0.00764
-11.922	0.0297089	-11.8979	0.0129471	-11.922	0.0251083	-11.8979	0.00769	-11.922	0.00245	-11.898	0.0206451	-11.898	0.0078
-11.897	0.0297089	-11.8729	0.0129471	-11.897	0.0251083	-11.8729	0.00769	-11.897	-0.00146	-11.873	0.0206451	-11.873	0.0078
-11.872	0.0297089	-11.848	0.00356	-11.872	0.0251083	-11.848	-0.00169	-11.872	0.00831	-11.848	0.0210262	-11.848	-0.00742
-11.847	0.0199432	-11.8229	0.00318	-11.847	0.0153427	-11.8229	0.00769	-11.847	-0.00146	-11.823	0.0206451	-11.823	-0.011734
-11.822	0.0140839	-11.798	0.00318	-11.822	0.0212021	-11.798	0.00769	-11.822	-0.00146	-11.798	0.0206451	-11.798	-0.011734
-11.797	0.0101776	-11.7729	0.00994	-11.797	0.0172958	-11.7729	0.00859	-11.797	-0.00146	-11.773	0.0203535	-11.773	0.00477
-11.772	0.0289307	-11.7479	0.024494	-11.772	0.0243301	-11.7479	0.00947	-11.772	0.00558	-11.748	0.0204619	-11.748	0.00957
-11.747	0.0336151	-11.723	0.0188065	-11.747	0.0290146	-11.723	0.00964	-11.747	0.0044	-11.723	0.0206451	-11.723	0.00975
-11.722	0.0336151	-11.6979	0.00552	-11.722	0.0290146	-11.6979	0.000259	-11.722	0.0102615	-11.698	0.0112844	-11.698	0.00039
-11.697	0.0238495	-11.673	0.00513	-11.697	0.0290146	-11.673	-0.000122	-11.697	0.000496	-11.673	0.0206451	-11.673	-1.53e-05
-11.672	0.0179901	-11.6479	0.0107653	-11.672	0.0231552	-11.6479	0.00551	-11.672	0.000496	-11.648	0.0204022	-11.648	-0.000258
-11.647	0.0199432	-11.6229	0.0147569	-11.647	0.0251083	-11.6229	0.0134065	-11.647	0.00636	-11.623	0.0204923	-11.623	0.0096
-11.622	0.0238495	-11.598	0.0246658	-11.622	0.0290146	-11.598	0.00964	-11.622	0.0102615	-11.598	0.0206451	-11.598	0.00975
-11.597	0.0336151	-11.5729	0.00755	-11.597	0.0290146	-11.5729	-0.00162	-11.597	0.0141678	-11.573	0.00941	-11.573	-0.00148
-11.572	0.0218964	-11.548	0.00318	-11.572	0.0172958	-11.548	-0.00208	-11.572	-0.00146	-11.548	0.00893	-11.548	-0.00197
-11.547	0.0218964	-11.5229	0.00318	-11.547	0.0212021	-11.5229	-0.00208	-11.547	-0.00146	-11.523	0.00893	-11.523	0.0078
-11.522	0.016037	-11.4979	0.00318	-11.522	0.0172958	-11.4979	-0.00793	-11.522	-0.00146	-11.498	0.0128326	-11.498	0.0078
-11.497	0.0121307	-11.473	0.00881	-11.497	0.0172958	-11.473	0.00356	-11.497	-0.00146	-11.473	0.0145571	-11.473	0.0134137
-11.472	0.0277557	-11.4479	0.0225603	-11.472	0.0231552	-11.4479	0.00754	-11.472	0.0044	-11.448	0.0185301	-11.448	0.0115415
-11.447	0.031662	-11.423	0.0168533	-11.447	0.0270615	-11.423	0.00769	-11.447	0.00831	-11.423	0.018692	-11.423	0.0078
-11.422	0.031662	-11.3979	0.0129471	-11.422	0.0368271	-11.3979	0.00769	-11.422	0.0122147	-11.398	0.018692	-11.398	0.0078
-11.397	0.031662	-11.3729	0.0129471	-11.397	0.0297928	-11.3729	0.00769	-11.397	0.00831	-11.373	0.0128326	-11.373	0.0078
-11.372	0.0246277	-11.348	0.0129471	-11.372	0.0251083	-11.348	0.0174561	-11.372	0.00831	-11.348	0.00893	-11.348	0.0078
-11.347	0.0199432	-11.3229	0.0189589	-11.347	0.0251083	-11.3229	0.00784	-11.347	0.00831	-11.323	0.0149477	-11.323	0.00405
-11.322	0.0258026	-11.298	0.0225599	-11.322	0.0212021	-11.298	0.00754	-11.322	0.0044	-11.298	0.0185392	-11.298	0.0174101
-11.297	0.0297089	-11.2729	0.0227127	-11.297	0.0251083	-11.2729	0.00769	-11.297	0.00831	-11.273	0.018692	-11.273	0.0117035
-11.272	0.0297089	-11.2479	0.0168533	-11.272	0.019249	-11.2479	0.00769	-11.272	0.00245	-11.248	0.018692	-11.248	0.0078
-11.247	0.0297089	-11.223	0.0129471	-11.247	0.0251083	-11.223	0.00769	-11.247	0.00831	-11.223	0.0128326	-11.223	0.0078
-11.222	0.0238495	-11.1979	0.0129471	-11.222	0.0251083	-11.1979	0.00769	-11.222	0.00831	-11.198	0.00893	-11.198	0.0078
-11.197	0.0199432	-11.173	0.0185772	-11.197	0.0251083	-11.173	0.0230862	-11.197	0.00831	-11.173	0.0145565	-11.173	0.0134274
-11.172	0.0258026	-11.1479	0.0225603	-11.172	0.0309677	-11.1479	0.0270692	-11.172	0.0141678	-11.148	0.0185301	-11.148	0.0174009
-11.147	0.0297089	-11.1229	0.00745	-11.147	0.034874	-11.1229	0.0178142	-11.147	0.018074	-11.123	0.00931	-11.123	0.00232
-11.122	0.0199432	-11.098	0.0129471	-11.122	0.034874	-11.098	0.0104218	-11.122	0.00245	-11.098	0.018692	-11.098	0.0078
-11.097	0.0297089	-11.0729	0.0129471	-11.097	0.0290146	-11.0729	0.00574	-11.097	-0.00146	-11.073	0.018692	-11.073	0.0078
-11.072	0.0297089	-11.048	0.0129471	-11.072	0.0251083	-11.048	0.00574	-11.072	-0.00146	-11.048	0.018692	-11.048	0.0078
-11.047	0.0297089	-11.0229	0.0129471	-11.047	0.0251083	-11.0229	0.00574	-11.047	0.00831	-11.023	0.0128326	-11.023	0.0078
-11.022	0.0238495	-10.9979	0.0129471	-11.022	0.0251083	-10.9979	0.00574	-11.022	0.00831	-10.998	0.00893	-10.998	0.0078
-10.997	0.0199432	-10.973	0.0185778	-10.997	0.0251083	-10.973	0.0230868	-10.997	0.00831	-10.973	0.0145571	-10.973	0.0134137
-10.972	0.0258026	-10.9479	0.0131757	-10.972	0.0309677	-10.9479	0.0176847	-10.972	0.0141678	-10.948	0.0208881	-10.948	0.00804
-10.947	0.0297089	-10.923	0.0168533	-10.947	0.0290146	-10.923	0.0174561	-10.947	0.00245	-10.923	0.0206451	-10.923	0.019516
-10.922	0.0297089	-10.8979	0.0129471	-10.922	0.0251083	-10.8979	0.0174561	-10.922	-0.00146	-10.898	0.0206451	-10.898	0.0136566
-10.897	0.0297089	-10.8729	0.0129471	-10.897	0.0251083	-10.8729	0.0174561	-10.897	-0.00146	-10.873	0.0206451	-10.873	0.00975
-10.872	0.0297089	-10.848	0.0129471	-10.872	0.0251083	-10.848	0.0115967	-10.872	-0.00146	-10.848	0.0147858	-10.848	0.00975
-10.847	0.0238495	-10.8229	0.0129471	-10.847	0.0251083	-10.8229	0.00769	-10.847	-0.00146	-10.823	0.0108795	-10.823	0.00975
-10.822	0.0199432	-10.798	0.0129471	-10.822	0.0251083	-10.798	0.00769	-10.822	-0.00146	-10.798	0.0108795	-10.798	0.00975
-10.797	0.0199432	-10.7729	0.00919	-10.797	0.0251083	-10.7729	0.0137022	-10.797	0.00831	-10.773	0.00714	-10.773	0.00601
-10.772	0.0258026	-10.7479	0.0225694	-10.772	0.0153427	-10.7479	0.0173128	-10.772	0.0044	-10.748	0.0107267	-10.748	0.0096
-10.747	0.0297089	-10.723	0.0227127	-10.747	0.0251083	-10.723	0.0174561	-10.747	0.00831	-10.723	0.0108795	-10.723	0.00975
-10.722	0.0297089	-10.6979	0.0168533	-10.722	0.0251083	-10.6979	0.0174561	-10.722	0.00831	-10.698	0.0108795	-10.698	0.00975
-10.697	0.0297089	-10.673	0.0129471	-10.697	0.0251083	-10.673	0.0174561	-10.697	0.00127	-10.673	0.0206451	-10.673	0.019516
-10.672	0.0238495	-10.6479	0.0129471	-10.672	0.0251083	-10.6479	0.0115967	-10.672	-0.00341	-10.648	0.0206451	-10.648	0.019516
-10.647	0.0199432	-10.6229	0.00918	-10.647	0.0251083	-10.6229	0.00393	-10.647	-0.00341	-10.623	0.0110323	-10.623	0.0099
-10.622	0.016037	-10.598	0.0127946	-10.622	0.0212021	-10.598	0.00754	-10.622	-0.00732	-10.598	0.0107271	-10.598	0.00959
-10.597	0.0199432	-10.5729	0.0129471	-10.597	0.0251083	-10.5729	0.0174561	-10.597	0.00831	-10.573	0.0108795	-10.573	0.00975
-10.572	0.0199432	-10.548	0.0246658	-10.572	0.019249	-10.548	0.0174561	-10.572	0.00831	-10.548	0.0108795	-10.548	0.00975
-10.547	0.0199432	-10.5229	0.0176315	-10.547	0.0251083	-10.5229	0.0174561	-10.547	0.00831	-10.523	0.0108795	-10.523	0.00975
-10.522	0.0297089	-10.4979	0.0129471	-10.522	0.0251083	-10.4979	0.0174561	-10.522	0.00831	-10.498	0.0108795	-10.498	0.00975
-10.497	0.0238495	-10.473	0.00356	-10.497	0.0251083	-10.473	0.00221	-10.497	0.00245	-10.473	0.0112606	-10.473	0.0101553
-10.472	0.0101776	-10.4479	0.00318	-10.472	0.0153427	-10.4479	-0.00208	-10.472	-0.0112228	-10.448	0.00385	-10.448	0.00975
-10.447	0.0101776	-10.423	0.00318	-10.447	0.0153427	-10.423	0.00769	-10.447	-0.0112228	-10.423	-0.000839	-10.423	0.00389
-10.422	0.0101776	-10.3979	0.00994	-10.422	0.0153427	-10.3979	0.0144502	-10.422	-0.00146	-10.398	0.0059	-10.398	0.00673
-10.397	0.0172119	-10.3729	0.0147284	-10.397	0.022377	-10.3729	0.0192374	-10.397	0.00558	-10.373	0.0106963	-10.373	0.0115202
-10.372	0.0336151	-10.348	0.0149002	-10.372	0.0212021	-10.348	0.0194092	-10.372	0.0102615	-10.348	0.0108795	-10.348	0.0117035
-10.347	0.0336151	-10.3229	0.0149002	-10.347	0.0172958	-10.3229	0.0135498	-10.347	0.0102615	-10.323	0.0108795	-10.323	0.0214691
-10.322	0.0336151	-10.298	0.0152822	-10.322	0.0172958	-10.298	0.00026	-10.322	0.0044	-10.298	0.0015	-10.298	0.0120855
-10.297	0.0179901	-10.2729	0.0149002	-10.297	0.019249	-10.2729	-0.000122	-10.297	-0.00927	-10.273	0.00111	-10.273	0.0117035
-10.272	0.0140839	-10.2479	0.00904	-10.272	0.019249	-10.2479	0.00964	-10.272	0.000496	-10.248	0.0108795	-10.248	0.0117035
-10.247	0.0140839	-10.223	0.00513	-10.247	0.019249	-10.223	0.00964	-10.247	0.000496	-10.223	0.00502	-10.223	0.0117035
-10.222	0.0140839	-10.1979	0.00513	-10.222	0.0133896	-10.1979	0.00964	-10.222	0.000496	-10.198	0.00111	-10.198	0.0117035
-10.197	0.0140839	-10.173	0.00513	-10.197	0.00948	-10.173	0.00964	-10.197	0.000496	-10.173	0.00111	-10.173	0.00467
-10.172	0.0140839	-10.1479	0.00513	-10.172	0.00948	-10.1479	0.00964	-10.172	0.000496	-10.148	0.00111	-10.148	-1.53e-05
-10.147	0.0140839	-10.1229	-0.00051	-10.147	0.00948	-10.1229	0.004	-10.147	-0.00536	-10.123	-0.00452	-10.123	-0.00565
-10.122	0.00822	-10.098	0.00303	-10.122	0.00362	-10.098	0.0114442	-10.122	-0.0151291	-10.098	0.00877	-10.098	-0.00213
-10.097	0.00627	-10.0729	0.00318	-10.097	0.0172958	-10.0729	0.00769	-10.097	-0.0112228	-10.073	0.00307	-10.073	0.0078
-10.072	0.0121307	-10.048	0.0129471	-10.072	0.0172958	-10.048	0.00769	-10.072	-0.0112228	-10.048	-0.000839	-10.048	0.0078
[truncated: 14,384 more rows]

## Sheet: Figure 5c (2)
Time (sec)	Cycle: 84 Helicon H330_MDM29.7656_Y	fit_Y	Cycle: 85 Helicon H330_MDM219.531_Y	fit_Y	Cycle: 86 Helicon H330_MDM239.062_Y	fit_Y	Cycle: 87 Helicon H330_MDM278.125_Y	fit_Y	Cycle: 88 Helicon H330_MDM2156.25_Y	fit_Y	Cycle: 89 Helicon H330_MDM2312.5 _Y	fit_Y	Cycle: 90 Helicon H330_MDM2625 nM_Y	fit_Y
-60.0229	0.125061	0	0.10321	0	0.139709	0	0.159943	0	0.133575	0	0.135437	0	0.114868	0
-59.9979	0.127014	0	0.10321	0	0.149475	0	0.159943	0	0.12381	0	0.135437	0	0.114868	0
-59.973	0.117249	0	0.10321	0	0.149475	0	0.159943	0	0.12381	0	0.135437	0	0.114868	0
-59.9479	0.117249	0	0.0934448	0	0.149475	0	0.159943	0	0.12381	0	0.145203	0	0.114868	0
-59.923	0.115295	0	0.10321	0	0.139733	0	0.169708	0	0.114068	0	0.135056	0	0.105126	0
-59.8979	0.10553	0	0.0934448	0	0.139686	0	0.148224	0	0.123786	0	0.116287	0	0.12461	0
-59.8729	0.115295	0	0.0914917	0	0.129968	0	0.15799	0	0.114044	0	0.135079	0	0.105126	0
-59.848	0.10553	0	0.0914917	0	0.141634	0	0.148224	0	0.125734	0	0.116363	0	0.116793	0
-59.8229	0.117249	0	0.10321	0	0.13385	0	0.159943	0	0.115997	0	0.137008	0	0.107056	0
-59.798	0.107483	0	0.0934448	0	0.143616	0	0.140411	0	0.115997	0	0.127625	0	0.107056	0
-59.7729	0.107483	0	0.0836792	0	0.143592	0	0.150177	0	0.125739	0	0.11824	0	0.107032	0
-59.7479	0.107483	0	0.10321	0	0.141691	0	0.159943	0	0.114044	0	0.117429	0	0.0953656	0
-59.723	0.0957642	0	0.0817261	0	0.141639	0	0.138458	0	0.11402	0	0.11824	0	0.105079	0
-59.6979	0.10553	0	0.0914917	0	0.141663	0	0.148224	0	0.114044	0	0.127242	0	0.105103	0
-59.673	0.0957642	0	0.0817261	0	0.129944	0	0.138458	0	0.114044	0	0.117859	0	0.0953369	0
-59.6479	0.0957642	0	0.0817261	0	0.129944	0	0.140411	0	0.104279	0	0.127625	0	0.0953369	0
-59.6229	0.0957642	0	0.0836792	0	0.120202	0	0.150177	0	0.0945129	0	0.127266	0	0.0738764	0
-59.598	0.0762329	0	0.0739136	0	0.12992	0	0.130646	0	0.104255	0	0.11824	0	0.0953131	0
-59.5729	0.0859985	0	0.0739136	0	0.139709	0	0.150177	0	0.114044	0	0.116288	0	0.105103	0
-59.548	0.0957642	0	0.0934448	0	0.129968	0	0.150177	0	0.104302	0	0.146775	0	0.0953607	0
-59.5229	0.0859985	0	0.0719604	0	0.149451	0	0.140411	0	0.104255	0	0.147537	0	0.105079	0
-59.4979	0.093811	0	0.0914917	0	0.139733	0	0.140411	0	0.104279	0	0.156563	0	0.0953608	0
-59.473	0.0957642	0	0.0719604	0	0.149451	0	0.150177	0	0.123786	0	0.157302	0	0.114844	0
-59.4479	0.093811	0	0.0817261	0	0.139709	0	0.18924	0	0.133575	0	0.195602	0	0.114868	0
-59.423	0.093811	0	0.0621948	0	0.149475	0	0.18924	0	0.153107	0	0.195984	0	0.126587	0
-59.3979	0.10553	0	0.0621948	0	0.159241	0	0.208771	0	0.174591	0	0.215515	0	0.136353	0
-59.3729	0.115295	0	0.0719604	0	0.169006	0	0.230255	0	0.194122	0	0.237	0	0.155884	0
-59.348	0.125061	0	0.0719604	0	0.180749	0	0.259552	0	0.203912	0	0.265915	0	0.165673	0
-59.3229	0.134827	0	0.0817261	0	0.211975	0	0.269318	0	0.223419	0	0.276062	0	0.185181	0
-59.298	0.164124	0	0.10321	0	0.221765	0	0.30838	0	0.244927	0	0.314743	0	0.196923	0
-59.2729	0.175842	0	0.112976	0	0.219811	0	0.320099	0	0.254693	0	0.326462	0	0.22622	0
-59.2479	0.195374	0	0.132507	0	0.233507	0	0.33963	0	0.2742	0	0.326127	0	0.216478	0
-59.223	0.195374	0	0.132507	0	0.233531	0	0.351349	0	0.266459	0	0.335466	0	0.216502	0
-59.1979	0.177795	0	0.124695	0	0.219788	0	0.331818	0	0.2742	0	0.337722	0	0.226196	0
-59.173	0.175842	0	0.132507	0	0.233531	0	0.307983	0	0.264506	0	0.313981	0	0.206737	0
-59.1479	0.175842	0	0.122742	0	0.221788	0	0.312286	0	0.264482	0	0.316315	0	0.196947	0
-59.1229	0.177795	0	0.13446	0	0.229606	0	0.331818	0	0.2742	0	0.318243	0	0.185233	0
-59.098	0.195374	0	0.142273	0	0.229577	0	0.347443	0	0.254693	0	0.326462	0	0.19497	0
-59.0729	0.214905	0	0.120789	0	0.241272	0	0.361115	0	0.2742	0	0.353805	0	0.175415	0
-59.048	0.244202	0	0.144226	0	0.268616	0	0.380646	0	0.295685	0	0.385437	0	0.155884	0
-59.0229	0.283264	0	0.181335	0	0.299866	0	0.409943	0	0.332794	0	0.416687	0	0.146118	0
-58.9979	0.316467	0	0.212585	0	0.212266	0	0.449005	0	0.244904	0	0.441614	0	0.214769	0
-58.973	0.226624	0	0.124695	0	0.202305	0	0.368927	0	0.235233	0	0.354616	0	0.198948	0
-58.9479	0.22467	0	0.114929	0	0.198303	0	0.361115	0	0.235138	0	0.347105	0	0.196899	0
-58.923	0.226624	0	0.112976	0	0.200333	0	0.361115	0	0.231308	0	0.345155	0	0.18721	0
-58.8979	0.22467	0	0.120789	0	0.190586	0	0.366974	0	0.225468	0	0.34485	0	0.17551	0
-58.8729	0.22467	0	0.112976	0	0.190562	0	0.359161	0	0.215607	0	0.343347	0	0.17744	0
-58.848	0.226624	0	0.124695	0	0.19017	0	0.361115	0	0.21373	0	0.337343	0	0.165726	0
-58.8229	0.234436	0	0.130554	0	0.182678	0	0.366974	0	0.205841	0	0.333128	0	0.157837	0
-58.798	0.226624	0	0.122742	0	0.161667	0	0.353302	0	0.203964	0	0.325624	0	0.154007	0
-58.7729	0.22467	0	0.130554	0	0.170634	0	-0.059967	0	0.211772	0	-0.0660847	0	0.148143	0
-58.7479	0.234436	0	0.132507	0	0.165191	0	-0.110748	0	0.207794	0	-0.11983	0	0.146209	0
-58.723	0.203186	0	0.136414	0	0.159699	0	-0.181854	0	0.211762	0	-0.181167	0	0.153993	0
-58.6979	0.220764	0	0.148132	0	0.143219	0	-0.227936	0	-0.243378	0	-0.226855	0	0.122681	0
-58.673	-0.299927	0	0.126648	0	0.140168	0	-0.304108	0	-0.293304	0	-0.297194	0	0.116883	0
-58.6479	-0.346802	0	0.118835	0	0.14757	0	-0.358795	0	-0.33824	0	-0.352813	0	0.0977344	0
-58.6229	-0.392517	0	0.130554	0	0.143663	0	-0.414276	0	-0.384003	0	-0.401595	0	0.0953847	0
-58.598	-0.424927	0	0.132507	0	0.153285	0	-0.46817	0	0.106929	0	-0.431569	0	0.0686906	0
-58.5729	0.062561	0	0.16687	0	0.150269	0	0.0173645	0	0.103119	0	0.027864	0	0.0562744	0
-58.548	0.0606079	0	0.162598	0	0.157223	0	0.00253	0	0.105373	0	0.0122666	0	0.062069	0
-58.5229	0.0567017	0	0.178589	0	0.160343	0	0.000946	0	0.104221	0	0.00354	0	0.0640298	0
-58.4979	0.0645142	0	0.177429	0	0.144383	0	-0.00607	0	0.0874939	0	0.00301	0	0.046483	0
-58.473	0.0508423	0	0.162598	0	0.131058	0	-0.0169983	0	0.0780488	0	-0.0181286	0	0.04451	0
-58.4479	0.0488892	0	0.155151	0	0.115112	0	-0.0205383	0	0.0640564	0	-0.0301655	0	0.027771	0
-58.423	0.024292	0	0.137207	0	0.104503	0	-0.0365295	0	0.0514937	0	-0.0504621	0	0.0261336	0
-58.3979	0.0254517	0	0.136414	0	0.09474	0	-0.0412292	0	0.0389843	0	-0.0579536	0	0.0249768	0
-58.3729	0.0129395	0	0.116882	0	0.0752305	0	-0.0568542	0	0.0191345	0	-0.0692539	0	0.0171861	0
-58.348	-0.00891	0	0.107117	0	0.0751964	0	-0.0763855	0	0.0124217	0	-0.0815596	0	0.0112925	0
-58.3229	-0.0058	0	0.101257	0	0.0643311	0	-0.0744324	0	0.00467	0	-0.0835406	0	-0.00153	0
-58.298	-0.0206299	0	0.0922852	0	0.0607405	0	-0.0873108	0	-0.00124	0	-0.0895246	0	-0.00512	0
-58.2729	-0.0300293	0	0.0809326	0	0.0537243	0	-0.0869446	0	-0.0129566	0	-0.0981758	0	-0.00432	0
-58.2479	-0.0292358	0	0.0719604	0	0.0505952	0	-0.0959167	0	-0.0121155	0	-0.109696	0	0.00152	0
-58.223	-0.0343018	0	0.0727539	0	0.0431815	0	-0.106842	0	-0.0332651	0	-0.102342	0	-0.0043	0
-58.1979	-0.041748	0	0.0582886	0	0.0420532	0	-0.117401	0	-0.0402527	0	-0.113493	0	-0.00818	0
-58.173	-0.0429077	0	0.0477295	0	0.0408202	0	-0.126007	0	-0.045392	0	-0.119248	0	0.00151	0
-58.1479	-0.0440674	0	0.043457	0	0.0224906	0	-0.13028	0	-0.069581	0	-0.121873	0	-0.0101632	0
-58.1229	-0.0565796	0	0.0309448	0	0.0158023	0	-0.142792	0	-0.0754089	0	-0.138951	0	-0.00123	0
-58.098	-0.0632324	0	0.0231323	0	-0.00601	0	-0.150604	0	-0.083252	0	-0.143372	0	-0.011322	0
-58.0729	-0.0772705	0	0.0153198	0	-0.0145874	0	-0.166229	0	-0.1008	0	-0.156082	0	-0.0179443	0
-58.048	-0.093689	0	-0.00226	0	-0.00764	0	-0.175995	0	-0.104782	0	-0.172731	0	-0.0071	0
-58.0229	-0.0839233	0	0.0036	0	-0.0185413	0	-0.18576	0	-0.116472	0	-0.176301	0	-0.0140857	0
-57.9979	-0.0995483	0	-0.00616	0	-0.0236332	0	-0.195526	0	-0.120331	0	-0.191584	0	-0.00746	0
-57.973	-0.093689	0	0.0036	0	-0.0400237	0	-0.200592	0	-0.126236	0	-0.18921	0	-0.00902	0
-57.9479	-0.093689	0	0.0036	0	-0.0544434	0	-0.209991	0	-0.139862	0	-0.196776	0	-0.0140381	0
-57.923	-0.105408	0	-0.0178833	0	-0.0685167	0	-0.215057	0	-0.162541	0	-0.213608	0	-0.0249987	0
-57.8979	-0.11438	0	-0.0385742	0	-0.0693492	0	-0.237701	0	-0.16612	0	-0.227815	0	-0.0188121	0
-57.8729	-0.114014	0	-0.0264893	0	-0.0810414	0	-0.240448	0	-0.175018	0	-0.232987	0	-0.0258046	0
-57.848	-0.121033	0	-0.0276489	0	-0.0947008	0	-0.241241	0	-0.197698	0	-0.235092	0	-0.0347643	0
-57.8229	-0.139771	0	-0.0424805	0	-0.0888062	0	-0.24942	0	-0.196503	0	-0.24829	0	-0.0285034	0
-57.798	-0.134705	0	-0.0374146	0	-0.110324	0	-0.234589	0	-0.21802	0	-0.240983	0	-0.039462	0
-57.7729	-0.145264	0	-0.0421143	0	-0.113458	0	-0.233429	0	-0.22976	0	-0.231675	0	-0.0414362	0
-57.7479	-0.141724	0	-0.0561523	0	-0.122868	0	-0.212311	0	-0.231659	0	-0.224124	0	-0.0414467	0
-57.723	-0.134705	0	-0.0608521	0	-0.137677	0	-0.19046	0	-0.239514	0	-0.202561	0	-0.0472841	0
-57.6979	-0.121826	0	-0.0764771	0	-0.139587	0	-0.170929	0	-0.22464	0	-0.177092	0	-0.0550537	0
-57.673	-0.106201	0	-0.0772705	0	-0.138867	0	-0.139679	0	-0.209454	0	-0.13292	0	-0.0395021	0
-57.6479	-0.0753174	0	-0.065918	0	-0.150178	0	-0.106842	0	-0.20514	0	-0.0945292	0	-0.0609445	0
-57.6229	-0.0632324	0	-0.0686646	0	-0.143537	0	-0.0869446	0	-0.175812	0	-0.0658836	0	-0.0578433	0
-57.598	-0.0495605	0	-0.0635986	0	-0.137679	0	-0.0693665	0	-0.148879	0	-0.0423739	0	-0.0582113	0
-57.5729	-0.0245361	0	-0.0463867	0	-0.133728	0	-0.0470886	0	-0.134796	0	-0.0243682	0	-0.0648193	0
-57.548	-0.010498	0	-0.0421143	0	-0.123988	0	-0.0517883	0	-0.106685	0	-0.0114288	0	-0.0648451	0
-57.5229	0.00397	0	-0.0296021	0	-0.0927457	0	-0.0412292	0	-0.0793485	0	0.00316	0	-0.0531339	0
-57.4979	0.0117798	0	-0.0209961	0	-0.0837479	0	-0.028717	0	-0.070343	0	0.00939	0	-0.0452957	0
-57.473	0.0168457	0	-0.00696	0	-0.0587416	0	-0.0263977	0	-0.0500441	0	0.00615	0	-0.031642	0
-57.4479	0.0215454	0	0.0114136	0	-0.055603	0	-0.0197449	0	-0.0461121	0	0.0184023	0	-0.0198975	0
-57.423	0.0254517	0	0.00165	0	-0.0438986	0	-0.0119324	0	-0.0324545	0	0.016525	0	-0.00233	0
-57.3979	0.0371704	0	0.0153198	0	-0.0263395	0	-0.0158386	0	-0.0121488	0	0.0129237	0	0.0191317	0
-57.3729	0.0547485	0	0.0270386	0	-0.039978	0	-0.0119324	0	-0.0265808	0	0.026062	0	0.0211182	0
-57.348	0.0567017	0	0.0231323	0	-0.0271024	0	-0.00412	0	-0.0195646	0	0.0163416	0	0.0320407	0
-57.3229	0.0480957	0	0.0133667	0	-0.0372314	0	-0.00296	0	-0.0148621	0	0.0174871	0	0.0199585	0
-57.298	0.0449829	0	0.0133667	0	-0.0341282	0	-0.00803	0	-0.0265903	0	0.0242614	0	0.0211086	0
-57.2729	0.0586548	0	0.0172729	0	-0.0380154	0	-0.00412	0	-0.03829	0	0.0208436	0	0.0230808	0
-57.2479	0.0477295	0	0.0036	0	-0.0321894	0	-0.0119324	0	-0.0187683	0	0.00689	0	0.0367193	0
-57.223	0.0567017	0	0.0192261	0	-0.0341139	0	0.0076	0	-0.026576	0	0.0220795	0	0.0250292	0
-57.1979	0.0508423	0	0.0211792	0	-0.0263062	0	-0.000214	0	-0.0226746	0	0.0242617	0	0.0289307	0
-57.173	0.0488892	0	0.0211792	0	-0.0302267	0	-0.000214	0	-0.0277548	0	0.0243375	0	0.0308695	0
-57.1479	0.0606079	0	0.0211792	0	-0.0399637	0	0.00565	0	-0.034379	0	0.0297396	0	0.028945	0
-57.1229	0.0547485	0	0.0114136	0	-0.0243673	0	0.00369	0	-0.0324402	0	0.0184644	0	0.0308695	0
-57.098	0.0547485	0	0.0114136	0	-0.00485	0	0.00565	0	-0.0226984	0	0.0323025	0	0.0347662	0
-57.0729	0.0645142	0	0.0270386	0	-0.0165405	0	0.0154114	0	-0.0343933	0	0.0355984	0	0.027771	0
-57.048	0.0488892	0	0.0328979	0	-0.0193042	0	0.00253	0	-0.0254382	0	0.0204766	0	0.0300732	0
-57.0229	0.052002	0	0.0340576	0	-0.0243407	0	0.0146179	0	-0.034381	0	0.0231177	0	0.0250368	0
-56.9979	0.0567017	0	0.0180664	0	-0.0184937	0	0.00955	0	-0.0304871	0	0.0221558	0	0.019165	0
-56.973	0.0508423	0	0.0133667	0	-0.0126486	0	0.00955	0	-0.0285482	0	0.0184782	0	0.0250101	0
-56.9479	0.0527954	0	0.0289917	0	-0.0184937	0	0.00955	0	-0.0246277	0	0.0336453	0	0.0152588	0
-56.923	0.0567017	0	0.0231323	0	-0.0157471	0	0.00955	0	-0.0246277	0	0.0221558	0	0.019165	0
-56.8979	0.0567017	0	0.0172729	0	-0.0146017	0	0.00955	0	-0.024642	0	0.0184782	0	0.0211039	0
-56.8729	0.0567017	0	0.0289917	0	-0.0106907	0	0.0154114	0	-0.0148621	0	0.0183928	0	0.0250149	0
-56.848	0.0567017	0	0.0270386	0	-0.0204229	0	0.0134583	0	-0.0246038	0	0.027634	0	0.00942	0
-56.8229	0.039917	0	0.0133667	0	-0.00873	0	-0.000214	0	-0.0207214	0	0.0182495	0	0.0172119	0
-56.798	0.0449829	0	0.00751	0	-0.0145874	0	0.00369	0	-0.0246277	0	0.0112305	0	0.0172119	0
-56.7729	0.0449829	0	0.0133667	0	-0.0223904	0	-0.000214	0	-0.0343838	0	0.0161439	0	0.0133152	0
-56.7479	0.0410767	0	0.00946	0	-0.00874	0	-0.00412	0	-0.0343933	0	0.0125334	0	0.011343	0
-56.723	0.0449829	0	0.00751	0	-0.0145874	0	0.00955	0	-0.0414124	0	0.010437	0	0.00745	0
-56.6979	0.0547485	0	0.0036	0	-0.0223999	0	0.00955	0	-0.0429993	0	0.00638	0	0.0133057	0
-56.673	0.0508423	0	-0.00616	0	-0.0185032	0	0.00565	0	-0.0316563	0	0.00278	0	0.011343	0
-56.6479	0.0488892	0	0.0036	0	-0.00873	0	0.00955	0	-0.0363464	0	0.00653	0	0.00745	0
-56.6229	0.0449829	0	0.0036	0	-0.0145874	0	0.0134583	0	-0.0363464	0	0.0162964	0	0.0113525	0
-56.598	0.0567017	0	0.0036	0	-0.0301838	0	0.00955	0	-0.038271	0	0.015839	0	-0.00424	0
-56.5729	0.0391235	0	-0.0139771	0	-0.0204468	0	-0.00217	0	-0.0382996	0	0.00458	0	-0.00427	0
-56.548	0.0352173	0	-0.0178833	0	-0.0204468	0	-0.00803	0	-0.0382996	0	-0.00128	0	0.00549	0
-56.5229	0.0449829	0	-0.0178833	0	-0.0204611	0	-0.000214	0	-0.0383139	0	-0.00496	0	0.0113382	0
-56.4979	0.0449829	0	-0.0120239	0	-0.0204563	0	0.00565	0	-0.0285339	0	0.0105803	0	0.00939	0
-56.473	0.0449829	0	-0.0139771	0	-0.0146017	0	0.00369	0	-0.0226889	0	0.0145719	0	0.0113382	0
-56.4479	0.0547485	0	-0.0120239	0	-0.0106812	0	0.00565	0	-0.0187683	0	0.0203555	0	0.0152588	0
-56.423	0.0547485	0	-0.00812	0	-0.0262823	0	0.00955	0	-0.0343695	0	0.0237278	0	0.0152826	0
-56.3979	0.0449829	0	-0.0178833	0	-0.0302124	0	-0.000214	0	-0.0382996	0	0.0143433	0	0.00824	0
-56.3729	0.0547485	0	-0.00812	0	-0.0204468	0	-0.000214	0	-0.0382996	0	0.0143433	0	0.00354	0
-56.348	0.0547485	0	-0.00812	0	-0.0204468	0	0.00369	0	-0.0265808	0	0.00848	0	0.00354	0
-56.3229	0.0547485	0	-0.00812	0	-0.0263062	0	-0.000214	0	-0.0265808	0	0.0143433	0	0.00354	0
-56.298	0.0488892	0	-0.00812	0	-0.0302124	0	0.00565	0	-0.0265808	0	0.0143433	0	-0.00232	0
-56.2729	0.0547485	0	-0.00812	0	-0.0399542	0	0.00369	0	-0.0363226	0	0.0139621	0	-0.0062	0
-56.2479	0.0449829	0	-0.0237427	0	-0.034133	0	-0.00998	0	-0.0304871	0	0.00479	0	-0.000381	0
-56.223	0.0508423	0	-0.0120239	0	-0.0302219	0	0.00565	0	-0.0324497	0	0.0105895	0	0.00353	0
-56.1979	0.0488892	0	-0.00812	0	-0.0204468	0	0.00955	0	-0.0363464	0	0.00848	0	0.00354	0
-56.173	0.0449829	0	-0.00812	0	-0.0146017	0	0.00955	0	-0.0207357	0	0.00481	0	0.00939	0
-56.1479	0.0508423	0	0.00751	0	-0.0106907	0	0.0154114	0	-0.0168247	0	0.0203551	0	0.0172024	0
-56.1229	0.0645142	0	0.0114136	0	-0.0165405	0	0.0193176	0	-0.0168152	0	0.0241089	0	0.0133057	0
-56.098	0.0645142	0	0.0114136	0	-0.0301886	0	0.0193176	0	-0.0324163	0	0.0237278	0	0.00356	0
-56.0729	0.0547485	0	-0.00537	0	-0.0302124	0	0.00253	0	-0.0363464	0	0.00848	0	0.00354	0
-56.048	0.0547485	0	-0.0100708	0	-0.0302124	0	0.0076	0	-0.0265808	0	0.00458	0	0.00745	0
-56.0229	0.0586548	0	-0.0100708	0	-0.0302124	0	0.0076	0	-0.0265808	0	0.0162964	0	0.00354	0
-55.9979	0.0547485	0	-0.000305	0	-0.0204468	0	0.0076	0	-0.0265808	0	0.0162964	0	0.00354	0
-55.973	0.0547485	0	-0.000305	0	-0.0263062	0	0.0076	0	-0.0265808	0	0.010437	0	0.00354	0
-55.9479	0.0547485	0	-0.00616	0	-0.0302124	0	-0.00412	0	-0.0324402	0	0.000671	0	0.0133057	0
-55.923	0.0547485	0	-0.0100708	0	-0.0231867	0	-0.00217	0	-0.0293207	0	-0.0103611	0	0.0105658	0
-55.8979	0.0391235	0	-0.0011	0	-0.0185051	0	-0.00491	0	-0.0304985	0	-0.00775	0	0.0152473	0
-55.8729	0.0391235	0	0.0036	0	-0.0184937	0	-0.000214	0	-0.0402527	0	-0.00323	0	0.0152588	0
-55.848	0.0352173	0	0.0036	0	-0.0255127	0	-0.00607	0	-0.0441589	0	-0.00323	0	0.00354	0
-55.8229	0.0352173	0	-0.00226	0	-0.0360718	0	-0.00998	0	-0.0441589	0	-0.00323	0	0.00159	0
-55.798	0.0352173	0	-0.0120239	0	-0.039978	0	-0.00998	0	-0.0441589	0	-0.00323	0	-0.00232	0
-55.7729	0.0352173	0	-0.0217896	0	-0.0497198	0	-0.00998	0	-0.0539007	0	-0.00362	0	-0.0120611	0
-55.7479	0.0254517	0	-0.0256958	0	-0.0439129	0	-0.0197449	0	-0.0382996	0	-0.0125707	0	-0.00625	0
-55.723	0.031311	0	-0.0139771	0	-0.0224332	0	-0.00803	0	-0.0285673	0	0.00902	0	0.00351	0
-55.6979	0.0410767	0	-0.000305	0	-0.0184937	0	0.00565	0	-0.0246277	0	0.0223086	0	0.00745	0
-55.673	0.0449829	0	0.0036	0	-0.0184937	0	0.0193176	0	-0.0246277	0	0.0202026	0	0.00745	0
-55.6479	0.0567017	0	0.0036	0	-0.0184937	0	0.0193176	0	-0.0246277	0	0.0162964	0	0.000427	0
-55.6229	0.0449829	0	-0.00226	0	-0.0184937	0	0.0193176	0	-0.0246277	0	0.0162964	0	-0.00427	0
-55.598	0.0567017	0	-0.00616	0	-0.0184937	0	0.0134583	0	-0.0246277	0	0.0162964	0	0.00549	0
-55.5729	0.0567017	0	0.0036	0	-0.0184937	0	0.00955	0	-0.0246277	0	0.026062	0	0.00549	0
-55.548	0.0567017	0	0.0036	0	-0.0282354	0	0.00955	0	-0.0246038	0	0.0256809	0	-0.00425	0
-55.5229	0.046936	0	-0.00616	0	-0.0341187	0	-0.000214	0	-0.0316467	0	0.0162964	0	-0.00427	0
-55.4979	0.0410767	0	-0.0120239	0	-0.0321798	0	-0.000214	0	-0.0304871	0	0.0165113	0	0.00157	0
-55.473	0.0430298	0	-0.0100708	0	-0.0282688	0	0.00565	0	-0.0265903	0	0.0223082	0	0.00548	0
-55.4479	0.046936	0	-0.00616	0	-0.0282593	0	0.00955	0	-0.0265808	0	0.026062	0	-0.000366	0
-55.423	0.046936	0	0.0036	0	-0.0282593	0	0.00955	0	-0.0265808	0	0.026062	0	0.00549	0
-55.3979	0.046936	0	0.0036	0	-0.0184937	0	0.00955	0	-0.0265808	0	0.026062	0	0.00549	0
-55.3729	0.046936	0	0.0036	0	-0.0184937	0	0.00955	0	-0.0168152	0	0.0202026	0	0.00549	0
-55.348	0.0567017	0	0.0036	0	-0.0184937	0	0.00955	0	-0.0168152	0	0.026062	0	0.00549	0
-55.3229	0.0567017	0	0.0036	0	-0.0184937	0	0.00955	0	-0.0168152	0	0.026062	0	0.00549	0
-55.298	0.0567017	0	0.0036	0	-0.0223904	0	0.00955	0	-0.0207119	0	0.0259095	0	0.0016	0
-55.2729	0.0527954	0	0.00946	0	-0.00874	0	0.0154114	0	-0.0226841	0	0.0223082	0	0.00548	0
-55.2479	0.0567017	0	0.0133667	0	-0.00873	0	0.0134583	0	-0.0265808	0	0.026062	0	-0.000366	0
-55.223	0.0567017	0	0.00751	0	-0.0145874	0	0.00955	0	-0.0265808	0	0.026062	0	-0.00427	0
-55.1979	0.0508423	0	0.0036	0	-0.024353	0	0.00955	0	-0.0226746	0	0.0258328	0	-0.000366	0
-55.173	0.0508423	0	-0.00226	0	-0.0224047	0	0.00369	0	-0.0207262	0	0.0300445	0	0.00158	0
-55.1479	0.0527954	0	-0.000305	0	-0.0185032	0	0.00565	0	-0.0168247	0	0.0262145	0	0.00548	0
-55.1229	0.0567017	0	0.0036	0	-0.0184937	0	0.00955	0	-0.0168152	0	0.026062	0	0.00549	0
-55.098	0.0567017	0	0.0036	0	-0.0184937	0	0.00955	0	-0.0168152	0	0.026062	0	0.00549	0
-55.0729	0.0567017	0	0.0133667	0	-0.0184937	0	0.00955	0	-0.0168152	0	0.026062	0	0.00549	0
-55.048	0.0567017	0	0.00635	0	-0.0184937	0	0.00955	0	-0.0168152	0	0.026062	0	0.00549	0
-55.0229	0.0567017	0	0.00165	0	-0.0282354	0	0.00955	0	-0.0324163	0	0.0256809	0	-0.00425	0
-54.9979	0.046936	0	-0.00812	0	-0.0184937	0	-0.000214	0	-0.0363464	0	0.0162964	0	-0.00427	0
-54.973	0.046936	0	-0.00812	0	-0.0184937	0	-0.000214	0	-0.0363464	0	0.0162964	0	-0.00427	0
-54.9479	0.046936	0	-0.00812	0	-0.024353	0	-0.00607	0	-0.0363464	0	0.0162964	0	-0.00427	0
-54.923	0.046936	0	-0.00812	0	-0.0282593	0	-0.00998	0	-0.0363464	0	0.0162964	0	-0.00427	0
-54.8979	0.046936	0	-0.00812	0	-0.0282593	0	-0.000214	0	-0.0363464	0	0.010437	0	-0.0101318	0
-54.8729	0.0410767	0	-0.00812	0	-0.0282593	0	0.0115051	0	-0.0363464	0	0.0123901	0	-0.0140381	0
-54.848	0.046936	0	-0.00812	0	-0.0282593	0	0.0193176	0	-0.0363464	0	0.0221558	0	-0.0140381	0
-54.8229	0.0527954	0	-0.00812	0	-0.0282593	0	0.0193176	0	-0.0363464	0	0.0358276	0	-0.00427	0
-54.798	0.062561	0	-0.00812	0	-0.0282593	0	0.0134583	0	-0.0207214	0	0.0358276	0	-0.00427	0
-54.7729	0.0664673	0	0.00165	0	-0.0223999	0	0.00955	0	-0.0168152	0	0.0358276	0	0.00159	0
-54.7479	0.0664673	0	0.00165	0	-0.0126343	0	0.00955	0	-0.0168152	0	0.0299683	0	0.0113525	0
-54.723	0.0606079	0	0.00867	0	0.00688	0	0.0212708	0	-0.0109701	0	0.0262907	0	0.0211039	0
-54.6979	0.0723267	0	0.0192261	0	0.00494	0	0.0271301	0	-0.0129089	0	0.0416106	0	0.019165	0
-54.673	0.0703735	0	0.0172729	0	-0.0048	0	0.0193176	0	-0.0226507	0	0.0393528	0	0.0133295	0
-54.6479	0.0606079	0	0.00751	0	-0.00872	0	0.00565	0	-0.0207119	0	0.0239564	0	0.0055	0
-54.6229	0.0567017	0	0.0133667	0	-0.0145874	0	0.00174	0	-0.0246277	0	0.0162964	0	0.00549	0
-54.598	0.0508423	0	0.0133667	0	-0.0204182	0	0.00174	0	-0.0363178	0	0.015839	0	-0.0062	0
-54.5729	0.0449829	0	-0.00537	0	-0.0204468	0	-0.0158386	0	-0.0363464	0	0.010437	0	-0.00623	0
-54.548	0.0449829	0	-0.0100708	0	-0.0146017	0	-0.0197449	0	-0.0305014	0	0.00676	0	-0.00624	0
-54.5229	0.0508423	0	-0.00421	0	-0.0165501	0	-0.0138855	0	-0.0168247	0	0.0125426	0	-0.00624	0
-54.4979	0.0547485	0	-0.000305	0	-0.0204468	0	-0.00998	0	-0.0226746	0	0.0162964	0	0.00354	0
-54.473	0.0547485	0	0.0114136	0	-0.0146017	0	-0.00998	0	-0.0207357	0	0.0106657	0	0.00353	0
-54.4479	0.0606079	0	0.0172729	0	-0.0204468	0	-0.00412	0	-0.0265808	0	0.0121609	0	-0.00623	0
-54.423	0.0488892	0	0.00555	0	-0.0106812	0	-0.00998	0	-0.0265808	0	0.00653	0	-0.00623	0
-54.3979	0.0449829	0	0.00165	0	-0.0106812	0	-0.00723	0	-0.0265808	0	0.00653	0	-0.00623	0
-54.3729	0.0449829	0	0.00165	0	-0.0106812	0	-0.0119324	0	-0.0265808	0	0.00653	0	-0.00623	0
-54.348	0.0449829	0	0.00165	0	-0.0106812	0	-0.0119324	0	-0.0265808	0	0.00653	0	-0.012085	0
-54.3229	0.0449829	0	0.00165	0	-0.00482	0	-0.0119324	0	-0.0207214	0	0.00676	0	-0.0101318	0
-54.298	0.0606079	0	0.00165	0	-0.000925	0	-0.00607	0	-0.0168247	0	0.0125426	0	0.00353	0
-54.2729	0.0645142	0	0.00165	0	-0.00677	0	-0.00217	0	-0.0226746	0	0.010437	0	0.00354	0
-54.2479	0.0645142	0	0.00165	0	-0.0106812	0	-0.00217	0	-0.0265808	0	0.00653	0	-0.00623	0
-54.223	0.0586548	0	0.00165	0	-0.0204229	0	-0.00217	0	-0.026557	0	0.00615	0	-0.0159674	0
-54.1979	0.0449829	0	-0.00812	0	-0.0204468	0	-0.0119324	0	-0.0265808	0	-0.00323	0	-0.00623	0
-54.173	0.0449829	0	-0.00812	0	-0.0204468	0	-0.0119324	0	-0.0265808	0	-0.00323	0	-0.012085	0
-54.1479	0.0449829	0	-0.00812	0	-0.0204468	0	-0.0119324	0	-0.0265808	0	-0.00323	0	-0.0159912	0
-54.1229	0.0449829	0	-0.00812	0	-0.0204468	0	-0.0119324	0	-0.0324402	0	-0.00323	0	-0.0159912	0
-54.098	0.0449829	0	-0.0139771	0	-0.0204468	0	-0.0119324	0	-0.0363464	0	-0.00323	0	-0.0159912	0
-54.0729	0.0449829	0	-0.00812	0	-0.0204468	0	-0.00217	0	-0.0363464	0	-0.00323	0	-0.0159912	0
-54.048	0.0449829	0	-0.00812	0	-0.0204468	0	-0.00217	0	-0.0363464	0	-0.00323	0	-0.0159912	0
-54.0229	0.0449829	0	-0.00812	0	-0.0204468	0	-0.00217	0	-0.0363464	0	-0.00323	0	-0.0159912	0
-53.9979	0.0379639	0	-0.00812	0	-0.0106812	0	-0.00217	0	-0.0363464	0	-0.00323	0	-0.0218506	0
-53.973	0.0332642	0	-0.00812	0	-0.00368	0	-0.00217	0	-0.0293445	0	-0.00296	0	-0.0187549	0
-53.9479	0.0402832	0	-0.0011	0	-0.0157471	0	0.00485	0	-0.0316467	0	0.00369	0	-0.0210571	0
-53.923	0.0379639	0	-0.00342	0	-0.0134334	0	-0.00333	0	-0.0293331	0	0.00156	0	-0.0187435	0
-53.8979	0.0402832	0	-0.0011	0	0.00103	0	-0.00491	0	-0.0246391	0	0.00397	0	-0.0140495	0
-53.8729	0.0449829	0	0.0036	0	-0.00482	0	-0.000214	0	-0.0246277	0	0.00146	0	-0.0140381	0
-53.848	0.0449829	0	0.0036	0	-0.00287	0	-0.000214	0	-0.0246277	0	-0.00323	0	-0.0140381	0
-53.8229	0.0449829	0	0.0036	0	-0.0118408	0	-0.000214	0	-0.0316467	0	-0.00351	0	-0.0210571	0
-53.798	0.0321045	0	-0.00928	0	-0.0134334	0	-0.00723	0	-0.0293331	0	-0.0101634	0	-0.0187435	0
-53.7729	0.0402832	0	-0.0108643	0	-0.0184813	0	-0.00491	0	-0.0402403	0	-0.00813	0	-0.0237914	0
-53.7479	0.0254517	0	-0.0159302	0	-0.0184937	0	-0.0158386	0	-0.0441589	0	-0.0130005	0	-0.0238037	0
-53.723	0.0352173	0	-0.0159302	0	-0.0184937	0	-0.0197449	0	-0.0441589	0	-0.0130005	0	-0.0308228	0
-53.6979	0.0254517	0	-0.0159302	0	-0.0184937	0	-0.0197449	0	-0.0441589	0	-0.0130005	0	-0.0355225	0
-53.673	0.0352173	0	-0.0159302	0	-0.0184937	0	-0.0256042	0	-0.0441589	0	-0.0130005	0	-0.0238037	0
-53.6479	0.0352173	0	-0.0159302	0	-0.0184937	0	-0.0295105	0	-0.0402527	0	-0.0130005	0	-0.0355225	0
-53.6229	0.0352173	0	-0.0159302	0	-0.0255127	0	-0.0256042	0	-0.0441589	0	-0.0130005	0	-0.0355225	0
-53.598	0.0293579	0	-0.0159302	0	-0.0302124	0	-0.0295105	0	-0.0441589	0	-0.0188599	0	-0.0355225	0
-53.5729	0.0254517	0	-0.0217896	0	-0.0302124	0	-0.0295105	0	-0.051178	0	-0.0227661	0	-0.0355225	0
-53.548	0.0254517	0	-0.0256958	0	-0.0302124	0	-0.0353699	0	-0.0558777	0	-0.0227661	0	-0.0413818	0
-53.5229	0.0195923	0	-0.0159302	0	-0.0302124	0	-0.0451355	0	-0.0558777	0	-0.0286255	0	-0.0335693	0
-53.4979	0.015686	0	-0.0159302	0	-0.0360718	0	-0.0490417	0	-0.0617371	0	-0.0325317	0	-0.0394287	0
-53.473	0.00983	0	-0.0159302	0	-0.039978	0	-0.0490417	0	-0.0656433	0	-0.0383911	0	-0.043335	0
-53.4479	0.00592	0	-0.0217896	0	-0.0458374	0	-0.0549011	0	-0.0656433	0	-0.0422974	0	-0.0491943	0
-53.423	6.1e-05	0	-0.0256958	0	-0.0497437	0	-0.0588074	0	-0.0715027	0	-0.0422974	0	-0.0531006	0
-53.3979	-0.00385	0	-0.0256958	0	-0.0438986	0	-0.0646667	0	-0.0695639	0	-0.0479281	0	-0.0531149	0
-53.3729	0.00201	0	-0.0256958	0	-0.0458469	0	-0.0627136	0	-0.0715027	0	-0.0460603	0	-0.0531101	0
-53.348	6.1e-05	0	-0.0256958	0	-0.0497437	0	-0.0588074	0	-0.0754089	0	-0.0481567	0	-0.0531006	0
-53.3229	-0.00385	0	-0.0256958	0	-0.0497437	0	-0.0658264	0	-0.0754089	0	-0.0518337	0	-0.0531006	0
-53.298	-0.00385	0	-0.0268555	0	-0.0497532	0	-0.0646667	0	-0.0754185	0	-0.0460511	0	-0.0531101	0
-53.2729	-0.00385	0	-0.0276489	0	-0.0497437	0	-0.0607605	0	-0.0754089	0	-0.0481567	0	-0.05896	0
-53.2479	-0.0108643	0	-0.0335083	0	-0.0594997	0	-0.0607605	0	-0.0851746	0	-0.0522063	0	-0.0667629	0
-53.223	-0.0194702	0	-0.0413208	0	-0.049777	0	-0.0705261	0	-0.0656766	0	-0.0612951	0	-0.0589933	0
-53.1979	-0.0058	0	-0.0335083	0	-0.0595093	0	-0.0607605	0	-0.0695496	0	-0.0522158	0	-0.0667725	0
-53.173	-0.015564	0	-0.0413208	0	-0.0595188	0	-0.0646667	0	-0.0656528	0	-0.0558168	0	-0.0628757	0
-53.1479	-0.015564	0	-0.0374146	0	-0.0536642	0	-0.0509949	0	-0.0656576	0	-0.0518343	0	-0.0628805	0
-53.1229	0.00201	0	-0.0374146	0	-0.0497532	0	-0.0509949	0	-0.0656433	0	-0.0421541	0	-0.0628757	0
-53.098	0.00592	0	-0.0374146	0	-0.055603	0	-0.0509949	0	-0.0656433	0	-0.0422974	0	-0.0628662	0
-53.0729	6.1e-05	0	-0.0276489	0	-0.0536499	0	-0.0509949	0	-0.0597839	0	-0.0420681	0	-0.0570068	0
-53.048	0.00201	0	-0.0217896	0	-0.0497532	0	-0.0451355	0	-0.0558872	0	-0.0362855	0	-0.0531101	0
-53.0229	0.00592	0	-0.0237427	0	-0.0438986	0	-0.0412292	0	-0.055892	0	-0.0393221	0	-0.0542746	0
-52.9979	0.00592	0	-0.0217896	0	-0.0399876	0	-0.0353699	0	-0.0558777	0	-0.0382478	0	-0.0550632	0
-52.973	0.00592	0	-0.0178833	0	-0.0282764	0	-0.0314636	0	-0.0391101	0	-0.0342109	0	-0.0480518	0
-52.9479	0.0187988	0	-0.0108643	0	-0.0282593	0	-0.0244446	0	-0.0343933	0	-0.0272819	0	-0.043335	0
-52.923	0.0274048	0	-0.0120239	0	-0.0380011	0	-0.0197449	0	-0.0441351	0	-0.0231472	0	-0.0530767	0
-52.8979	0.0117798	0	-0.0256958	0	-0.0380249	0	-0.0295105	0	-0.0382996	0	-0.0325317	0	-0.0531006	0
-52.8729	0.00787	0	-0.0256958	0	-0.0380249	0	-0.0295105	0	-0.0343933	0	-0.0227661	0	-0.0531006	0
-52.848	0.00787	0	-0.0256958	0	-0.0321798	0	-0.0295105	0	-0.0285482	0	-0.0225375	0	-0.0472555	0
-52.8229	0.0137329	0	-0.0198364	0	-0.0282593	0	-0.0138855	0	-0.0246277	0	-0.00973	0	-0.0335693	0
-52.798	0.0176392	0	-0.0159302	0	-0.0282593	0	-0.00998	0	-0.0246277	0	-0.00128	0	-0.0335693	0
-52.7729	0.0274048	0	-0.0159302	0	-0.0224142	0	-0.00998	0	-0.0187826	0	-0.00807	0	-0.0277243	0
-52.7479	0.0332642	0	-0.0100708	0	-0.0185032	0	-0.00412	0	-0.0109558	0	-0.007	0	-0.0238132	0
-52.723	0.0371704	0	0.0036	0	-0.0184937	0	-0.000214	0	-0.0148621	0	-0.00323	0	-0.0238037	0
-52.6979	0.0371704	0	0.0036	0	-0.0184937	0	-0.000214	0	-0.0187683	0	-0.00362	0	-0.0335693	0
-52.673	0.0332642	0	-0.00616	0	-0.0114746	0	-0.000214	0	-0.0148621	0	-0.0130005	0	-0.0335693	0
-52.6479	0.0371704	0	-0.00616	0	-0.00677	0	-0.000214	0	-0.0148621	0	-0.00323	0	-0.0335693	0
-52.6229	0.0371704	0	-0.00616	0	-0.00677	0	-0.000214	0	-0.0148621	0	-0.00323	0	-0.0335693	0
-52.598	0.0371704	0	-0.00616	0	-0.00677	0	-0.000214	0	-0.0148621	0	-0.00323	0	-0.0335693	0
-52.5729	0.0371704	0	-0.00616	0	-0.00677	0	-0.000214	0	-0.0148621	0	-0.00323	0	-0.0238037	0
-52.548	0.0371704	0	-0.00616	0	-0.00677	0	-0.000214	0	-0.0148621	0	-0.00323	0	-0.0238037	0
-52.5229	0.0371704	0	0.0036	0	-0.00677	0	-0.000214	0	-0.0207214	0	-0.00323	0	-0.0238037	0
-52.4979	0.046936	0	0.0036	0	-0.00677	0	-0.000214	0	-0.0246277	0	-0.00323	0	-0.0238037	0
-52.473	0.046936	0	0.0036	0	-0.0165167	0	-0.000214	0	-0.0343695	0	-0.00362	0	-0.0335455	0
-52.4479	0.0371704	0	-0.0120239	0	-0.0165405	0	-0.00998	0	-0.0343933	0	-0.0130005	0	-0.0335693	0
-52.423	0.0371704	0	-0.0159302	0	-0.0165405	0	-0.0158386	0	-0.0246277	0	-0.0130005	0	-0.0335693	0
-52.3979	0.0371704	0	-0.0159302	0	-0.0165405	0	-0.0197449	0	-0.0246277	0	-0.0130005	0	-0.0335693	0
-52.3729	0.0371704	0	-0.0159302	0	-0.00677	0	-0.0138855	0	-0.0246277	0	-0.0130005	0	-0.0335693	0
-52.348	0.0371704	0	-0.0159302	0	-0.00677	0	-0.00998	0	-0.0246277	0	-0.0130005	0	-0.0238037	0
-52.3229	0.0371704	0	-0.00616	0	-0.00677	0	-0.000214	0	-0.0246277	0	-0.0130005	0	-0.0238037	0
-52.298	0.0371704	0	-0.00616	0	-0.00677	0	-0.000214	0	-0.0187683	0	0.00378	0	-0.0238037	0
-52.2729	0.0371704	0	-0.00616	0	-0.00677	0	-0.000214	0	-0.0148621	0	0.00848	0	-0.0238037	0
-52.2479	0.0371704	0	-0.00616	0	-0.00677	0	-0.000214	0	-0.0148621	0	0.00848	0	-0.0238037	0
-52.223	0.0371704	0	-0.00616	0	-0.000916	0	-0.000214	0	-0.0148621	0	0.00848	0	-0.0238037	0
-52.1979	0.0371704	0	-0.00616	0	0.00299	0	-0.000214	0	-0.0148621	0	0.00848	0	-0.0167847	0
-52.173	0.046936	0	-0.00616	0	-0.00285	0	-0.000214	0	-0.0207071	0	0.00826	0	-0.01793	0
-52.1479	0.0410767	0	-0.00616	0	-0.00677	0	-0.00607	0	-0.0128994	0	0.00247	0	-0.021841	0
-52.1229	0.0371704	0	-0.00616	0	-0.00677	0	-0.00998	0	-0.00705	0	-0.00128	0	-0.0218506	0
-52.098	0.0371704	0	-0.00616	0	-0.000916	0	-0.00998	0	-0.00314	0	-0.00128	0	-0.0218506	0
-52.0729	0.0430298	0	-0.00616	0	-0.00873	0	-0.00998	0	-0.0148621	0	0.00412	0	-0.0238037	0
-52.048	0.0352173	0	-0.0178833	0	-0.00873	0	-0.021698	0	-0.0148621	0	-0.00323	0	-0.0238037	0
-52.0229	0.0352173	0	-0.0178833	0	-0.00873	0	-0.021698	0	-0.0148621	0	-0.00323	0	-0.0238037	0
-51.9979	0.0352173	0	-0.00812	0	0.0069	0	-0.021698	0	-0.0148621	0	-0.00323	0	-0.0238037	0
-51.973	0.0352173	0	-0.00812	0	0.0108032	0	-0.021698	0	-0.0148621	0	-0.00323	0	-0.0238037	0
-51.9479	0.0352173	0	-0.00812	0	0.0108032	0	-0.00998	0	-0.0148621	0	-0.00323	0	-0.0238037	0
-51.923	0.0352173	0	-0.00226	0	0.0108032	0	-0.00998	0	-0.0148621	0	-0.00323	0	-0.0179443	0
-51.8979	0.0352173	0	0.00165	0	0.0108032	0	-0.00412	0	-0.0148621	0	-0.00323	0	-0.0140381	0
-51.8729	0.0352173	0	0.00165	0	0.0108032	0	-0.000214	0	-0.009	0	-0.00323	0	-0.0140381	0
-51.848	0.0410767	0	0.00165	0	0.0108032	0	-0.000214	0	-0.0051	0	0.00262	0	-0.0140381	0
-51.8229	0.0449829	0	0.00165	0	0.0108032	0	-0.000214	0	-0.0051	0	0.00653	0	-0.0140381	0
-51.798	0.0449829	0	0.00165	0	0.0166626	0	-0.000214	0	0.00467	0	0.00653	0	-0.0140381	0
-51.7729	0.0547485	0	0.00165	0	0.0147238	0	-0.000214	0	0.00468	0	0.0063	0	-0.0198832	0
-51.7479	0.0488892	0	0.00165	0	0.0108128	0	-0.00607	0	0.00467	0	0.000528	0	-0.0237942	0
-51.723	0.0449829	0	0.00165	0	0.0166626	0	-0.00998	0	0.00467	0	-0.00323	0	-0.0238037	0
-51.6979	0.0449829	0	0.00165	0	0.0205688	0	-0.00998	0	0.00467	0	0.00653	0	-0.0238037	0
-51.673	0.0449829	0	0.00165	0	0.0205688	0	-0.00998	0	0.00467	0	0.00653	0	-0.0238037	0
-51.6479	0.0449829	0	0.00165	0	0.0205688	0	-0.00998	0	0.00467	0	0.00653	0	-0.0140381	0
-51.6229	0.0449829	0	0.00165	0	0.0205688	0	-0.00998	0	0.00467	0	0.0123901	0	-0.0140381	0
-51.598	0.0449829	0	0.00165	0	0.0205688	0	-0.00998	0	0.00467	0	0.0280151	0	-0.0140381	0
-51.5729	0.0449829	0	0.00165	0	0.0205688	0	-0.00998	0	0.00467	0	0.0358276	0	-0.0140381	0
-51.548	0.052002	0	0.00165	0	0.0205688	0	-0.00412	0	0.00467	0	0.0358276	0	-0.0140381	0
-51.5229	0.062561	0	0.0133667	0	0.0205688	0	0.00681	0	0.00467	0	0.0358276	0	-0.00818	0
-51.4979	0.0664673	0	0.0133667	0	0.0166865	0	0.0115051	0	-0.0051	0	0.0354695	0	-0.0140142	0
-51.473	0.062561	0	0.0036	0	0.0361938	0	0.00174	0	-0.0051	0	0.026062	0	-0.0140381	0
-51.4479	0.0664673	0	0.00946	0	0.0401001	0	0.00174	0	-0.0051	0	0.026062	0	-0.00818	0
-51.423	0.0664673	0	0.0192261	0	0.0303345	0	0.00174	0	0.000763	0	0.026062	0	0.00159	0
-51.3979	0.0664673	0	0.0231323	0	0.0303345	0	0.00174	0	0.0105286	0	0.026062	0	0.00549	0
-51.3729	0.0664673	0	0.0231323	0	0.0401173	0	0.00174	0	0.011322	0	0.0258046	0	-0.00151	0
-51.348	0.0594482	0	0.0161133	0	0.0401115	0	-0.00528	0	0.00859	0	0.0188596	0	-0.00621	0
-51.3229	0.0547485	0	0.0114136	0	0.0342407	0	-0.00998	0	0.00662	0	0.014114	0	-0.012085	0
-51.298	0.0488892	0	0.00555	0	0.0244989	0	-0.0158386	0	-0.00312	0	0.0081	0	-0.0218267	0
-51.2729	0.0391235	0	-0.00421	0	0.0205784	0	-0.0256042	0	-0.00704	0	-0.00143	0	-0.0257473	0
-51.2479	0.0352173	0	-0.00226	0	0.0205688	0	-0.0197449	0	-0.00705	0	0.000671	0	-0.0198975	0
-51.223	0.0410767	0	0.00165	0	0.0264282	0	-0.0197449	0	-0.00705	0	0.00458	0	-0.00623	0
-51.1979	0.0449829	0	0.00165	0	0.0303345	0	-0.0138855	0	-0.00705	0	0.00458	0	-0.00623	0
-51.173	0.0449829	0	0.00165	0	0.0303345	0	-0.00998	0	-0.00705	0	0.00458	0	-0.00623	0
-51.1479	0.0449829	0	0.00165	0	0.0303345	0	-0.00998	0	-0.00705	0	0.00458	0	-0.00623	0
-51.1229	0.0449829	0	0.00165	0	0.0303345	0	-0.00998	0	-0.00705	0	0.00458	0	-0.00623	0
-51.098	0.0449829	0	0.00165	0	0.0303345	0	-0.00998	0	-0.00705	0	0.00458	0	-0.000366	0
-51.0729	0.0449829	0	0.00165	0	0.0303345	0	-0.00998	0	-0.00705	0	0.010437	0	0.00354	0
-51.048	0.0449829	0	0.0114136	0	0.0303345	0	-0.00998	0	-0.00705	0	0.0143433	0	0.00354	0
-51.0229	0.0508423	0	0.0114136	0	0.0361938	0	-0.00998	0	-0.00705	0	0.0143433	0	0.00354	0
-50.9979	0.0547485	0	0.0184326	0	0.0401001	0	-0.00998	0	-0.00705	0	0.0143433	0	0.00354	0
-50.973	0.0547485	0	0.0231323	0	0.0401001	0	-0.00998	0	-0.00705	0	0.0143433	0	0.00354	0
-50.9479	0.0547485	0	0.0231323	0	0.0342407	0	-0.00998	0	-0.00705	0	0.014114	0	-0.00232	0
-50.923	0.0488892	0	0.0172729	0	0.0401096	0	-0.0158386	0	0.00273	0	0.00833	0	-0.00622	0
-50.8979	0.0449829	0	0.0133667	0	0.0401001	0	-0.0197449	0	0.00272	0	0.00458	0	-0.00623	0
-50.8729	0.0449829	0	0.0133667	0	0.0401001	0	-0.0197449	0	0.00272	0	0.00458	0	-0.00623	0
-50.848	0.0449829	0	0.0133667	0	0.0303583	0	-0.0197449	0	-0.00703	0	0.0139621	0	-0.0159674	0
-50.8229	0.0352173	0	0.00946	0	0.0361938	0	-0.0295105	0	-0.00705	0	0.00458	0	-0.0159912	0
-50.798	0.0449829	0	0.0133667	0	0.0401001	0	-0.0295105	0	-0.00705	0	0.010437	0	-0.0159912	0
-50.7729	0.0449829	0	0.0133667	0	0.0401001	0	-0.0295105	0	-0.00705	0	0.0143433	0	-0.0159912	0
-50.7479	0.0449829	0	0.0133667	0	0.0401001	0	-0.0295105	0	-0.00705	0	0.0143433	0	-0.0159912	0
-50.723	0.0449829	0	0.0133667	0	0.0401001	0	-0.0295105	0	-0.00705	0	0.0143433	0	-0.0159912	0
-50.6979	0.0449829	0	0.0133667	0	0.0401001	0	-0.0295105	0	-0.00705	0	0.0143433	0	-0.0159912	0
-50.673	0.0449829	0	0.0133667	0	0.0401001	0	-0.0295105	0	-0.00705	0	0.0143433	0	-0.00623	0
-50.6479	0.0449829	0	0.0133667	0	0.0401001	0	-0.0295105	0	-3.05e-05	0	0.0143433	0	-0.000366	0
-50.6229	0.0449829	0	0.0133667	0	0.034255	0	-0.0295105	0	-0.00119	0	0.0141284	0	-0.00231	0
-50.598	0.0391235	0	0.00751	0	0.030344	0	-0.0353699	0	-0.00509	0	0.00833	0	-0.00622	0
-50.5729	0.0352173	0	0.0133667	0	0.0303345	0	-0.0392761	0	-0.0051	0	0.00458	0	-0.00623	0
-50.548	0.0410767	0	0.0133667	0	0.0303345	0	-0.0334167	0	-0.0051	0	0.0115967	0	-0.00623	0
-50.5229	0.0449829	0	0.0133667	0	0.0303345	0	-0.0295105	0	-0.0051	0	0.0162964	0	-0.00623	0
-50.4979	0.0449829	0	0.0133667	0	0.0303345	0	-0.0295105	0	-0.0051	0	0.0162964	0	-0.00623	0
-50.473	0.0449829	0	0.0192261	0	0.0303345	0	-0.0295105	0	0.000763	0	0.0162964	0	-0.00623	0
-50.4479	0.0449829	0	0.0231323	0	0.0361938	0	-0.0295105	0	0.00467	0	0.0162964	0	-0.000366	0
-50.423	0.0449829	0	0.0231323	0	0.0401001	0	-0.0295105	0	0.00467	0	0.0162964	0	0.00354	0
-50.3979	0.0449829	0	0.0231323	0	0.0401001	0	-0.0197449	0	0.00467	0	0.0221558	0	0.00354	0
-50.3729	0.0508423	0	0.0231323	0	0.0401001	0	-0.0197449	0	0.00467	0	0.026062	0	0.00354	0
-50.348	0.0547485	0	0.0231323	0	0.0459595	0	-0.0197449	0	0.00467	0	0.026062	0	0.00354	0
-50.3229	0.0547485	0	0.0231323	0	0.0498657	0	-0.0197449	0	0.0144348	0	0.026062	0	0.00354	0
-50.298	0.0547485	0	0.0231323	0	0.0596313	0	-0.0197449	0	0.0144348	0	0.026062	0	0.00354	0
-50.2729	0.0547485	0	0.0231323	0	0.0537863	0	-0.0138855	0	0.00859	0	0.0258334	0	-0.00231	0
-50.2479	0.0488892	0	0.0172729	0	0.0557203	0	-0.0158386	0	0.0105286	0	0.0202743	0	-0.000371	0
-50.223	0.0508423	0	0.0192261	0	0.0596218	0	-0.0138855	0	0.0144253	0	0.0223082	0	0.00353	0
-50.1979	0.0547485	0	0.0289917	0	0.0596313	0	-0.00998	0	0.0144348	0	0.0319214	0	0.00354	0
-50.173	0.0547485	0	0.0426636	0	0.0596457	0	-0.00998	0	0.00859	0	0.035599	0	0.00471	0
-50.1479	0.0488892	0	0.0270386	0	0.0596409	0	-0.0158386	0	0.00468	0	0.0298158	0	0.0055	0
-50.1229	0.0508423	0	0.0231323	0	0.0596313	0	-0.0197449	0	0.00467	0	0.026062	0	0.0172119	0
-50.098	0.0547485	0	0.0328979	0	0.0596313	0	-0.0197449	0	0.00467	0	0.026062	0	0.0172119	0
-50.0729	0.0547485	0	0.0387573	0	0.0596313	0	-0.0197449	0	0.0105286	0	0.0358276	0	0.0172119	0
-50.048	0.0547485	0	0.0426636	0	0.0596313	0	-0.0197449	0	0.0144348	0	0.0358276	0	0.0172119	0
-50.0229	0.0547485	0	0.0426636	0	0.0596313	0	-0.0197449	0	0.0144348	0	0.0358276	0	0.0172119	0
-49.9979	0.0547485	0	0.0426636	0	0.0654907	0	-0.0197449	0	0.0144348	0	0.041687	0	0.0172119	0
-49.973	0.0547485	0	0.0426636	0	0.069397	0	-0.0197449	0	0.0144348	0	0.0455933	0	0.0172119	0
-49.9479	0.0617676	0	0.0426636	0	0.053772	0	-0.0138855	0	-0.00119	0	0.044982	0	0.00745	0
-49.923	0.0508423	0	0.0270386	0	0.0498753	0	-0.0256042	0	-0.00509	0	0.0298158	0	0.00746	0
-49.8979	0.046936	0	0.0289917	0	0.0498657	0	-0.0295105	0	-0.0051	0	0.026062	0	0.00745	0
-49.8729	0.039917	0	0.0328979	0	0.0498657	0	-0.0295105	0	0.000763	0	0.0319214	0	0.00745	0
-49.848	0.0449829	0	0.0328979	0	0.0498657	0	-0.0295105	0	0.00467	0	0.0358276	0	0.00745	0
-49.8229	0.0449829	0	0.0328979	0	0.0498657	0	-0.0295105	0	0.0144348	0	0.0358276	0	0.00745	0
-49.798	0.0449829	0	0.0328979	0	0.0498657	0	-0.0295105	0	0.0144348	0	0.0358276	0	0.00745	0
-49.7729	0.0449829	0	0.0328979	0	0.0498657	0	-0.0295105	0	0.0144348	0	0.0358276	0	0.00745	0
-49.7479	0.052002	0	0.0426636	0	0.0596313	0	-0.0295105	0	0.0144348	0	0.0358276	0	0.00745	0
-49.723	0.0496826	0	0.0426636	0	0.0596313	0	-0.0197449	0	0.0144348	0	0.0358276	0	0.00745	0
-49.6979	0.0449829	0	0.0426636	0	0.060791	0	-0.0197449	0	0.00858	0	0.0355984	0	0.00159	0
-49.673	0.0461426	0	0.0368042	0	0.054575	0	-0.0256042	0	0.00468	0	0.0298158	0	-0.00231	0
-49.6479	0.046936	0	0.0328979	0	0.0498657	0	-0.0236511	0	0.00467	0	0.026062	0	-0.00232	0
-49.6229	0.046936	0	0.0328979	0	0.0498657	0	-0.0295105	0	0.00467	0	0.026062	0	-0.00232	0
-49.598	0.046936	0	0.0328979	0	0.0498657	0	-0.0295105	0	0.00467	0	0.0377808	0	0.00354	0
-49.5729	0.046936	0	0.0328979	0	0.0568848	0	-0.0197449	0	0.0105286	0	0.0377808	0	0.00745	0
-49.548	0.046936	0	0.0328979	0	0.0615845	0	-0.0197449	0	0.0144348	0	0.0436401	0	0.00745	0
-49.5229	0.046936	0	0.0387573	0	0.0615845	0	-0.0197449	0	0.00858	0	0.0475464	0	0.00745	0
-49.4979	0.046936	0	0.0426636	0	0.0615845	0	-0.0197449	0	0.00467	0	0.041687	0	0.00745	0
-49.473	0.046936	0	0.0426636	0	0.0615845	0	-0.0197449	0	0.00467	0	0.0319214	0	0.00745	0
-49.4479	0.039917	0	0.0426636	0	0.0615845	0	-0.0256042	0	0.00467	0	0.0280151	0	0.00745	0
-49.423	0.0293579	0	0.0426636	0	0.0545654	0	-0.0353699	0	0.00467	0	0.0280151	0	0.00745	0
-49.3979	0.0254517	0	0.0426636	0	0.0440063	0	-0.0392761	0	0.0105286	0	0.0280151	0	0.00745	0
-49.3729	0.0254517	0	0.0426636	0	0.0401001	0	-0.0392761	0	0.0144348	0	0.0280151	0	0.00159	0
-49.348	0.0254517	0	0.0368042	0	0.0401001	0	-0.0392761	0	0.0124817	0	0.0280151	0	-0.00818	0
-49.3229	0.0254517	0	0.0270386	0	0.0401001	0	-0.0392761	0	0.00467	0	0.0280151	0	-0.012085	0
-49.298	0.0254517	0	0.0231323	0	0.0330982	0	-0.0392761	0	-0.00233	0	0.0277412	0	-0.0190869	0
-49.2729	0.0184326	0	0.0161133	0	0.0283928	0	-0.0462952	0	-0.00704	0	0.0208127	0	-0.0237923	0
-49.2479	0.0137329	0	0.0114136	0	0.0283813	0	-0.0509949	0	-0.00705	0	0.0162964	0	-0.0238037	0
-49.223	0.0137329	0	0.0114136	0	0.0353833	0	-0.0509949	0	-4.76e-05	0	0.0165703	0	-0.0168018	0
-49.1979	0.020752	0	0.0184326	0	0.0459595	0	-0.0381165	0	0.0105286	0	0.0295879	0	-0.00623	0
-49.173	0.031311	0	0.0289917	0	0.0401144	0	-0.0236511	0	0.00468	0	0.0434115	0	-0.0120707	0
-49.1479	0.0254517	0	0.0289917	0	0.0401001	0	-0.0295105	0	0.00467	0	0.0377808	0	-0.00623	0
-49.1229	0.031311	0	0.0328979	0	0.0401001	0	-0.0236511	0	0.00467	0	0.0436401	0	-0.00232	0
-49.098	0.0352173	0	0.0328979	0	0.0459595	0	-0.0197449	0	0.00467	0	0.0475464	0	-0.00232	0
-49.0729	0.0422363	0	0.0328979	0	0.0498657	0	-0.0197449	0	0.0105286	0	0.0475464	0	-0.00232	0
-49.048	0.046936	0	0.0328979	0	0.0498657	0	-0.0197449	0	0.0144348	0	0.0475464	0	0.0133057	0
-49.0229	0.046936	0	0.0328979	0	0.0596313	0	-0.0138855	0	0.0144348	0	0.0475464	0	0.00745	0
-48.9979	0.046936	0	0.0328979	0	0.0666504	0	-0.00998	0	0.0202942	0	0.0534058	0	0.00745	0
-48.973	0.0527954	0	0.0328979	0	0.0713501	0	-0.00998	0	0.0242004	0	0.057312	0	0.00745	0
-48.9479	0.0567017	0	0.0387573	0	0.0713501	0	-0.00412	0	0.0242004	0	0.057312	0	0.0133057	0
-48.923	0.0567017	0	0.0426636	0	0.0713501	0	0.00955	0	0.0242004	0	0.0631714	0	0.0269775	0
-48.8979	0.062561	0	0.0426636	0	0.065505	0	0.00955	0	0.0242147	0	0.066849	0	0.0211325	0
-48.8729	0.0606079	0	0.0368042	0	0.0674534	0	-0.00607	0	0.0242004	0	0.061075	0	0.0172215	0
-48.848	0.0567017	0	0.0387573	0	0.0713501	0	0.00565	0	0.0242004	0	0.057312	0	0.0172119	0
-48.8229	0.0567017	0	0.0426636	0	0.0643311	0	0.00955	0	0.0230408	0	0.0640565	0	0.0160522	0
-48.798	0.055542	0	0.0356445	0	0.0596428	0	0.00253	0	0.0222588	0	0.0618283	0	0.0152702	0
-48.7729	0.0547485	0	0.0309448	0	0.0654907	0	-0.00217	0	0.0222473	0	0.057312	0	0.0152588	0
-48.7479	0.0547485	0	0.0309448	0	0.069397	0	-0.00217	0	0.0222473	0	0.057312	0	0.0152588	0
-48.723	0.0547485	0	0.0379639	0	0.0635519	0	-0.00217	0	0.0320272	0	0.0570834	0	0.00941	0
-48.6979	0.0488892	0	0.0465698	0	0.0596313	0	-0.00803	0	0.0320129	0	0.0512998	0	0.00549	0
-48.673	0.0449829	0	0.0426636	0	0.0596313	0	-0.0119324	0	0.0320129	0	0.0475464	0	0.00549	0
-48.6479	0.0449829	0	0.0426636	0	0.0596313	0	-0.0119324	0	0.0320129	0	0.057312	0	0.00549	0
-48.6229	0.0449829	0	0.0426636	0	0.0537863	0	-0.00491	0	0.0261536	0	0.0570971	0	-0.000352	0
-48.598	0.0391235	0	0.0368042	0	0.0498753	0	-0.00607	0	0.0222569	0	0.0513002	0	-0.00426	0
-48.5729	0.0352173	0	0.0328979	0	0.0498657	0	-0.00998	0	0.0222473	0	0.0475464	0	0.00159	0
-48.548	0.0449829	0	0.0328979	0	0.0498657	0	-0.00998	0	0.0222473	0	0.0475464	0	0.00549	0
-48.5229	0.0449829	0	0.0328979	0	0.0498657	0	-0.00998	0	0.0222473	0	0.0475464	0	0.00549	0
-48.4979	0.0508423	0	0.0328979	0	0.0498657	0	-0.00998	0	0.0222473	0	0.0475464	0	0.00549	0
-48.473	0.0547485	0	0.0387573	0	0.0498657	0	-0.00998	0	0.0222473	0	0.0475464	0	0.00549	0
-48.4479	0.0547485	0	0.0426636	0	0.0498657	0	-0.00998	0	0.0222473	0	0.0534058	0	0.00549	0
-48.423	0.0547485	0	0.0426636	0	0.0440207	0	-0.00998	0	0.0164022	0	0.051224	0	-0.000352	0
-48.3979	0.0488892	0	0.0368042	0	0.0303678	0	-0.00998	0	0.00275	0	0.0411535	0	-0.0140048	0
-48.3729	0.0352173	0	0.0231323	0	0.0303345	0	-0.0197449	0	0.00272	0	0.0280151	0	-0.0140381	0
-48.348	0.0352173	0	0.0231323	0	0.0303345	0	-0.0197449	0	0.00272	0	0.0280151	0	-0.0140381	0
-48.3229	0.0352173	0	0.0231323	0	0.0361938	0	-0.0197449	0	0.00272	0	0.0338745	0	-0.0140381	0
-48.298	0.0352173	0	0.0231323	0	0.0518188	0	-0.0197449	0	0.00272	0	0.0319214	0	-0.0140381	0
-48.2729	0.0352173	0	0.0231323	0	0.0518188	0	-0.0197449	0	0.0144348	0	0.0338745	0	-0.0140381	0
-48.2479	0.0352173	0	0.0231323	0	0.0518188	0	-0.0197449	0	0.0144348	0	0.0377808	0	-0.0140381	0
-48.223	0.0352173	0	0.0289917	0	0.0459595	0	-0.0197449	0	0.0214539	0	0.0377808	0	-0.0140381	0
-48.1979	0.0352173	0	0.0328979	0	0.0420532	0	-0.0197449	0	0.0261536	0	0.0377808	0	-0.0140381	0
-48.173	0.0352173	0	0.0368042	0	0.0420532	0	-0.00998	0	0.0261536	0	0.0377808	0	-0.0140381	0
-48.1479	0.0352173	0	0.0387573	0	0.0420532	0	-0.00998	0	0.0261536	0	0.0377808	0	-0.0140381	0
-48.1229	0.0352173	0	0.0426636	0	0.0420532	0	-0.00998	0	0.0261536	0	0.0377808	0	-0.0140381	0
-48.098	0.0352173	0	0.0426636	0	0.0479126	0	-0.00998	0	0.0261536	0	0.0377808	0	-0.0140381	0
-48.0729	0.0352173	0	0.0426636	0	0.0459595	0	-0.00998	0	0.0261536	0	0.0436401	0	-0.00818	0
-48.048	0.0352173	0	0.0426636	0	0.0420532	0	-0.00998	0	0.0261536	0	0.0475464	0	-0.00427	0
-48.0229	0.0410767	0	0.0426636	0	0.0362082	0	-0.00998	0	0.0203085	0	0.0473177	0	-0.0101175	0
-47.9979	0.0391235	0	0.0368042	0	0.0381565	0	-0.0158386	0	0.0163879	0	0.0474031	0	-0.00426	0
-47.973	0.0352173	0	0.0328979	0	0.0420532	0	-0.0197449	0	0.0163879	0	0.0475464	0	-0.0140381	0
-47.9479	0.0352173	0	0.0328979	0	0.0420532	0	-0.0197449	0	0.0163879	0	0.0475464	0	-0.0140381	0
-47.923	0.0352173	0	0.0328979	0	0.0479126	0	-0.0197449	0	0.0163879	0	0.0534058	0	-0.0140381	0
-47.8979	0.0352173	0	0.0328979	0	0.0518188	0	-0.0138855	0	0.0163879	0	0.057312	0	-0.0140381	0
-47.8729	0.0352173	0	0.0328979	0	0.0420771	0	-0.00998	0	0.00662	0	0.0725788	0	-0.0237798	0
-47.848	0.0254517	0	0.0231323	0	0.0420532	0	-0.0197449	0	0.0124817	0	0.0670776	0	-0.0238037	0
-47.8229	0.031311	0	0.0231323	0	0.0479126	0	-0.0138855	0	0.0163879	0	0.0670776	0	-0.00818	0
-47.798	0.0352173	0	0.0289917	0	0.0518188	0	-0.00998	0	0.0163879	0	0.072937	0	-0.00427	0
-47.7729	0.0352173	0	0.0328979	0	0.0576782	0	-0.00412	0	0.0163879	0	0.0768433	0	-0.00427	0
-47.7479	0.0410767	0	0.0387573	0	0.0615845	0	-0.000214	0	0.0222473	0	0.0768433	0	-0.00427	0
-47.723	0.0449829	0	0.0426636	0	0.0674438	0	-0.000214	0	0.0261536	0	0.0768433	0	-0.00427	0
-47.6979	0.0508423	0	0.0426636	0	0.0713501	0	0.00565	0	0.0320129	0	0.0827026	0	0.00275	0
-47.673	0.0547485	0	0.0485229	0	0.0811157	0	0.0193176	0	0.0359192	0	0.0866089	0	0.00745	0
-47.6479	0.0547485	0	0.0524292	0	0.08113	0	0.0193176	0	0.0398397	0	0.0863802	0	0.0016	0
-47.6229	0.0488892	0	0.0524292	0	0.0811253	0	0.0193176	0	0.0417786	0	0.0806062	0	-0.00231	0
-47.598	0.052002	0	0.0621948	0	0.0811157	0	0.0193176	0	0.0456848	0	0.0768433	0	-0.00232	0
-47.5729	0.0567017	0	0.0680542	0	0.0752563	0	0.0193176	0	0.0398254	0	0.0836331	0	-0.00818	0
-47.548	0.0664673	0	0.0661011	0	0.0713596	0	0.0193176	0	0.0417881	0	0.0825502	0	-0.00622	0
-47.5229	0.0664673	0	0.0621948	0	0.065505	0	0.0193176	0	0.0398397	0	0.0785677	0	-0.00816	0
-47.4979	0.0606079	0	0.0633545	0	0.0686131	0	0.0134583	0	0.0359192	0	0.0727937	0	-0.0120754	0
-47.473	0.062561	0	0.0641479	0	0.0733032	0	0.00955	0	0.0417786	0	0.0690308	0	-0.012085	0
-47.4479	0.0664673	0	0.0641479	0	0.0565186	0	0.00955	0	0.0289001	0	0.0683742	0	-0.0230103	0
-47.423	0.0496826	0	0.0473633	0	0.0518303	0	-0.00723	0	0.0242119	0	0.0520627	0	-0.0237923	0
-47.3979	0.0449829	0	0.0485229	0	0.0518188	0	-0.0119324	0	0.0242004	0	0.0475464	0	-0.0238037	0
-47.3729	0.0449829	0	0.0524292	0	0.0459738	0	-0.0119324	0	0.0183411	0	0.0473315	0	-0.0237894	0
-47.348	0.0391235	0	0.0465698	0	0.0479221	0	-0.0177917	0	0.0144444	0	0.0415345	0	-0.0237942	0
-47.3229	0.0410767	0	0.0426636	0	0.0459595	0	-0.014679	0	0.0144348	0	0.0377808	0	-0.0238037	0
-47.298	0.0391235	0	0.0426636	0	0.0420675	0	-0.00998	0	0.00859	0	0.0375521	0	-0.0237894	0
-47.2729	0.0352173	0	0.0368042	0	0.0420628	0	-0.0158386	0	0.00468	0	0.0317689	0	-0.0237942	0
-47.2479	0.0352173	0	0.0328979	0	0.0361938	0	-0.0197449	0	0.0144348	0	0.0280151	0	-0.0140381	0
-47.223	0.0352173	0	0.0387573	0	0.0322876	0	-0.00998	0	0.0144348	0	0.0280151	0	-0.0140381	0
-47.1979	0.0352173	0	0.0426636	0	0.038147	0	-0.00998	0	0.0144348	0	0.0280151	0	-0.0140381	0
-47.173	0.0352173	0	0.0426636	0	0.0420532	0	-0.00998	0	0.0144348	0	0.0280151	0	-0.0140381	0
-47.1479	0.0352173	0	0.0426636	0	0.0420532	0	-0.00998	0	0.0144348	0	0.0280151	0	-0.0140381	0
-47.1229	0.0352173	0	0.0426636	0	0.0361938	0	-0.00998	0	0.0144348	0	0.0280151	0	-0.00818	0
-47.098	0.0352173	0	0.0426636	0	0.0322876	0	-0.00998	0	0.0144348	0	0.0280151	0	-0.00427	0
-47.0729	0.0352173	0	0.0426636	0	0.0322876	0	-0.00998	0	0.00858	0	0.0280151	0	-0.00427	0
-47.048	0.0352173	0	0.0426636	0	0.0322876	0	-0.00998	0	0.00467	0	0.0280151	0	-0.00427	0
-47.0229	0.0352173	0	0.0426636	0	0.0264425	0	-0.00998	0	-0.00118	0	0.0277865	0	-0.0101175	0
-46.9979	0.0293579	0	0.0368042	0	0.0225315	0	-0.0158386	0	-0.0051	0	0.0220125	0	-0.0140285	0
-46.973	0.0254517	0	0.0270386	0	0.028367	0	-0.0197449	0	0.000749	0	0.0184782	0	-0.00819	0
-46.9479	0.031311	0	0.0289917	0	0.0322876	0	-0.0138855	0	0.00467	0	0.0242617	0	-0.00427	0
-46.923	0.0352173	0	0.0328979	0	0.0322876	0	-0.00998	0	0.0144348	0	0.0377808	0	-0.00427	0
-46.8979	0.0352173	0	0.0328979	0	0.0147523	0	-0.00998	0	-0.0031	0	0.0370948	0	-0.0218077	0
-46.8729	0.0176392	0	0.0153198	0	0.0108128	0	-0.0275574	0	-0.00705	0	0.0130403	0	-0.0316067	0
-46.848	0.0137329	0	0.0114136	0	0.0108032	0	-0.0314636	0	-0.00705	0	0.00458	0	-0.0355225	0
-46.8229	0.0137329	0	0.0114136	0	0.0264282	0	-0.0314636	0	-0.00119	0	0.00481	0	-0.0296631	0
-46.798	0.0137329	0	0.0172729	0	0.0303249	0	-0.0256042	0	0.00271	0	0.0105895	0	-0.0257664	0
-46.7729	0.0137329	0	0.0211792	0	0.0303345	0	-0.0119324	0	-0.00314	0	0.0143433	0	-0.0257568	0
-46.7479	0.0137329	0	0.0309448	0	0.0303345	0	-0.021698	0	-0.00705	0	0.0143433	0	-0.0257568	0
-46.723	0.0137329	0	0.0309448	0	0.0303345	0	-0.0119324	0	-0.00705	0	0.0143433	0	-0.0257568	0
-46.6979	0.0137329	0	0.0309448	0	0.0303345	0	-0.0119324	0	-0.00705	0	0.0143433	0	-0.0257568	0
-46.673	0.0137329	0	0.0309448	0	0.0303345	0	-0.0119324	0	-0.00705	0	0.0143433	0	-0.0257568	0
-46.6479	0.0195923	0	0.0309448	0	0.0303345	0	-0.0119324	0	-0.00705	0	0.0143433	0	-0.0101318	0
-46.6229	0.0234985	0	0.0309448	0	0.0303345	0	-0.0119324	0	-0.00705	0	0.0143433	0	-0.00623	0
-46.598	0.0234985	0	0.0309448	0	0.0303345	0	-0.00607	0	-0.00705	0	0.0213623	0	-0.00623	0
-46.5729	0.0352173	0	0.0309448	0	0.0303345	0	-0.00217	0	-0.00119	0	0.026062	0	-0.00623	0
-46.548	0.0352173	0	0.0309448	0	0.0303345	0	-0.00217	0	0.00272	0	0.0358276	0	-0.00623	0
-46.5229	0.0352173	0	0.0309448	0	0.0303345	0	-0.00217	0	0.00272	0	0.0358276	0	-0.00623	0
-46.4979	0.0352173	0	0.0309448	0	0.0303345	0	-0.00217	0	0.00272	0	0.0358276	0	-0.00623	0
-46.473	0.0352173	0	0.0368042	0	0.0303345	0	-0.00217	0	0.0124817	0	0.0358276	0	-0.00623	0
-46.4479	0.0352173	0	0.0407104	0	0.0303345	0	-0.00217	0	0.0124817	0	0.026062	0	-0.00623	0
-46.423	0.0352173	0	0.0407104	0	0.0303345	0	-0.00217	0	0.0124817	0	0.0358276	0	-0.00623	0
-46.3979	0.0352173	0	0.0407104	0	0.0303345	0	-0.00217	0	0.0124817	0	0.0358276	0	-0.00623	0
-46.3729	0.0352173	0	0.0407104	0	0.0303345	0	-0.00217	0	0.0124817	0	0.0358276	0	-0.00623	0
-46.348	0.0352173	0	0.0407104	0	0.0303345	0	-0.00217	0	0.0124817	0	0.026062	0	-0.00623	0
-46.3229	0.0352173	0	0.0407104	0	0.0147095	0	-0.00217	0	-0.00314	0	0.0254508	0	-0.0218506	0
-46.298	0.0195923	0	0.0250854	0	0.0108128	0	-0.0177917	0	-0.00704	0	0.0102845	0	-0.0257473	0
-46.2729	0.015686	0	0.0211792	0	0.0108032	0	-0.021698	0	-0.00705	0	0.00653	0	-0.0257568	0
-46.2479	0.015686	0	0.0211792	0	0.0108032	0	-0.021698	0	-0.00705	0	0.00653	0	-0.0257568	0
-46.223	0.015686	0	0.0211792	0	0.0205688	0	-0.021698	0	-0.00705	0	-0.000488	0	-0.0257568	0
-46.1979	0.015686	0	0.0211792	0	0.0205688	0	-0.021698	0	-0.00705	0	-0.00519	0	-0.0257568	0
-46.173	0.015686	0	0.0211792	0	0.0205688	0	-0.0275574	0	-0.00705	0	-0.00519	0	-0.0257568	0
-46.1479	0.015686	0	0.0211792	0	0.0205688	0	-0.0314636	0	-0.00705	0	-0.00519	0	-0.0159912	0
[truncated: 15,827 more rows]

## Sheet: Figure 5c (3)
Time (sec)	Cycle: 60 Helicon H332_MDM29.7656_Y	Fitted Cycle: 60 Helicon H332_MDM2_Y	Cycle: 61 Helicon H332_MDM219.531_Y	Fitted Cycle: 61 Helicon H332_MDM2_Y	Cycle: 62 Helicon H332_MDM239.062_Y	Fitted Cycle: 62 Helicon H332_MDM2_Y	Cycle: 63 Helicon H332_MDM278.125_Y	Fitted Cycle: 63 Helicon H332_MDM2_Y	Cycle: 64 Helicon H332_MDM2156.25_Y	Fitted Cycle: 64 Helicon H332_MDM2_Y	Cycle: 65 Helicon H332_MDM2312.5 _Y	Fitted Cycle: 65 Helicon H332_MDM2_Y	Cycle: 66 Helicon H332_MDM2625 nM_Y	Fitted Cycle: 66 Helicon H332_MDM2_Y
[truncated: 16,383 more rows]

[truncated: 30 more sheets: Supp Fig 1d (1), Supp Fig 1d (2), Supp Fig 1d (3), Supp Fig 1e, Supp Fig 2a (1), Supp Fig 2a (2), Supp Fig 2b and Supp Fig 8a, Supp Fig 2c (1), Supp Fig 2c (2), Supp Fig 4a and Supp Fig 8c, Supp Fig 4b (1) and Supp Fig 8f, Supp Fig 4b (2) and Supp Fig 8g, Supp Fig 4c (1), SuppFig 4c (2), Supp Fig 4c (3), Supp Fig 4c (4) and Supp Fig 8h, Supp Fig 4c (5), Supp Fig 4c (6), Supp Fig 4d and Supp Fig 8i, Supp Fig 5a (1) …]
